# Supplementary material for: Positive correlation between gene coexpression and positional clustering in the zebrafish genome
Source: BMC Genomics. 2009 Jan 22;10:42. doi: 10.1186/1471-2164-10-42 (PMC2654907; doi:10.1186/1471-2164-10-42)
Supplement: Additional file 2 — Coexpression analysis of genes with GO classes. It contains spreadsheet data from analysis of coexpression of genes within GO classes. [file 1471-2164-10-42-S2.xls]

## Sheet: hoho
GO class	GO class size	Observed mean pairwise R	Expected mean pairwise R (computed from 100 randomized genome)	Is greater?	#Greater	#Not greater
GO:0004114	3	0.994676	0.0203321	1	607	245
GO:0006066	2	0.981552	0.0231693	1
GO:0005007	2	0.961978	0.0231693	1
GO:0015078	2	0.961978	0.0231693	1
GO:0007492	3	0.961978	0.0203321	1
GO:0001558	6	0.950484	0.0332107	1
GO:0001525	8	0.903011	0.0298223	1
GO:0008092	9	0.901175	0.0290575	1
GO:0048665	4	0.868529	0.0324381	1
GO:0004003	4	0.864139	0.0324381	1
GO:0006817	17	0.858766	0.0382481	1
GO:0008603	3	0.842591	0.0203321	1
GO:0009790	5	0.836879	0.0377678	1
GO:0008094	10	0.827503	0.0312479	1
GO:0004198	2	0.825885	0.0231693	1
GO:0048009	3	0.82287	0.0203321	1
GO:0006904	2	0.82135	0.0231693	1
GO:0003725	6	0.820405	0.0332107	1
GO:0016705	2	0.820393	0.0231693	1
GO:0030273	2	0.801926	0.0231693	1
GO:0030125	15	0.776613	0.0383246	1
GO:0051092	2	0.773372	0.0231693	1
GO:0004977	5	0.763835	0.0377678	1
GO:0003702	15	0.753874	0.0383246	1
GO:0048263	4	0.747803	0.0324381	1
GO:0010171	2	0.747763	0.0231693	1
GO:0016810	2	0.746743	0.0231693	1
GO:0016310	4	0.733679	0.0324381	1
GO:0006885	2	0.733679	0.0231693	1
GO:0030001	5	0.725486	0.0377678	1
GO:0004859	6	0.725486	0.0332107	1
GO:0006821	6	0.72018	0.0332107	1
GO:0008234	16	0.716649	0.0390171	1
GO:0004888	4	0.711835	0.0324381	1
GO:0048547	4	0.707648	0.0324381	1
GO:0045892	5	0.70291	0.0377678	1
GO:0006139	13	0.70161	0.0369333	1
GO:0004221	12	0.699596	0.0353879	1
GO:0008017	3	0.69361	0.0203321	1
GO:0004889	5	0.69361	0.0377678	1
GO:0019239	2	0.684839	0.0231693	1
GO:0005504	2	0.680038	0.0231693	1
GO:0003995	8	0.677999	0.0298223	1
GO:0030902	18	0.677603	0.0374847	1
GO:0005355	2	0.677124	0.0231693	1
GO:0008283	7	0.677124	0.0298231	1
GO:0005677	2	0.675782	0.0231693	1
GO:0006974	11	0.670565	0.0341481	1
GO:0004652	2	0.670102	0.0231693	1
GO:0005021	6	0.659941	0.0332107	1
GO:0048387	2	0.658522	0.0231693	1
GO:0008538	3	0.652931	0.0203321	1
GO:0001568	8	0.65006	0.0298223	1
GO:0004017	3	0.65006	0.0203321	1
GO:0008180	4	0.645366	0.0324381	1
GO:0004926	8	0.644738	0.0298223	1
GO:0006265	2	0.644738	0.0231693	1
GO:0006796	5	0.640955	0.0377678	1
GO:0005792	8	0.640955	0.0298223	1
GO:0004849	5	0.635668	0.0377678	1
GO:0006520	7	0.630995	0.0298231	1
GO:0008450	2	0.62929	0.0231693	1
GO:0031076	4	0.625055	0.0324381	1
GO:0005669	4	0.623418	0.0324381	1
GO:0008717	3	0.61628	0.0203321	1
GO:0046777	2	0.616035	0.0231693	1
GO:0000151	5	0.616035	0.0377678	1
GO:0007156	14	0.610535	0.0369761	1
GO:0006629	20	0.608442	0.0352226	1
GO:0005520	8	0.598492	0.0298223	1
GO:0006030	5	0.598458	0.0377678	1
GO:0004731	2	0.598076	0.0231693	1
GO:0008061	5	0.594002	0.0377678	1
GO:0046839	4	0.588108	0.0324381	1
GO:0007229	7	0.584676	0.0298231	1
GO:0003712	2	0.58187	0.0231693	1
GO:0007623	6	0.580876	0.0332107	1
GO:0004616	4	0.568154	0.0324381	1
GO:0009288	4	0.561479	0.0324381	1
GO:0005882	18	0.561479	0.0374847	1
GO:0004645	2	0.560389	0.0231693	1
GO:0035270	2	0.560242	0.0231693	1
GO:0005543	2	0.559739	0.0231693	1
GO:0004518	14	0.559685	0.0369761	1
GO:0030176	2	0.558618	0.0231693	1
GO:0006952	6	0.557878	0.0332107	1
GO:0004459	5	0.545116	0.0377678	1
GO:0003835	2	0.542461	0.0231693	1
GO:0008134	20	0.542278	0.0352226	1
GO:0005960	2	0.541744	0.0231693	1
GO:0003746	13	0.54045	0.0369333	1
GO:0043065	5	0.539207	0.0377678	1
GO:0004437	5	0.535084	0.0377678	1
GO:0003697	5	0.530593	0.0377678	1
GO:0007218	13	0.53031	0.0369333	1
GO:0042136	2	0.519493	0.0231693	1
GO:0008339	2	0.513668	0.0231693	1
GO:0006546	4	0.511677	0.0324381	1
GO:0005125	4	0.511677	0.0324381	1
GO:0000398	10	0.511445	0.0312479	1
GO:0043066	8	0.5102	0.0298223	1
GO:0001666	5	0.508351	0.0377678	1
GO:0006367	6	0.503437	0.0332107	1
GO:0030514	5	0.501634	0.0377678	1
GO:0031177	8	0.496635	0.0298223	1
GO:0042574	2	0.496635	0.0231693	1
GO:0048037	3	0.496635	0.0203321	1
GO:0044249	3	0.496635	0.0203321	1
GO:0004298	15	0.493096	0.0383246	1
GO:0019992	2	0.491508	0.0231693	1
GO:0009374	2	0.491248	0.0231693	1
GO:0000228	3	0.487276	0.0203321	1
GO:0019752	5	0.487044	0.0377678	1
GO:0019904	10	0.484927	0.0312479	1
GO:0016539	2	0.478569	0.0231693	1
GO:0008324	5	0.478073	0.0377678	1
GO:0006836	3	0.475401	0.0203321	1
GO:0004556	3	0.474919	0.0203321	1
GO:0004792	2	0.474691	0.0231693	1
GO:0030041	2	0.472464	0.0231693	1
GO:0005654	3	0.470811	0.0203321	1
GO:0007507	10	0.470811	0.0312479	1
GO:0031018	5	0.468786	0.0377678	1
GO:0009408	2	0.465747	0.0231693	1
GO:0045494	3	0.459204	0.0203321	1
GO:0030250	3	0.457971	0.0203321	1
GO:0000922	3	0.457805	0.0203321	1
GO:0004553	12	0.454607	0.0353879	1
GO:0040016	2	0.452074	0.0231693	1
GO:0007413	3	0.450807	0.0203321	1
GO:0004462	2	0.449963	0.0231693	1
GO:0045198	2	0.446206	0.0231693	1
GO:0004769	3	0.4457	0.0203321	1
GO:0006596	2	0.444085	0.0231693	1
GO:0003883	2	0.442986	0.0231693	1
GO:0016494	3	0.442622	0.0203321	1
GO:0030218	7	0.442508	0.0298231	1
GO:0004718	2	0.442508	0.0231693	1
GO:0009331	3	0.438802	0.0203321	1
GO:0042612	2	0.438663	0.0231693	1
GO:0015450	5	0.438516	0.0377678	1
GO:0050501	2	0.437908	0.0231693	1
GO:0046907	3	0.437908	0.0203321	1
GO:0004104	2	0.437908	0.0231693	1
GO:0003690	6	0.431955	0.0332107	1
GO:0005507	8	0.42944	0.0298223	1
GO:0030170	3	0.429196	0.0203321	1
GO:0007582	5	0.428908	0.0377678	1
GO:0030239	3	0.427687	0.0203321	1
GO:0004022	2	0.426734	0.0231693	1
GO:0006626	3	0.420828	0.0203321	1
GO:0001591	3	0.416101	0.0203321	1
GO:0008203	2	0.416101	0.0231693	1
GO:0005741	8	0.41548	0.0298223	1
GO:0035162	6	0.414243	0.0332107	1
GO:0019843	3	0.410867	0.0203321	1
GO:0006694	7	0.410306	0.0298231	1
GO:0015036	4	0.410306	0.0324381	1
GO:0035118	10	0.407101	0.0312479	1
GO:0016788	9	0.403181	0.0290575	1
GO:0006700	3	0.397969	0.0203321	1
GO:0050769	5	0.395188	0.0377678	1
GO:0031017	5	0.394193	0.0377678	1
GO:0030833	3	0.391193	0.0203321	1
GO:0015671	15	0.391093	0.0383246	1
GO:0004602	3	0.389578	0.0203321	1
GO:0009117	3	0.388987	0.0203321	1
GO:0006032	6	0.387674	0.0332107	1
GO:0008373	8	0.385193	0.0298223	1
GO:0008158	2	0.385122	0.0231693	1
GO:0030213	2	0.382029	0.0231693	1
GO:0005581	7	0.381852	0.0298231	1
GO:0006909	2	0.379731	0.0231693	1
GO:0006605	18	0.37893	0.0374847	1
GO:0016702	9	0.373968	0.0290575	1
GO:0006432	2	0.373798	0.0231693	1
GO:0005786	3	0.373798	0.0203321	1
GO:0030903	7	0.373506	0.0298231	1
GO:0004450	2	0.37146	0.0231693	1
GO:0046686	9	0.37146	0.0290575	1
GO:0004970	2	0.36873	0.0231693	1
GO:0005929	2	0.367895	0.0231693	1
GO:0006333	9	0.367546	0.0290575	1
GO:0005643	8	0.367168	0.0298223	1
GO:0042246	6	0.366159	0.0332107	1
GO:0045879	2	0.365288	0.0231693	1
GO:0006636	2	0.363673	0.0231693	1
GO:0004525	2	0.363323	0.0231693	1
GO:0008484	3	0.363323	0.0203321	1
GO:0006879	6	0.363044	0.0332107	1
GO:0016051	2	0.363044	0.0231693	1
GO:0006526	2	0.359744	0.0231693	1
GO:0006725	5	0.357932	0.0377678	1
GO:0005160	3	0.356258	0.0203321	1
GO:0006783	4	0.354971	0.0324381	1
GO:0006352	5	0.354971	0.0377678	1
GO:0006564	5	0.352653	0.0377678	1
GO:0007411	10	0.352388	0.0312479	1
GO:0004152	2	0.350808	0.0231693	1
GO:0016616	8	0.346604	0.0298223	1
GO:0006812	20	0.346604	0.0352226	1
GO:0035143	2	0.341799	0.0231693	1
GO:0010159	3	0.340554	0.0203321	1
GO:0006003	2	0.337332	0.0231693	1
GO:0048048	6	0.335551	0.0332107	1
GO:0004519	12	0.331703	0.0353879	1
GO:0000059	4	0.331549	0.0324381	1
GO:0006406	2	0.331476	0.0231693	1
GO:0016651	6	0.331435	0.0332107	1
GO:0000087	2	0.330833	0.0231693	1
GO:0015485	2	0.32906	0.0231693	1
GO:0003997	2	0.32906	0.0231693	1
GO:0005853	4	0.327104	0.0324381	1
GO:0005244	3	0.320059	0.0203321	1
GO:0042572	2	0.318473	0.0231693	1
GO:0009411	2	0.317667	0.0231693	1
GO:0005200	8	0.31665	0.0298223	1
GO:0006108	4	0.316447	0.0324381	1
GO:0006446	6	0.315264	0.0332107	1
GO:0008170	7	0.314521	0.0298231	1
GO:0016712	16	0.313061	0.0390171	1
GO:0031174	2	0.311471	0.0231693	1
GO:0019867	11	0.305721	0.0341481	1
GO:0006426	2	0.301557	0.0231693	1
GO:0005498	3	0.30153	0.0203321	1
GO:0005085	9	0.299482	0.0290575	1
GO:0006289	7	0.295789	0.0298231	1
GO:0030878	3	0.294744	0.0203321	1
GO:0043523	2	0.294583	0.0231693	1
GO:0006914	2	0.294476	0.0231693	1
GO:0005496	13	0.294476	0.0369333	1
GO:0006006	2	0.29401	0.0231693	1
GO:0045941	14	0.29401	0.0369761	1
GO:0008199	6	0.292891	0.0332107	1
GO:0018298	7	0.291907	0.0298231	1
GO:0003924	19	0.291205	0.0348855	1
GO:0035014	3	0.287692	0.0203321	1
GO:0004785	2	0.287494	0.0231693	1
GO:0051597	8	0.286901	0.0298223	1
GO:0005003	4	0.284725	0.0324381	1
GO:0008534	2	0.284401	0.0231693	1
GO:0000278	2	0.282055	0.0231693	1
GO:0004938	4	0.281955	0.0324381	1
GO:0004935	4	0.281656	0.0324381	1
GO:0048676	4	0.278022	0.0324381	1
GO:0007222	11	0.277672	0.0341481	1
GO:0004550	7	0.277511	0.0298231	1
GO:0008202	7	0.2768	0.0298231	1
GO:0006754	4	0.275387	0.0324381	1
GO:0019884	2	0.273614	0.0231693	1
GO:0042063	2	0.272432	0.0231693	1
GO:0007267	6	0.270488	0.0332107	1
GO:0045603	2	0.269911	0.0231693	1
GO:0008033	5	0.269383	0.0377678	1
GO:0005315	3	0.269383	0.0203321	1
GO:0050930	3	0.268	0.0203321	1
GO:0005744	4	0.26548	0.0324381	1
GO:0001570	4	0.265017	0.0324381	1
GO:0005922	12	0.264917	0.0353879	1
GO:0015385	2	0.263377	0.0231693	1
GO:0005834	8	0.262768	0.0298223	1
GO:0000062	4	0.262768	0.0324381	1
GO:0006986	18	0.262768	0.0374847	1
GO:0004000	2	0.262768	0.0231693	1
GO:0006950	2	0.262768	0.0231693	1
GO:0006414	9	0.261305	0.0290575	1
GO:0006635	2	0.261294	0.0231693	1
GO:0016934	2	0.260628	0.0231693	1
GO:0004820	2	0.257099	0.0231693	1
GO:0016998	3	0.256745	0.0203321	1
GO:0000775	2	0.255534	0.0231693	1
GO:0030177	3	0.255396	0.0203321	1
GO:0000245	3	0.255396	0.0203321	1
GO:0040007	17	0.255396	0.0382481	1
GO:0016805	2	0.255396	0.0231693	1
GO:0007067	7	0.255135	0.0298231	1
GO:0008654	4	0.255135	0.0324381	1
GO:0042074	20	0.254782	0.0352226	1
GO:0048703	2	0.25289	0.0231693	1
GO:0008440	2	0.252585	0.0231693	1
GO:0004128	2	0.251498	0.0231693	1
GO:0001764	8	0.25026	0.0298223	1
GO:0042427	3	0.24984	0.0203321	1
GO:0016615	3	0.247891	0.0203321	1
GO:0005789	2	0.247891	0.0231693	1
GO:0016564	15	0.245595	0.0383246	1
GO:0006310	11	0.243856	0.0341481	1
GO:0006561	3	0.242859	0.0203321	1
GO:0019825	10	0.242344	0.0312479	1
GO:0005875	10	0.241369	0.0312479	1
GO:0004745	2	0.241369	0.0231693	1
GO:0008009	3	0.241075	0.0203321	1
GO:0030318	3	0.238349	0.0203321	1
GO:0045664	2	0.236967	0.0231693	1
GO:0004730	2	0.234445	0.0231693	1
GO:0001667	2	0.232862	0.0231693	1
GO:0016342	3	0.232862	0.0203321	1
GO:0004527	7	0.232579	0.0298231	1
GO:0043087	5	0.23211	0.0377678	1
GO:0009615	3	0.23101	0.0203321	1
GO:0005096	4	0.228874	0.0324381	1
GO:0009165	4	0.228055	0.0324381	1
GO:0030955	2	0.227489	0.0231693	1
GO:0042577	2	0.227489	0.0231693	1
GO:0005328	2	0.225086	0.0231693	1
GO:0048276	8	0.224697	0.0298223	1
GO:0008067	2	0.223988	0.0231693	1
GO:0016986	2	0.223988	0.0231693	1
GO:0004634	4	0.223259	0.0324381	1
GO:0001706	6	0.22253	0.0332107	1
GO:0006542	2	0.222048	0.0231693	1
GO:0007243	2	0.220871	0.0231693	1
GO:0004177	5	0.220871	0.0377678	1
GO:0004866	3	0.219689	0.0203321	1
GO:0009401	4	0.218482	0.0324381	1
GO:0015992	9	0.217916	0.0290575	1
GO:0019882	2	0.217626	0.0231693	1
GO:0004367	3	0.217134	0.0203321	1
GO:0003713	5	0.217134	0.0377678	1
GO:0042981	17	0.217134	0.0382481	1
GO:0006801	3	0.214982	0.0203321	1
GO:0007601	16	0.213244	0.0390171	1
GO:0007166	9	0.212105	0.0290575	1
GO:0004500	3	0.211147	0.0203321	1
GO:0004983	3	0.210561	0.0203321	1
GO:0030693	7	0.2102	0.0298231	1
GO:0006354	5	0.209693	0.0377678	1
GO:0042157	6	0.209442	0.0332107	1
GO:0016203	3	0.20912	0.0203321	1
GO:0009449	2	0.209053	0.0231693	1
GO:0030036	5	0.208509	0.0377678	1
GO:0016459	4	0.208072	0.0324381	1
GO:0048663	2	0.208072	0.0231693	1
GO:0008553	2	0.20706	0.0231693	1
GO:0004396	3	0.206701	0.0203321	1
GO:0042462	4	0.206677	0.0324381	1
GO:0004962	2	0.206115	0.0231693	1
GO:0015293	3	0.20546	0.0203321	1
GO:0005478	3	0.204003	0.0203321	1
GO:0006081	4	0.203256	0.0324381	1
GO:0005279	2	0.200267	0.0231693	1
GO:0004089	5	0.196413	0.0377678	1
GO:0006814	18	0.19358	0.0374847	1
GO:0000902	2	0.193106	0.0231693	1
GO:0015934	6	0.192971	0.0332107	1
GO:0006529	2	0.191529	0.0231693	1
GO:0007417	8	0.188378	0.0298223	1
GO:0004190	6	0.187746	0.0332107	1
GO:0009887	5	0.184536	0.0377678	1
GO:0004952	3	0.181085	0.0203321	1
GO:0008601	3	0.181057	0.0203321	1
GO:0004356	2	0.18064	0.0231693	1
GO:0005184	2	0.179816	0.0231693	1
GO:0008236	3	0.179126	0.0203321	1
GO:0016936	2	0.17893	0.0231693	1
GO:0004239	4	0.178128	0.0324381	1
GO:0004714	7	0.178119	0.0298231	1
GO:0045261	2	0.177676	0.0231693	1
GO:0046873	3	0.176648	0.0203321	1
GO:0007368	14	0.176622	0.0369761	1
GO:0042771	2	0.176622	0.0231693	1
GO:0004030	2	0.176211	0.0231693	1
GO:0006182	2	0.176105	0.0231693	1
GO:0030900	7	0.176096	0.0298231	1
GO:0009966	5	0.175616	0.0377678	1
GO:0006461	6	0.174964	0.0332107	1
GO:0043049	8	0.174145	0.0298223	1
GO:0035051	2	0.173915	0.0231693	1
GO:0006825	2	0.171146	0.0231693	1
GO:0016868	6	0.169969	0.0332107	1
GO:0016192	13	0.169746	0.0369333	1
GO:0048339	3	0.168946	0.0203321	1
GO:0045165	3	0.168904	0.0203321	1
GO:0005249	5	0.168669	0.0377678	1
GO:0006916	4	0.168669	0.0324381	1
GO:0005247	3	0.168171	0.0203321	1
GO:0030516	4	0.16719	0.0324381	1
GO:0051536	2	0.166578	0.0231693	1
GO:0016798	2	0.165753	0.0231693	1
GO:0030127	2	0.164259	0.0231693	1
GO:0001841	2	0.163385	0.0231693	1
GO:0005887	16	0.162528	0.0390171	1
GO:0035284	3	0.161441	0.0203321	1
GO:0005764	6	0.16096	0.0332107	1
GO:0003887	12	0.159948	0.0353879	1
GO:0001708	10	0.158551	0.0312479	1
GO:0006487	2	0.158458	0.0231693	1
GO:0007519	4	0.156008	0.0324381	1
GO:0046671	2	0.155835	0.0231693	1
GO:0005164	3	0.155634	0.0203321	1
GO:0004748	3	0.155149	0.0203321	1
GO:0008408	2	0.153352	0.0231693	1
GO:0006298	5	0.151164	0.0377678	1
GO:0005958	2	0.1473	0.0231693	1
GO:0004185	3	0.146826	0.0203321	1
GO:0005942	5	0.146794	0.0377678	1
GO:0005344	15	0.145969	0.0383246	1
GO:0006303	2	0.144982	0.0231693	1
GO:0019028	2	0.144923	0.0231693	1
GO:0004611	2	0.144875	0.0231693	1
GO:0017017	5	0.144846	0.0377678	1
GO:0006071	2	0.143687	0.0231693	1
GO:0008016	3	0.143039	0.0203321	1
GO:0004568	6	0.143024	0.0332107	1
GO:0050896	15	0.14232	0.0383246	1
GO:0005094	2	0.14232	0.0231693	1
GO:0006342	2	0.141763	0.0231693	1
GO:0005815	3	0.141696	0.0203321	1
GO:0001556	2	0.141658	0.0231693	1
GO:0009266	3	0.140893	0.0203321	1
GO:0007398	4	0.140654	0.0324381	1
GO:0035058	2	0.140122	0.0231693	1
GO:0030299	2	0.139886	0.0231693	1
GO:0006166	2	0.139801	0.0231693	1
GO:0003993	7	0.138002	0.0298231	1
GO:0031418	2	0.137867	0.0231693	1
GO:0006897	3	0.137853	0.0203321	1
GO:0016290	3	0.137603	0.0203321	1
GO:0030976	3	0.137137	0.0203321	1
GO:0004351	2	0.136977	0.0231693	1
GO:0015711	2	0.136116	0.0231693	1
GO:0042626	4	0.13457	0.0324381	1
GO:0005351	7	0.134055	0.0298231	1
GO:0051287	17	0.13388	0.0382481	1
GO:0005578	17	0.133413	0.0382481	1
GO:0007126	2	0.133069	0.0231693	1
GO:0006012	2	0.132145	0.0231693	1
GO:0016772	8	0.131875	0.0298223	1
GO:0015904	2	0.131281	0.0231693	1
GO:0003910	2	0.130997	0.0231693	1
GO:0005319	6	0.129519	0.0332107	1
GO:0030641	5	0.129519	0.0377678	1
GO:0008171	2	0.129138	0.0231693	1
GO:0008021	9	0.127587	0.0290575	1
GO:0006094	5	0.127031	0.0377678	1
GO:0030509	3	0.126941	0.0203321	1
GO:0005093	2	0.125193	0.0231693	1
GO:0007160	2	0.124321	0.0231693	1
GO:0015288	8	0.124321	0.0298223	1
GO:0006606	4	0.122942	0.0324381	1
GO:0001569	3	0.122814	0.0203321	1
GO:0016308	2	0.121465	0.0231693	1
GO:0004812	17	0.120077	0.0382481	1
GO:0004086	2	0.118285	0.0231693	1
GO:0007212	4	0.118047	0.0324381	1
GO:0016209	5	0.117909	0.0377678	1
GO:0042055	3	0.117692	0.0203321	1
GO:0008508	2	0.117157	0.0231693	1
GO:0004800	2	0.116289	0.0231693	1
GO:0009168	2	0.116202	0.0231693	1
GO:0016568	3	0.116202	0.0203321	1
GO:0000786	13	0.114472	0.0369333	1
GO:0006471	3	0.113792	0.0203321	1
GO:0030145	3	0.11318	0.0203321	1
GO:0004867	17	0.112408	0.0382481	1
GO:0016599	2	0.111897	0.0231693	1
GO:0030983	2	0.111675	0.0231693	1
GO:0008537	3	0.111672	0.0203321	1
GO:0000079	3	0.111314	0.0203321	1
GO:0035138	2	0.110232	0.0231693	1
GO:0050660	11	0.1102	0.0341481	1
GO:0006259	10	0.109646	0.0312479	1
GO:0004722	8	0.109308	0.0298223	1
GO:0030916	8	0.109103	0.0298223	1
GO:0045947	3	0.108662	0.0203321	1
GO:0009648	9	0.108419	0.0290575	1
GO:0030173	8	0.105151	0.0298223	1
GO:0003963	2	0.105151	0.0231693	1
GO:0001516	3	0.105151	0.0203321	1
GO:0008190	3	0.105151	0.0203321	1
GO:0019001	5	0.104608	0.0377678	1
GO:0003938	2	0.104066	0.0231693	1
GO:0004019	2	0.102749	0.0231693	1
GO:0004028	2	0.102671	0.0231693	1
GO:0001822	5	0.102254	0.0377678	1
GO:0009416	11	0.101463	0.0341481	1
GO:0007416	2	0.100394	0.0231693	1
GO:0006099	8	0.099098	0.0298223	1
GO:0006177	2	0.0989882	0.0231693	1
GO:0005201	8	0.0980525	0.0298223	1
GO:0004985	3	0.0970841	0.0203321	1
GO:0001889	3	0.0969488	0.0203321	1
GO:0008898	2	0.0969488	0.0231693	1
GO:0016493	2	0.0967744	0.0231693	1
GO:0005385	7	0.0967744	0.0298231	1
GO:0031101	4	0.096313	0.0324381	1
GO:0050661	4	0.0953685	0.0324381	1
GO:0006835	3	0.0950657	0.0203321	1
GO:0009209	4	0.0950657	0.0324381	1
GO:0006955	13	0.0947502	0.0369333	1
GO:0046856	2	0.0940735	0.0231693	1
GO:0003774	13	0.0930722	0.0369333	1
GO:0007001	14	0.092647	0.0369761	1
GO:0019005	2	0.0924322	0.0231693	1
GO:0042472	5	0.0923716	0.0377678	1
GO:0004047	2	0.0916938	0.0231693	1
GO:0042664	7	0.0916234	0.0298231	1
GO:0015297	2	0.0894619	0.0231693	1
GO:0004347	2	0.0870021	0.0231693	1
GO:0003954	2	0.0870021	0.0231693	1
GO:0016337	5	0.0863064	0.0377678	1
GO:0008442	2	0.0856498	0.0231693	1
GO:0000077	2	0.0848833	0.0231693	1
GO:0009186	2	0.084757	0.0231693	1
GO:0008290	3	0.0846359	0.0203321	1
GO:0001539	6	0.0830265	0.0332107	1
GO:0016881	6	0.0804279	0.0332107	1
GO:0007608	5	0.0802077	0.0377678	1
GO:0003726	2	0.0800469	0.0231693	1
GO:0035301	2	0.0800469	0.0231693	1
GO:0006351	4	0.0800469	0.0324381	1
GO:0004059	2	0.0794158	0.0231693	1
GO:0015991	5	0.0792423	0.0377678	1
GO:0008430	16	0.0790784	0.0390171	1
GO:0005615	7	0.0786289	0.0298231	1
GO:0016477	3	0.0783805	0.0203321	1
GO:0045786	4	0.077737	0.0324381	1
GO:0008378	6	0.074897	0.0332107	1
GO:0015520	2	0.0734625	0.0231693	1
GO:0009618	3	0.0730162	0.0203321	1
GO:0004857	2	0.0723829	0.0231693	1
GO:0004158	2	0.0716353	0.0231693	1
GO:0007369	2	0.0716353	0.0231693	1
GO:0005694	13	0.0715447	0.0369333	1
GO:0009952	19	0.0704994	0.0348855	1
GO:0004180	11	0.0684012	0.0341481	1
GO:0004749	2	0.0681501	0.0231693	1
GO:0007050	2	0.0674446	0.0231693	1
GO:0004887	4	0.065508	0.0324381	1
GO:0005624	2	0.0651061	0.0231693	1
GO:0030097	7	0.0648153	0.0298231	1
GO:0005746	2	0.0647987	0.0231693	1
GO:0004407	2	0.0640885	0.0231693	1
GO:0010001	2	0.0628885	0.0231693	1
GO:0008417	2	0.0614969	0.0231693	1
GO:0048332	2	0.0609731	0.0231693	1
GO:0005839	15	0.0600666	0.0383246	1
GO:0042384	4	0.0600666	0.0324381	1
GO:0005083	2	0.059786	0.0231693	1
GO:0009225	3	0.0595904	0.0203321	1
GO:0007596	7	0.0593115	0.0298231	1
GO:0003708	3	0.0588921	0.0203321	1
GO:0009116	7	0.0580948	0.0298231	1
GO:0030335	3	0.0580948	0.0203321	1
GO:0051896	2	0.0578575	0.0231693	1
GO:0008502	3	0.0575343	0.0203321	1
GO:0008078	4	0.0570041	0.0324381	1
GO:0035088	2	0.0563917	0.0231693	1
GO:0005391	10	0.055878	0.0312479	1
GO:0008474	2	0.0546816	0.0231693	1
GO:0046685	3	0.0542791	0.0203321	1
GO:0016847	2	0.0540862	0.0231693	1
GO:0045039	3	0.0540482	0.0203321	1
GO:0015380	2	0.0535336	0.0231693	1
GO:0004332	5	0.0532701	0.0377678	1
GO:0004064	2	0.0529386	0.0231693	1
GO:0006334	18	0.0525906	0.0374847	1
GO:0016831	6	0.0524315	0.0332107	1
GO:0050935	2	0.0521036	0.0231693	1
GO:0006445	4	0.0520853	0.0324381	1
GO:0016769	9	0.0520234	0.0290575	1
GO:0009072	6	0.0514434	0.0332107	1
GO:0004743	3	0.0502568	0.0203321	1
GO:0030901	7	0.0499965	0.0298231	1
GO:0006829	7	0.0486482	0.0298231	1
GO:0005501	2	0.0483321	0.0231693	1
GO:0045893	8	0.0481259	0.0298223	1
GO:0008235	6	0.0473776	0.0332107	1
GO:0007169	11	0.0469402	0.0341481	1
GO:0001619	2	0.0467784	0.0231693	1
GO:0042254	5	0.0465067	0.0377678	1
GO:0005516	7	0.0460578	0.0298231	1
GO:0030594	10	0.0453671	0.0312479	1
GO:0050768	4	0.0451188	0.0324381	1
GO:0048484	5	0.0448851	0.0377678	1
GO:0019886	2	0.0448344	0.0231693	1
GO:0005102	2	0.0448344	0.0231693	1
GO:0045454	9	0.04452	0.0290575	1
GO:0042573	3	0.044439	0.0203321	1
GO:0044267	6	0.044439	0.0332107	1
GO:0016776	4	0.0438347	0.0324381	1
GO:0016126	2	0.0420054	0.0231693	1
GO:0005267	3	0.0417965	0.0203321	1
GO:0007548	3	0.041457	0.0203321	1
GO:0006865	2	0.0402982	0.0231693	1
GO:0016763	3	0.0392807	0.0203321	1
GO:0005777	7	0.0381933	0.0298231	1
GO:0006779	3	0.0381933	0.0203321	1
GO:0006405	3	0.0381933	0.0203321	1
GO:0016407	2	0.0379351	0.0231693	1
GO:0005952	2	0.0347993	0.0231693	1
GO:0004013	2	0.0347993	0.0231693	1
GO:0004807	2	0.0345907	0.0231693	1
GO:0005540	2	0.0344872	0.0231693	1
GO:0006092	3	0.0338951	0.0203321	1
GO:0015672	7	0.0324977	0.0298231	1
GO:0008271	2	0.0319543	0.0231693	1
GO:0006308	4	0.0319454	0.0324381	0
GO:0006268	2	0.0308992	0.0231693	1
GO:0006465	2	0.0308962	0.0231693	1
GO:0004839	3	0.0308108	0.0203321	1
GO:0015077	7	0.0305516	0.0298231	1
GO:0019201	5	0.0305411	0.0377678	0
GO:0008080	8	0.0303709	0.0298223	1
GO:0008137	7	0.029811	0.0298231	0
GO:0008299	4	0.0293495	0.0324381	0
GO:0004422	2	0.0291806	0.0231693	1
GO:0006979	7	0.0287891	0.0298231	0
GO:0045596	2	0.0282294	0.0231693	1
GO:0031405	2	0.0276997	0.0231693	1
GO:0006183	7	0.0275125	0.0298231	0
GO:0004222	8	0.0271848	0.0298223	0
GO:0030178	3	0.0271317	0.0203321	1
GO:0004427	5	0.0262904	0.0377678	0
GO:0008121	3	0.024852	0.0203321	1
GO:0005681	4	0.0238984	0.0324381	0
GO:0051091	4	0.0232676	0.0324381	0
GO:0007223	10	0.0229559	0.0312479	0
GO:0004890	5	0.022596	0.0377678	0
GO:0006633	8	0.0210861	0.0298223	0
GO:0004175	16	0.0198002	0.0390171	0
GO:0008073	2	0.0197141	0.0231693	0
GO:0045214	2	0.0192232	0.0231693	0
GO:0005664	3	0.0174773	0.0203321	0
GO:0046923	2	0.0171017	0.0231693	0
GO:0016303	2	0.0168795	0.0231693	0
GO:0004675	5	0.0159889	0.0377678	0
GO:0000036	2	0.014887	0.0231693	0
GO:0001501	9	0.0146802	0.0290575	0
GO:0005230	10	0.0140155	0.0312479	0
GO:0000159	3	0.0139645	0.0203321	0
GO:0016887	13	0.0137474	0.0369333	0
GO:0004364	3	0.0126844	0.0203321	0
GO:0005740	6	0.0107367	0.0332107	0
GO:0006241	7	0.0107367	0.0298231	0
GO:0006816	6	0.010399	0.0332107	0
GO:0003684	8	0.0102175	0.0298223	0
GO:0009081	2	0.00962043	0.0231693	0
GO:0003777	10	0.00846491	0.0312479	0
GO:0016575	2	0.00815316	0.0231693	0
GO:0003755	20	0.00804211	0.0352226	0
GO:0004523	2	0.00748402	0.0231693	0
GO:0004629	3	0.00740829	0.0203321	0
GO:0001757	5	0.00663757	0.0377678	0
GO:0008305	6	0.00656087	0.0332107	0
GO:0048593	2	0.00637623	0.0231693	0
GO:0009880	12	0.00581522	0.0353879	0
GO:0006631	5	0.0047152	0.0377678	0
GO:0004991	2	0.00444197	0.0231693	0
GO:0015629	4	0.00444197	0.0324381	0
GO:0006820	9	0.00442593	0.0290575	0
GO:0031075	3	0.00402429	0.0203321	0
GO:0008308	6	0.00368059	0.0332107	0
GO:0006100	5	0.00368059	0.0377678	0
GO:0005732	11	0.00317774	0.0341481	0
GO:0005388	4	0.00270358	0.0324381	0
GO:0005024	4	0.00214092	0.0324381	0
GO:0006417	3	0.00210849	0.0203321	0
GO:0005381	3	0.00116096	0.0203321	0
GO:0004759	6	-0.000950238	0.0332107	0
GO:0050509	2	-0.00102309	0.0231693	0
GO:0031016	2	-0.00139381	0.0231693	0
GO:0004861	2	-0.00188432	0.0231693	0
GO:0009948	4	-0.00251173	0.0324381	0
GO:0030106	3	-0.00297714	0.0203321	0
GO:0008610	7	-0.00598813	0.0298231	0
GO:0005779	2	-0.00752804	0.0231693	0
GO:0006098	5	-0.00780318	0.0377678	0
GO:0006418	17	-0.00939279	0.0382481	0
GO:0008483	8	-0.00948196	0.0298223	0
GO:0007422	2	-0.0123579	0.0231693	0
GO:0005245	2	-0.0176732	0.0231693	0
GO:0000175	2	-0.0191555	0.0231693	0
GO:0001763	2	-0.0191555	0.0231693	0
GO:0006072	3	-0.0209546	0.0203321	0
GO:0005730	3	-0.0227301	0.0203321	0
GO:0005886	4	-0.0227301	0.0324381	0
GO:0009881	4	-0.0227354	0.0324381	0
GO:0000226	4	-0.0229033	0.0324381	0
GO:0005529	12	-0.0232618	0.0353879	0
GO:0035050	15	-0.0234732	0.0383246	0
GO:0006306	11	-0.0263532	0.0341481	0
GO:0030163	11	-0.0263532	0.0341481	0
GO:0005902	2	-0.0270048	0.0231693	0
GO:0016849	2	-0.0273688	0.0231693	0
GO:0030130	3	-0.027463	0.0203321	0
GO:0016324	2	-0.0277569	0.0231693	0
GO:0008889	2	-0.0280217	0.0231693	0
GO:0019901	3	-0.0280317	0.0203321	0
GO:0006621	2	-0.0285103	0.0231693	0
GO:0006221	4	-0.029396	0.0324381	0
GO:0008533	5	-0.029512	0.0377678	0
GO:0016889	2	-0.0295733	0.0231693	0
GO:0016614	3	-0.0296059	0.0203321	0
GO:0001654	6	-0.0297704	0.0332107	0
GO:0046168	3	-0.0309512	0.0203321	0
GO:0045045	9	-0.0311721	0.0290575	0
GO:0003854	3	-0.0317124	0.0203321	0
GO:0016818	4	-0.032737	0.0324381	0
GO:0004540	2	-0.034308	0.0231693	0
GO:0030100	3	-0.0364933	0.0203321	0
GO:0005452	2	-0.0377829	0.0231693	0
GO:0004536	4	-0.0379159	0.0324381	0
GO:0009994	4	-0.038962	0.0324381	0
GO:0046982	10	-0.0398974	0.0312479	0
GO:0016567	7	-0.0401075	0.0298231	0
GO:0004428	3	-0.040782	0.0203321	0
GO:0003913	9	-0.0449029	0.0290575	0
GO:0004289	3	-0.0482044	0.0203321	0
GO:0051216	16	-0.0487749	0.0390171	0
GO:0000270	4	-0.0508742	0.0324381	0
GO:0015935	8	-0.053354	0.0298223	0
GO:0006839	9	-0.0537384	0.0290575	0
GO:0004084	2	-0.0546457	0.0231693	0
GO:0005913	2	-0.0549058	0.0231693	0
GO:0001837	3	-0.0549058	0.0203321	0
GO:0019885	3	-0.0555317	0.0203321	0
GO:0004756	2	-0.0566946	0.0231693	0
GO:0006915	15	-0.0589552	0.0383246	0
GO:0035091	9	-0.061526	0.0290575	0
GO:0006413	16	-0.0627514	0.0390171	0
GO:0005759	2	-0.0635174	0.0231693	0
GO:0015285	12	-0.0639687	0.0353879	0
GO:0030517	2	-0.0642674	0.0231693	0
GO:0004707	8	-0.0642925	0.0298223	0
GO:0048264	8	-0.0661895	0.0298223	0
GO:0007517	10	-0.067965	0.0312479	0
GO:0045743	2	-0.0680068	0.0231693	0
GO:0019031	3	-0.0680068	0.0203321	0
GO:0000015	4	-0.0680068	0.0324381	0
GO:0050220	2	-0.0681012	0.0231693	0
GO:0004735	2	-0.0681165	0.0231693	0
GO:0050931	2	-0.0698963	0.0231693	0
GO:0009190	2	-0.0712501	0.0231693	0
GO:0008643	4	-0.0732964	0.0324381	0
GO:0016820	15	-0.0818775	0.0383246	0
GO:0005921	10	-0.083433	0.0312479	0
GO:0006284	5	-0.0834681	0.0377678	0
GO:0005635	4	-0.0837011	0.0324381	0
GO:0003950	3	-0.0871578	0.0203321	0
GO:0000139	2	-0.087624	0.0231693	0
GO:0007602	7	-0.089585	0.0298231	0
GO:0005923	20	-0.0898635	0.0352226	0
GO:0016010	2	-0.0899753	0.0231693	0
GO:0050767	2	-0.0923337	0.0231693	0
GO:0045028	2	-0.0958478	0.0231693	0
GO:0016773	11	-0.0972588	0.0341481	0
GO:0005850	2	-0.0980666	0.0231693	0
GO:0008354	5	-0.0997144	0.0377678	0
GO:0008287	8	-0.100744	0.0298223	0
GO:0004826	2	-0.100999	0.0231693	0
GO:0042719	3	-0.108044	0.0203321	0
GO:0006559	3	-0.108503	0.0203321	0
GO:0008285	4	-0.109045	0.0324381	0
GO:0006956	2	-0.109833	0.0231693	0
GO:0001755	4	-0.109977	0.0324381	0
GO:0004129	10	-0.111887	0.0312479	0
GO:0048709	3	-0.112163	0.0203321	0
GO:0019861	3	-0.112867	0.0203321	0
GO:0003899	15	-0.112867	0.0383246	0
GO:0019538	6	-0.113168	0.0332107	0
GO:0045012	2	-0.115484	0.0231693	0
GO:0007219	13	-0.115844	0.0369333	0
GO:0006486	18	-0.115844	0.0374847	0
GO:0008146	7	-0.115844	0.0298231	0
GO:0006869	15	-0.116826	0.0383246	0
GO:0016758	8	-0.118433	0.0298223	0
GO:0042541	3	-0.120063	0.0203321	0
GO:0016049	3	-0.120237	0.0203321	0
GO:0005833	8	-0.125991	0.0298223	0
GO:0009166	2	-0.126052	0.0231693	0
GO:0001707	5	-0.127308	0.0377678	0
GO:0004510	3	-0.133877	0.0203321	0
GO:0008076	5	-0.135649	0.0377678	0
GO:0007498	7	-0.140776	0.0298231	0
GO:0017127	2	-0.141564	0.0231693	0
GO:0006228	7	-0.142883	0.0298231	0
GO:0035121	2	-0.143053	0.0231693	0
GO:0006164	3	-0.144401	0.0203321	0
GO:0006338	2	-0.147174	0.0231693	0
GO:0003682	11	-0.148701	0.0341481	0
GO:0006573	3	-0.156529	0.0203321	0
GO:0008272	4	-0.163874	0.0324381	0
GO:0008045	4	-0.164929	0.0324381	0
GO:0016481	6	-0.166122	0.0332107	0
GO:0010181	4	-0.170197	0.0324381	0
GO:0007010	6	-0.171175	0.0332107	0
GO:0030060	3	-0.171532	0.0203321	0
GO:0003678	3	-0.174688	0.0203321	0
GO:0001839	3	-0.174688	0.0203321	0
GO:0004784	2	-0.175774	0.0231693	0
GO:0008652	4	-0.18222	0.0324381	0
GO:0005544	13	-0.184025	0.0369333	0
GO:0016042	5	-0.184729	0.0377678	0
GO:0005185	2	-0.185808	0.0231693	0
GO:0009396	2	-0.193031	0.0231693	0
GO:0042301	2	-0.210431	0.0231693	0
GO:0030165	2	-0.210431	0.0231693	0
GO:0007017	3	-0.210556	0.0203321	0
GO:0045211	11	-0.21155	0.0341481	0
GO:0030182	6	-0.21155	0.0332107	0
GO:0015662	11	-0.22	0.0341481	0
GO:0051276	3	-0.222603	0.0203321	0
GO:0005261	5	-0.224136	0.0377678	0
GO:0016012	2	-0.228826	0.0231693	0
GO:0004579	2	-0.23384	0.0231693	0
GO:0016597	5	-0.242787	0.0377678	0
GO:0016791	3	-0.242787	0.0203321	0
GO:0016706	4	-0.242798	0.0324381	0
GO:0008201	2	-0.249904	0.0231693	0
GO:0006917	2	-0.251145	0.0231693	0
GO:0008543	3	-0.256598	0.0203321	0
GO:0004182	8	-0.258377	0.0298223	0
GO:0006813	17	-0.262259	0.0382481	0
GO:0048514	4	-0.262259	0.0324381	0
GO:0005212	2	-0.263626	0.0231693	0
GO:0031032	3	-0.272656	0.0203321	0
GO:0007600	4	-0.276565	0.0324381	0
GO:0016332	2	-0.283992	0.0231693	0
GO:0006120	3	-0.284397	0.0203321	0
GO:0005234	2	-0.290294	0.0231693	0
GO:0006584	5	-0.302808	0.0377678	0
GO:0030947	3	-0.304204	0.0203321	0
GO:0042221	2	-0.317682	0.0231693	0
GO:0000785	20	-0.323674	0.0352226	0
GO:0017153	3	-0.325415	0.0203321	0
GO:0030917	5	-0.3267	0.0377678	0
GO:0042578	2	-0.326877	0.0231693	0
GO:0051258	12	-0.339288	0.0353879	0
GO:0004601	14	-0.339288	0.0369761	0
GO:0008013	2	-0.343559	0.0231693	0
GO:0005938	3	-0.366304	0.0203321	0
GO:0016717	3	-0.369681	0.0203321	0
GO:0006826	7	-0.372817	0.0298231	0
GO:0007367	3	-0.388381	0.0203321	0
GO:0004869	5	-0.395885	0.0377678	0
GO:0030317	5	-0.397864	0.0377678	0
GO:0006270	7	-0.412841	0.0298231	0
GO:0006730	8	-0.421241	0.0298223	0
GO:0005884	8	-0.445218	0.0298223	0
GO:0010172	2	-0.456596	0.0231693	0
GO:0007281	2	-0.459441	0.0231693	0
GO:0008138	14	-0.47917	0.0369761	0
GO:0006207	4	-0.480895	0.0324381	0
GO:0006807	6	-0.480895	0.0332107	0
GO:0042661	2	-0.5099	0.0231693	0
GO:0048702	3	-0.55967	0.0203321	0
GO:0004194	4	-0.560995	0.0324381	0
GO:0005890	5	-0.57884	0.0377678	0
GO:0005794	4	-0.592856	0.0324381	0
GO:0031843	2	-0.60575	0.0231693	0
GO:0004066	2	-0.60575	0.0231693	0
