# Supplementary material for: Positive correlation between gene coexpression and positional clustering in the zebrafish genome
Source: BMC Genomics. 2009 Jan 22;10:42. doi: 10.1186/1471-2164-10-42 (PMC2654907; doi:10.1186/1471-2164-10-42)
Supplement: Additional file 3 — Positional gene clusters together with their p-values and co expression mean R. It contains the analysis of positional gene clusters for D = 25K with/without tandem duplicated genes. [file 1471-2164-10-42-S3.xls]

## Sheet: D=25K
Chr	cluster size	p value	pairwise R	length	gene list	details
15	17	2.69e-07	0.570848	174277	, unknown, or7.1, or2.6, or2.4,unknown, or2.7,unknown, or2.5, or2.1, or2.10, or2.8, unknown, or13.4, or5.1, or5.3, or5.4, or5.2	,,,RECEPTOR,Rhodopsin-like GPCR superfamily	or7.1,"odorant receptor, family 7, member 1 [Source:RefSeq_peptide;Acc:NP_571825]",or7.1,RECEPTOR,Rhodopsin-like GPCR superfamily	or2.6,"odorant receptor, family 2, member 6 [Source:RefSeq_peptide;Acc:NP_571668]",or2.6,RECEPTOR,Rhodopsin-like GPCR superfamily	or2.4,"odorant receptor, family 2, member 6 [Source:RefSeq_peptide;Acc:NP_571668]",or2.6,RECEPTOR,Rhodopsin-like GPCR superfamily	No data	or2.7,"odorant receptor, family 2, member 7 (or2.7), mRNA [Source:RefSeq_dna;Acc:NM_131747]",or2.7,,	No data	or2.5,"odorant receptor, family 2, member 5 [Source:RefSeq_peptide;Acc:NP_571821]",or2.5,RECEPTOR,Rhodopsin-like GPCR superfamily	or2.1,"odorant receptor, family 2, member 1 [Source:RefSeq_peptide;Acc:NP_571657]",or2.1,RECEPTOR,Rhodopsin-like GPCR superfamily	or2.10,"odorant receptor, family 2, member 10 [Source:RefSeq_peptide;Acc:NP_694517]",or2.10,RECEPTOR,Rhodopsin-like GPCR superfamily	or2.8,"odorant receptor, family 2, member 8 [Source:RefSeq_peptide;Acc:NP_571819]",or2.8,RECEPTOR,Rhodopsin-like GPCR superfamily	,,,RECEPTOR,Rhodopsin-like GPCR superfamily	or13.4,"odorant receptor, family 13, member 4 [Source:RefSeq_peptide;Acc:NP_982294]",or13.4,RECEPTOR,Rhodopsin-like GPCR superfamily	or5.1,"odorant receptor, family 5, member 1 [Source:RefSeq_peptide;Acc:NP_571815]",or5.1,RECEPTOR,Rhodopsin-like GPCR superfamily	or5.3,"odorant receptor, family 5, member 3 [Source:RefSeq_peptide;Acc:NP_571814]",or5.3,RECEPTOR,Rhodopsin-like GPCR superfamily	or5.4,odorant receptor [Source:RefSeq_peptide;Acc:NP_001034713],or5.4,RECEPTOR,Rhodopsin-like GPCR superfamily	or5.2,odorant receptor [Source:RefSeq_peptide;Acc:NP_001034714],or5.2,RECEPTOR,Rhodopsin-like GPCR superfamily
19	13	4.12e-07	0.228748	189090	, kifc1, zbtb22, daxx, tpsn,unknown, unknown, unknown, psmb10, psmb11, psmb9a,unknown, brd2, fabgl	kifc1,kinesin family member C1-like [Source:RefSeq_peptide;Acc:NP_001038419],kifc1,KINESIN,"Kinesin, motor region"	zbtb22,Zinc finger protein 297. [Source:Uniprot/SPTREMBL;Acc:Q1LUU5],zbtb22,ZINC FINGER AND BTB DOMAIN CONTAINING,"Zinc finger, C2H2-type"	daxx,hypothetical protein LOC561006 [Source:RefSeq_peptide;Acc:NP_001038414],daxx,DEATH DOMAIN ASSOCIATED 6 DAXX,Daxx protein	tpsn,tapasin [Source:RefSeq_peptide;Acc:NP_571049],tpsn,TAPASIN,Tapasin	No data	,major histocompatibility complex class I UBA [Source:RefSeq_peptide;Acc:NP_571546],mhc1uca,MHC CLASS I,Immunoglobulin/major histocompatibility complex motif	,"proteasome (prosome, macropain) subunit, beta type, 8 [Source:RefSeq_peptide;Acc:NP_571467]",psmb8,PROTEASOME SUBUNIT BETA TYPE PRECURSOR EC_3.4.25.1 PROTEASOME MACROPAIN MULTICATALYTIC ENDOPEPTIDASE COMPLEX SUBUNIT,"Peptidase T1A, proteasome beta-subunit"	psmb10,"proteasome subunit, beta type, 10 [Source:RefSeq_peptide;Acc:NP_571752]",psmb10,PROTEASOME SUBUNIT BETA TYPE PRECURSOR EC_3.4.25.1 PROTEASOME MACROPAIN MULTICATALYTIC ENDOPEPTIDASE COMPLEX,"Peptidase T1A, proteasome beta-subunit"	psmb11,"proteasome (prosome, macropain) subunit, beta type, 11 [Source:RefSeq_peptide;Acc:NP_571751]",psmb11,PROTEASOME SUBUNIT BETA TYPE 9 PRECURSOR EC_3.4.25.1 PROTEASOME CHAIN 7 MACROPAIN CHAIN 7 MULTICATALYTIC ENDOPEPTIDASE COMPLEX CHAIN 7 RING12 LOW MOLECULAR MASS 2,"Peptidase T1A, proteasome beta-subunit"	psmb9a,"proteasome (prosome, macropain) subunit, beta type, 9a [Source:RefSeq_peptide;Acc:NP_571466]",psmb9a,PROTEASOME SUBUNIT BETA TYPE 9 PRECURSOR EC_3.4.25.1 PROTEASOME CHAIN 7 MACROPAIN CHAIN 7 MULTICATALYTIC ENDOPEPTIDASE COMPLEX CHAIN 7 RING12 LOW MOLECULAR MASS 2,"Peptidase T1A, proteasome beta-subunit"	No data	brd2,Bromodomain-containing 2. [Source:Uniprot/SPTREMBL;Acc:Q1LWX7],brd2,BROMODOMAIN CONTAINING,Bromodomain	fabgl,FabG (beta-ketoacyl- [Source:RefSeq_peptide;Acc:NP_001005292],fabgl,3 HYDROXYACYL COA DEHYDROGENASE TYPE 2 EC_1.1.1.35 3 HYDROXYACYL COA DEHYDROGENASE TYPE II TYPE II HADH 3 HYDROXY 2 METHYLBUTYRYL COA DEHYDROGENASE EC_1.1.1.- 178,Short-chain dehydrogenase/reductase SDR
4	8	9.19e-07	0.0311829	197038	, zgc:86611, psmc2, psmc2, smo, si:dkey-180p18.2, si:dkey-180p18.2, ube2h, nrf1	zgc:86611,hypothetical protein LOC415138 [Source:RefSeq_peptide;Acc:NP_001002048],zgc:86611,ALDO KETO REDUCTASE FAMILY 1 MEMBER,Aldo/keto reductase	psmc2,"proteasome (prosome, macropain) 26S subunit, ATPase 2 [Source:RefSeq_peptide;Acc:NP_957260]",psmc2,26S PROTEASE REGULATORY SUBUNIT PROTEASOME 26S SUBUNIT ATPASE,"AAA ATPase, subdomain"	psmc2,"proteasome (prosome, macropain) 26S subunit, ATPase 2 [Source:RefSeq_peptide;Acc:NP_957260]",psmc2,26S PROTEASE REGULATORY SUBUNIT PROTEASOME 26S SUBUNIT ATPASE,"AAA ATPase, subdomain"	smo,smoothened homolog [Source:RefSeq_peptide;Acc:NP_571102],smo,SMOOTHENED HOMOLOG PRECURSOR SMO,"Glutamine amidotransferase, class-II"	si:dkey-180p18.2,hypothetical protein LOC560283 [Source:RefSeq_peptide;Acc:NP_001020678],si:dkey-180p18.2,CATION EXCHANGER YNL321W,SecY protein	si:dkey-180p18.2,hypothetical protein LOC560283 [Source:RefSeq_peptide;Acc:NP_001020678],si:dkey-180p18.2,CATION EXCHANGER YNL321W,SecY protein	ube2h,"ubiquitin-conjugating enzyme E2H (UBC8 homolog, yeast) [Source:RefSeq_peptide;Acc:NP_958897]",ube2h,UBIQUITIN CONJUGATING ENZYME E2 H EC_6.3.2.19 UBIQUITIN LIGASE H UBIQUITIN CARRIER H UBCH2 E2 20K,"Ubiquitin-conjugating enzyme, E2"	nrf1,Nuclear respiratory factor 1 (Nrf-1) (Not really finished protein). [Source:Uniprot/SWISSPROT;Acc:Q90X44],nrf1,NUCLEAR RESPIRATORY FACTOR 1 NRF 1 ALPHA PALINDROMIC BINDING ALPHA PAL,"Pollen allergen Poa pIX/Phl pVI, C-terminal"
3	10	1.336e-06	0.289657	99741	, hoxb1a, hoxb2a, hoxb3a, hoxb4a, hoxb5a, hoxb6a, hoxb7a, hoxb8a, hoxb9a, hoxb10a	hoxb1a,Homeobox protein Hox-B1a (Hox-B1). [Source:Uniprot/SWISSPROT;Acc:O42366],hoxb1a,HOMEOBOX HOX,Homeobox	hoxb2a,Homeobox protein Hox-B2a (Hox-B2). [Source:Uniprot/SWISSPROT;Acc:O42367],hoxb2a,HOMEOBOX,Homeobox	hoxb3a,Homeobox protein Hox-B3a (Hox-B3). [Source:Uniprot/SWISSPROT;Acc:O42368],hoxb3a,HOMEOBOX,Homeobox	hoxb4a,Homeobox protein Hox-B4a (Hox-B4) (Zf-13). [Source:Uniprot/SWISSPROT;Acc:P22574],hoxb4a,HOMEOBOX HOX,Homeobox	hoxb5a,Homeobox protein Hox-B5a (Hox-B5) (Zf-21). [Source:Uniprot/SWISSPROT;Acc:P09014],hoxb5a,HOMEOBOX HOX,Homeobox	hoxb6a,Homeobox protein Hox-B6a (Hox-B6) (Zf-22). [Source:Uniprot/SWISSPROT;Acc:P15861],hoxb6a,HOMEOBOX,Homeobox	hoxb7a,Homeobox protein Hox-B7a (Hox-B7). [Source:Uniprot/SWISSPROT;Acc:Q8AWY9],hoxb7a,HOMEOBOX,Homeobox	hoxb8a,Homeobox protein Hox-B8a (Hox-B8). [Source:Uniprot/SWISSPROT;Acc:Q8AWZ0],hoxb8a,HOMEOBOX,Homeobox	hoxb9a,Homeobox protein Hox-B9a (Hox-B9). [Source:Uniprot/SWISSPROT;Acc:Q9PWM2],hoxb9a,HOMEOBOX HOX,Homeobox	hoxb10a,Homeobox protein Hox-B10a (Hox-B10) (Fragment). [Source:Uniprot/SWISSPROT;Acc:Q9PWL7],hoxb10a,HOMEOBOX HOX,Homeobox
20	8	1.769e-06	-0.0750268	167848	, zgc:55404, si:dkeyp-55f12.3, itpk1, chga, si:dkey-177p2.3, ahsa1, si:dkey-177p2.6, zgc:92217	zgc:55404,hypothetical protein LOC322815 [Source:RefSeq_peptide;Acc:NP_997794],zgc:55404,UNCHARACTERIZED,"Zinc finger, N-recognin"	si:dkeyp-55f12.3,hypothetical protein LOC568418 [Source:RefSeq_peptide;Acc:NP_001020723],si:dkeyp-55f12.3,SI:DKEYP 55F12 3,	itpk1,"Inositol-tetrakisphosphate 1-kinase (EC 2.7.1.134) (Inositol- triphosphate 5/6-kinase) (EC 2.7.1.159) (Inositol 1,3,4-trisphosphate 5/6-kinase) (Ins(1,3,4)P(3) 5/6-kinase). [Source:Uniprot/SWISSPROT;Acc:Q7ZU91]",itpk1,UNKNOWN,"Inositol 1, 3, 4-trisphosphate 56-kinase"	chga,chromogranin A [Source:RefSeq_peptide;Acc:NP_001006059],chga,CHROMOGRANIN A PRECURSOR CGA [CONTAINS: PANCREASTATIN; WE,Chromogranin/secretogranin	si:dkey-177p2.3,hypothetical protein LOC568615 [Source:RefSeq_peptide;Acc:NP_001038629],si:dkey-177p2.3,SEL 1 HOMOLOG PRECURSOR SUPPRESSOR OF LIN 12 SEL 1L,"Type II fibronectin, collagen-binding"	ahsa1,"AHA1, activator of heat shock protein ATPase homolog 1 [Source:RefSeq_peptide;Acc:NP_001038556]",ahsa1,ACTIVATOR OF 90 KDA HEAT SHOCK ATPASE HOMOLOG 1 AHA1,"Activator of Hsp90 ATPase, N-terminal"	si:dkey-177p2.6,hypothetical protein LOC568712 [Source:RefSeq_peptide;Acc:NP_001068584],si:dkey-177p2.6,SERTA DOMAIN CONTAINING 2 TRANSCRIPTIONAL REGULATOR INTERACTING WITH THE PHD BROMODOMAIN 2 TRIP BR2,SERTA	zgc:92217,hypothetical protein LOC494037 [Source:RefSeq_peptide;Acc:NP_001008580],zgc:92217,CELL DIVISION CYCLE ASSOCIATED 4 HEMATOPOIETIC PROGENITOR,SERTA
5	8	1.3618e-05	0.212676	89847	, ptges, usp20, zgc:103692, surf5, rpl7a, surf1, surf6l, ccbl1	ptges,prostaglandin E synthase [Source:RefSeq_peptide;Acc:NP_001014828],ptges,MICROSOMAL GLUTATHIONE S TRANSFERASE 1 EC_2.5.1.18 MICROSOMAL GST 1,Membrane-associated proteins in eicosanoid and glutathione metabolism (MAPEG)	usp20,Usp20 protein. [Source:Uniprot/SPTREMBL;Acc:Q7SXZ0],usp20,UBIQUITIN CARBOXYL TERMINAL HYDROLASE EC_3.1.2.15 UBIQUITIN THIOESTERASE UBIQUITIN SPECIFIC PROCESSING PROTEASE DEUBIQUITINATING ENZYME,"Zinc finger, UBP-type"	zgc:103692,hypothetical protein LOC449772 [Source:RefSeq_peptide;Acc:NP_001005945],zgc:103692,UNCHARACTERIZED,Hepatocellular carcinoma-associated antigen 59	surf5,surfeit 5 [Source:RefSeq_peptide;Acc:NP_001002144],surf5,SURFEIT LOCUS 5,Surfeit locus 5	rpl7a,ribosomal protein L7a [Source:RefSeq_peptide;Acc:NP_956341],rpl7a,60S RIBOSOMAL L7A,Ribosomal protein L7AE	surf1,hypothetical protein LOC557970 [Source:RefSeq_peptide;Acc:NP_001073642],surf1,SURFEIT LOCUS 1,Surfeit locus 1	surf6l,surfeit 6-like [Source:RefSeq_peptide;Acc:NP_957359],surf6l,SURFEIT LOCUS 6,Surfeit locus 6	ccbl1,"cysteine conjugate-beta lyase; cytoplasmic (glutamine transaminase K, kyneurenine aminotransferase) [Source:RefSeq_peptide;Acc:NP_998524]",ccbl1,KYNURENINE OXOGLUTARATE TRANSAMINASE 3 EC_2.6.1.7 KYNURENINE OXOGLUTARATE TRANSAMINASE III KYNURENINE AMINOTRANSFERASE III KATIII CYSTEINE S CONJUGATE BETA LYASE 2 EC_4.4.1.- 13,1-aminocyclopropane-1-carboxylate synthase
3	6	1.8026e-05	-0.0257418	147972	, dci, dci, arhgdig, zgc:153490, unknown, unknown	dci,Hypothetical protein (Fragment). [Source:Uniprot/SPTREMBL;Acc:Q7SXW5],dci,3 2 TRANS ENOYL COA ISOMERASE MITOCHONDRIAL PRECURSOR EC_5.3.3.8 DODECENOYL COA ISOMERASE DELTA 3 DELTA 2 ENOYL COA ISOMERASE D3 D2 ENOYL COA ISOMERASE,Enoyl-CoA hydratase/isomerase	dci,Hypothetical protein (Fragment). [Source:Uniprot/SPTREMBL;Acc:Q7SXW5],dci,3 2 TRANS ENOYL COA ISOMERASE MITOCHONDRIAL PRECURSOR EC_5.3.3.8 DODECENOYL COA ISOMERASE DELTA 3 DELTA 2 ENOYL COA ISOMERASE D3 D2 ENOYL COA ISOMERASE,Enoyl-CoA hydratase/isomerase	arhgdig,Rho GDP dissociation inhibitor (GDI) gamma [Source:RefSeq_peptide;Acc:NP_957451],arhgdig,RHO GDP DISSOCIATION INHIBITOR RHO GDI RHO GDI,RHO protein GDP dissociation inhibitor	zgc:153490,CLCN7 protein [Source:RefSeq_peptide;Acc:NP_001071005],zgc:153490,CHLORIDE CHANNEL CLC,"Chloride channel, voltage gated"	,"similar to Neuronal pentraxin II precursor (NP-II) (NP2) (LOC390667), mRNA [Source:RefSeq_dna;Acc:NM_001013658]",NP_001013680.1,NEURONAL PENTRAXIN PRECURSOR NEURONAL PENTRAXIN NP,Pentaxin	,LOC553758 protein (Fragment). [Source:Uniprot/SPTREMBL;Acc:Q52KL0],Q52KL0_DANRE,UBIQUITIN CARBOXYL TERMINAL HYDROLASE 7 EC_3.1.2.15 UBIQUITIN THIOESTERASE 7 UBIQUITIN SPECIFIC PROCESSING PROTEASE 7 DEUBIQUITINATING ENZYME 7,"Peptidase C19, ubiquitin carboxyl-terminal hydrolase 2"
7	6	2.1072e-05	0.0312488	89705	, zgc:85948, tspan13, agr2, ppp1r10, abcf1, abcf1	zgc:85948,KH domain containing RNA binding signal transduction associated 1 like [Source:RefSeq_peptide;Acc:NP_998400],zgc:85948,KH DOMAIN CONTAINING RNA BINDING SIGNAL TRANSDUCTION ASSOCIATED 1 SRC ASSOCIATED IN MITOSIS 68 KDA SAM68,"HMG-I and HMG-Y, DNA-binding"	tspan13,tetraspanin 13 [Source:RefSeq_peptide;Acc:NP_001005970],tspan13,TETRASPANIN 31 TSPAN 31 SARCOMA AMPLIFIED SEQUENCE HOMOLOG,CD9/CD37/CD63 antigen	agr2,anterior gradient 2 homolog [Source:RefSeq_peptide;Acc:NP_001012499],agr2,ANTERIOR GRADIENT HOMOLOG PRECURSOR,	ppp1r10,"protein phosphatase 1, regulatory subunit 10 [Source:RefSeq_peptide;Acc:NP_997733]",ppp1r10,SERINE/THREONINE PHOSPHATASE 1 REGULATORY SUBUNIT 10 MHC CLASS I REGION PROLINE RICH CAT53,"Zinc finger, CCCH-type"	abcf1,"ATP-binding cassette sub-family F, member 1 [Source:RefSeq_peptide;Acc:NP_998351]",abcf1,ATP BINDING CASSETTE SUB FAMILY F MEMBER,ABC transporter related	abcf1,"ATP-binding cassette sub-family F, member 1 [Source:RefSeq_peptide;Acc:NP_998351]",abcf1,ATP BINDING CASSETTE SUB FAMILY F MEMBER,ABC transporter related
23	10	2.1242e-05	0.605938	96427	, hoxc13a, unknown, hoxc11a, hoxc10a, hoxc9a, hoxc8a, hoxc6a, hoxc5a, hoxc4a, hoxc3a	hoxc13a,Homeobox protein Hox-C13a. [Source:Uniprot/SWISSPROT;Acc:Q6JIY5],hoxc13a,HOMEOBOX HOX,Homeobox	,Novel protein similar to vertebrate homeo box C12 (HOXC12). [Source:Uniprot/SPTREMBL;Acc:A2BE68],A2BE68_DANRE,HOMEOBOX HOX,Homeobox	hoxc11a,Homeobox protein Hox-C11a. [Source:Uniprot/SWISSPROT;Acc:Q58EL0],hoxc11a,HOMEOBOX HOX,Homeobox	hoxc10a,Homeo box C10a. [Source:Uniprot/SPTREMBL;Acc:A2BE66],hoxc10a,HOMEOBOX HOX,Homeobox	hoxc9a,Homeobox protein Hox-C9a (Hox-C9). [Source:Uniprot/SWISSPROT;Acc:Q9YGS6],hoxc9a,HOMEOBOX HOX,Homeobox	hoxc8a,Homeobox protein Hox-C8a. [Source:Uniprot/SWISSPROT;Acc:Q68EH7],hoxc8a,HOMEOBOX,Homeobox	hoxc6a,Homeobox protein Hox-C6a (Hox-C6) (Zf-61). [Source:Uniprot/SWISSPROT;Acc:P15862],hoxc6a,HOMEOBOX,Homeobox	hoxc5a,Homeobox protein Hox-C5a (Hox-C5) (Hox-3.4) (Zf-25). [Source:Uniprot/SWISSPROT;Acc:P09074],hoxc5a,HOMEOBOX HOX,Homeobox	hoxc4a,Homeobox protein Hox-C4a (Hox-C4). [Source:Uniprot/SWISSPROT;Acc:Q9PWM3],hoxc4a,HOMEOBOX HOX,Homeobox	hoxc3a,"homeo box C3a (hoxc3a), mRNA [Source:RefSeq_dna;Acc:NM_131182]",hoxc3a,HOMEOBOX,Homeobox
19	8	3.035e-05	-0.0261596	159513	, stk3, zgc:92739, rpl30, laptm4b, lyricl, rrm2b, azin1, atp6v1c1l	stk3,Serine/threonine-protein kinase 3 (EC 2.7.11.1). [Source:Uniprot/SWISSPROT;Acc:Q7ZUQ3],stk3,SERINE/THREONINE KINASE EC_2.7.11.1,"Protein kinase, core"	zgc:92739,hypothetical protein LOC494178 [Source:RefSeq_peptide;Acc:NP_001012315],zgc:92739,RIBONUCLEASE UK114,Endoribonuclease L-PSP	rpl30,ribosomal protein L30 [Source:RefSeq_peptide;Acc:NP_956322],rpl30,60S RIBOSOMAL L30,Ribosomal protein L30e	laptm4b,lysosomal associated protein transmembrane 4 beta [Source:RefSeq_peptide;Acc:NP_956392],laptm4b,LYSOSOMAL ASSOCIATED TRANSMEMBRANE,Golgi 4-transmembrane spanning transporter	lyricl,lyric-like [Source:RefSeq_peptide;Acc:NP_001007136],lyricl,LYRIC LYSINE RICH CEACAM1 CO ISOLATED METASTASIS ADHESION METADHERIN,Yersinia virulence determinant YopE	rrm2b,ribonucleotide reductase M2 b [Source:RefSeq_peptide;Acc:NP_001007164],rrm2b,RIBONUCLEOSIDE DIPHOSPHATE REDUCTASE EC_1.17.4.1 RIBONUCLEOTIDE REDUCTASE SMALL SUBUNIT,Ribonucleotide reductase	azin1,antizyme inhibitor 1 [Source:RefSeq_peptide;Acc:NP_001007160],azin1,ORNITHINE DECARBOXYLASE EC_4.1.1.17 ODC,Orn/DAP/Arg decarboxylase 2	atp6v1c1l,Vacuolar ATP synthase subunit C 1-B (EC 3.6.3.14) (V-ATPase subunit C 1-B) (Vacuolar proton pump subunit C 1-B). [Source:Uniprot/SWISSPROT;Acc:Q5XIY6],atp6v1c1l,VACUOLAR ATP SYNTHASE SUBUNIT C EC_3.6.3.14 V ATPASE SUBUNIT C VACUOLAR PROTON PUMP SUBUNIT C,"ATPase, V1 complex, subunit C"
2	7	3.2016e-05	0.441398	47683	, unknown, hoxd9a, hoxd10a, unknown, hoxd12a, hoxd13a, evx2	,Nuclear factor 1 X-type (Nuclear factor 1/X) (NF1-X) (NFI-X) (NF-I/X) (CCAAT-box-binding transcription factor) (CTF) (TGGCA-binding protein). [Source:Uniprot/SWISSPROT;Acc:Q14938],NFIX (2 of 2),NUCLEAR FACTOR 1 TYPE NUCLEAR FACTOR NF1 NFI NF CCAAT BOX BINDING TRANSCRIPTION FACTOR CTF TGGCA BINDING,CTF/NF-I	hoxd9a,Homeobox protein Hox-D9a (Hox-D9). [Source:Uniprot/SWISSPROT;Acc:Q9PWM6],hoxd9a,HOMEOBOX HOX,Homeobox	hoxd10a,Homeobox protein Hox-D10a (Hox-D10) (Hox-C10). [Source:Uniprot/SWISSPROT;Acc:Q90469],hoxd10a,HOMEOBOX HOX,Homeobox	,Homeobox protein Hox-D11a (Hox-D11) (Hox-C11). [Source:Uniprot/SWISSPROT;Acc:Q90470],hoxd11a,HOMEOBOX HOX,Homeobox	hoxd12a,Homeobox protein Hox-D12a (Hox-D12). [Source:Uniprot/SWISSPROT;Acc:Q90471],hoxd12a,HOMEOBOX HOX,Homeobox	hoxd13a,Homeobox protein Hox-D13a (Hox-D13). [Source:Uniprot/SWISSPROT;Acc:Q90472],hoxd13a,HOMEOBOX HOX,Homeobox	evx2,even-skipped homeobox 2 [Source:RefSeq_peptide;Acc:NP_571307],evx2,HOMEOBOX EVEN SKIPPED HOMOLOG EVX,Homeobox
7	7	3.9918e-05	0.100903	111344	, unknown, zgc:136860, zgc:65871, fam60al, zgc:113420, ogfod1, tradd	,leucine rich repeat containing 50 [Source:RefSeq_peptide;Acc:NP_942121],lrrc50,LEUCINE RICH REPEAT CONTAINING 50,Leucine-rich repeat	zgc:136860,hypothetical protein LOC569049 [Source:RefSeq_peptide;Acc:NP_001034912],zgc:136860,CONSERVED OLIGOMERIC GOLGI COMPLEX COMPONENT 4,COG4 transport	zgc:65871,hypothetical protein LOC406390 [Source:RefSeq_peptide;Acc:NP_998267],zgc:65871,THAP DOMAIN CONTAINING 11,"Zinc finger, C2CH-type"	fam60al,Fam60al protein. [Source:Uniprot/SPTREMBL;Acc:Q7SXB8],fam60al,FAM60AL,"Zinc finger, BED-type predicted"	zgc:113420,hypothetical protein LOC541443 [Source:RefSeq_peptide;Acc:NP_001013586],zgc:113420,SERINE/THREONINE KINASE EC_2.7.11.1 VACCINIA RELATED KINASE,"Protein kinase, core"	ogfod1,2-oxoglutarate and iron-dependent oxygenase domain containing 1 [Source:RefSeq_peptide;Acc:NP_955983],ogfod1,2 OXOGLUTARATE AND IRON DEPENDENT OXYGENASE DOMAIN CONTAINING 1 EC_1.14.11.-,	tradd,Tumor necrosis factor receptor type 1-associated DEATH domain protein (TNFR1-associated DEATH domain protein) (TNFRSF1A-associated via death domain protein). [Source:Uniprot/SWISSPROT;Acc:Q9I9N5],tradd,TUMOR NECROSIS FACTOR RECEPTOR TYPE 1 ASSOCIATED DEATH DOMAIN TNFR1 ASSOCIATED DEATH DOMAIN TNFRSF1A ASSOCIATED VIA DEATH DOMAIN,"TRADD, N-terminal"
14	7	4.2333e-05	0.0574403	139214	, cab39, phf6, hprt1, zgc:91872, mospd1,unknown, tmem32	cab39,calcium binding protein 39 [Source:RefSeq_peptide;Acc:NP_998666],cab39,CALCIUM BINDING 39 MO25,Mo25-like	phf6,PHD finger protein 6 [Source:RefSeq_peptide;Acc:NP_956059],phf6,PHD FINGER 6,"Zinc finger, PHD-type"	hprt1,hypoxanthine phosphoribosyltransferase 1 [Source:RefSeq_peptide;Acc:NP_998151],hprt1,HYPOXANTHINE GUANINE PHOSPHORIBOSYLTRANSFERASE EC_2.4.2.8 HGPRT HGPRTASE,Purine/pyrimidine phosphoribosyl transferase	zgc:91872,hypothetical protein LOC445072 [Source:RefSeq_peptide;Acc:NP_001003466],zgc:91872,UNKNOWN,	mospd1,motile sperm domain containing 1 [Source:RefSeq_peptide;Acc:NP_998534],mospd1,MOTILE SPERM DOMAIN CONTAINING,Major sperm protein	No data	tmem32,Transmembrane protein 32 precursor. [Source:Uniprot/SWISSPROT;Acc:Q6TLE4],tmem32,TRANSMEMBRANE 32 PRECURSOR,
25	7	5.5952e-05	0.0623522	186413	, zgc:114204, zgc:92882, slc25a3, zgc:110551, metap2, unknown, zgc:92126	zgc:114204,hypothetical protein LOC557646 [Source:RefSeq_peptide;Acc:NP_001026841],zgc:114204,VESICLE TRANSPORT GOLGI TRANSPORT 1 HOMOLOG,Kv channel	zgc:92882,hypothetical protein LOC436747 [Source:RefSeq_peptide;Acc:NP_001002474],zgc:92882,L LACTATE DEHYDROGENASE CHAIN EC_1.1.1.27 LDH,L-lactate dehydrogenase	slc25a3,"solute carrier family 25 (mitochondrial carrier; phosphate carrier), member 3 [Source:RefSeq_peptide;Acc:NP_998887]",slc25a3,PHOSPHATE CARRIER PROTEIN MITOCHONDRIAL PRECURSOR PTP SOLUTE CARRIER FAMILY 25 MEMBER 3,Mitochondrial carrier protein	zgc:110551,hypothetical protein LOC553624 [Source:RefSeq_peptide;Acc:NP_001018434],zgc:110551,LAMINA ASSOCIATED POLYPEPTIDE 2 THYMOPOIETIN TP,Thymopoietin LEM	metap2,methionyl aminopeptidase 2 [Source:RefSeq_peptide;Acc:NP_955934],metap2,METHIONINE AMINOPEPTIDASE 2 EC_3.4.11.18 METAP 2 PEPTIDASE M 2,"Peptidase M24A, methionine aminopeptidase, subfamily 2"	,Hypothetical protein (Fragment). [Source:Uniprot/SPTREMBL;Acc:A3KNH8],Q29R91_DANRE,AMBIGUOUS,"Regulator of chromosome condensation, RCC1"	zgc:92126,hypothetical protein LOC447857 [Source:RefSeq_peptide;Acc:NP_001004596],zgc:92126,TFIIH BASAL TRANSCRIPTION FACTOR COMPLEX P62 SUBUNIT BASIC TRANSCRIPTION FACTOR 62 KDA SUBUNIT BTF2 P62 GENERAL TRANSCRIPTION FACTOR IIH POLYPEPTIDE 1,"TFIIH p62 subunit, N-terminal"
3	5	5.9763e-05	-0.0315799	92895	, rpl3, zgc:63736, rpl27, grna, unknown	rpl3,ribosomal protein L3 [Source:RefSeq_peptide;Acc:NP_001001590],rpl3,60S RIBOSOMAL L3,Ribosomal protein L3	zgc:63736,hypothetical protein LOC393458 [Source:RefSeq_peptide;Acc:NP_956780],zgc:63736,SOLUTE CARRIER FAMILY 25 MEMBER,Mitochondrial carrier protein	rpl27,60S ribosomal protein L27. [Source:Uniprot/SWISSPROT;Acc:Q7ZV82],rpl27,60S RIBOSOMAL L27,Ribosomal protein L27e	grna,granulin-a [Source:RefSeq_peptide;Acc:NP_001001949],grna,GRANULINS PRECURSOR [CONTAINS: ACROGRANIN; GRANULIN 1 GRANULIN G ; GRANULIN 2 GRANULIN F ; GRANULIN 3 GRANULIN B ; GRANULIN 4 GRANULIN A ; GRANULIN 5 GRANULIN C ; GRANULIN 6 GRANULIN D ; GRANULIN 7 GRANULIN E ],Granulin	,"branched chain aminotransferase 2, mitochondrial [Source:RefSeq_peptide;Acc:NP_001002676]",bcat2,BRANCHED CHAIN AMINO ACID AMINOTRANSFERASE EC_2.6.1.42 BCAT,"Aminotransferase, class IV"
13	8	6.3875e-05	0.148412	139498	,unknown, golga5, rtf1, zgc:113197, zgc:113197, tmem39b, unknown, zgc:123267	No data	golga5,Golgin subfamily A member 5 (Golgin-84). [Source:Uniprot/SWISSPROT;Acc:Q7SXE4],golga5,GOLGIN SUBFAMILY A MEMBER 5 GOLGIN 84,Phosphopantetheine attachment site	rtf1,"Rtf1, Paf1/RNA polymerase II complex component, homolog [Source:RefSeq_peptide;Acc:NP_001077046]",rtf1,RNA POLYMERASE ASSOCIATED RTF1,Myristoylated alanine-rich C-kinase substrate MARCKS	zgc:113197,hypothetical protein LOC503714 [Source:RefSeq_peptide;Acc:NP_001013326],zgc:113197,COMPLEX I INTERMEDIATE ASSOCIATED 30 MITOCHONDRIAL PRECURSOR NADH DEHYDROGENASE [UBIQUINONE] 1 ALPHA SUBCOMPLEX ASSEMBLY FACTOR 1,NADH:ubiquinone oxidoreductase complex I intermediate-associated protein 30	zgc:113197,hypothetical protein LOC503714 [Source:RefSeq_peptide;Acc:NP_001013326],zgc:113197,COMPLEX I INTERMEDIATE ASSOCIATED 30 MITOCHONDRIAL PRECURSOR NADH DEHYDROGENASE [UBIQUINONE] 1 ALPHA SUBCOMPLEX ASSEMBLY FACTOR 1,NADH:ubiquinone oxidoreductase complex I intermediate-associated protein 30	tmem39b,Transmembrane protein 39B. [Source:Uniprot/SWISSPROT;Acc:Q7ZW11],tmem39b,TRANSMEMBRANE,	,Coiled-coil domain-containing protein 28B. [Source:Uniprot/SWISSPROT;Acc:Q9BUN5],CCDC28B,COILED COIL DOMAIN CONTAINING,Proline-rich region	zgc:123267,hypothetical protein LOC563259 [Source:RefSeq_peptide;Acc:NP_001032778],zgc:123267,DOUBLECORTIN DOMAIN CONTAINING 2,Doublecortin
3	6	7.9912e-05	-0.101594	133203	, wipi1, prkar1a, rac3, zgc:154082, dus1l, csnk1dl	wipi1,"WD repeat domain, phosphoinositide interacting 1 [Source:RefSeq_peptide;Acc:NP_956685]",wipi1,AUTOPHAGY RELATED,Histidine acid phosphatase	prkar1a,"protein kinase, cAMP-dependent, regulatory, type I, alpha (tissue specific extinguisher 1) [Source:RefSeq_peptide;Acc:NP_001009989]",prkar1a,CAMP DEPENDENT KINASE REGULATORY SUBUNIT,Cyclic nucleotide-binding	rac3,"ras-related C3 botulinum toxin substrate 3 (rho family, small GTP binding protein Rac3) [Source:RefSeq_peptide;Acc:NP_001002754]",rac3,PRECURSOR,Ras GTPase	zgc:154082,hypothetical protein LOC777711 [Source:RefSeq_peptide;Acc:NP_001071227],zgc:154082,COP9 SIGNALOSOME COMPLEX SUBUNIT 1 SIGNALOSOME SUBUNIT 1 SGN1 JAB1 CONTAINING SIGNALOSOME SUBUNIT 1 G PATHWAY SUPPRESSOR 1,Proteasome component region PCI	dus1l,dihydrouridine synthase 1-like [Source:RefSeq_peptide;Acc:NP_955911],dus1l,TRNA DIHYDROURIDINE SYNTHASE EC 1,"Dihydrouridine synthase, DuS"	csnk1dl,"casein kinase 1, delta [Source:RefSeq_peptide;Acc:NP_955877]",csnk1dl,CASEIN KINASE I EC_2.7.11.1,"Protein kinase, core"
17	7	8.838e-05	0.110611	186975	, smndc1, zgc:123120, gnrh3, ecd, unknown, actn2,unknown	smndc1,survival motor neuron domain containing 1 [Source:RefSeq_peptide;Acc:NP_997766],smndc1,SURVIVAL OF MOTOR NEURON RELATED SPLICING FACTOR 30 SMN RELATED 30 KDA SPLICING FACTOR SMNRP SURVIVAL MOTOR NEURON DOMAIN CONTAINING 1,Survival motor neuron	zgc:123120,hypothetical protein LOC325076 [Source:RefSeq_peptide;Acc:NP_997858],zgc:123120,BCL2/ADENOVIRUS E1B 19 KDA INTERACTING 3,BNIP3	gnrh3,gonadotropin-releasing hormone 3 [Source:RefSeq_peptide;Acc:NP_878307],gnrh3,PROGONADOLIBERIN 3 PRECURSOR PROGONADOLIBERIN III [CONTAINS: GONADOLIBERIN 3 GONADOLIBERIN III LUTEINIZING HORMONE RELEASING HORMONE III LH RH III GONADOTROPIN RELEASING HORMONE III GNRH III LULIBERIN III ; GNRH ASSOCIATED PEPTIDE 3 GNRH ASSOCIATED PEPTID,Gonadotropin-releasing hormone	ecd,ecdysoneless homolog [Source:RefSeq_peptide;Acc:NP_956185],ecd,SGT1 HOMOLOG,SGT1	,"procollagen-proline, 2-oxoglutarate 4-dioxygenase (proline 4-hydroxylase), alpha 1 polypeptide [Source:RefSeq_peptide;Acc:NP_999856]",p4ha1,PROLYL 4 HYDROXYLASE SUBUNIT ALPHA 1 PRECURSOR EC_1.14.11.2 4 PH ALPHA 1 PROCOLLAGEN PROLINE 2 OXOGLUTARATE 4 DIOXYGENASE ALPHA 1 SUBUNIT,"Prolyl 4-hydroxylase alpha-subunit, N-terminal"	actn2,"actinin, alpha 2 [Source:RefSeq_peptide;Acc:NP_001032662]",actn2,ALPHA ACTININ ALPHA ACTININ F ACTIN CROSS LINKING,"Actin-binding, actinin-type"	No data
7	6	0.000110311	0.195057	63456	, unknown, sf1,unknown, rbm4l, zgc:56141, unknown	,hypothetical protein LOC393444 [Source:RefSeq_peptide;Acc:NP_956766],zgc:63642,GLYCOGEN PHOSPHORYLASE FORM EC_2.4.1.1,"Glycosyl transferase, family 35"	sf1,splicing factor 1 [Source:RefSeq_peptide;Acc:NP_997818],sf1,BRANCHPOINT BRIDGING,Atrophin	No data	rbm4l,RNA binding motif protein 4 [Source:RefSeq_peptide;Acc:NP_955971],rbm4l,RNA BINDING RNA BINDING MOTIF RNA BINDING MOTIF,"Zinc finger, CCHC-type"	zgc:56141,hypothetical protein LOC406277 isoform 2 [Source:RefSeq_peptide;Acc:NP_998482],zgc:56141,RNA BINDING RNA BINDING MOTIF RNA BINDING MOTIF,Paraneoplastic encephalomyelitis antigen	,,LOC100006206,TRAF2 BINDING,Forkhead-associated
20	7	0.000117722	0.183094	103157	, zp3a.2, zp3a.1, si:dkey-97o5.1, scyl3, tpr, tpr, pdc2	zp3a.2,hypothetical protein LOC558677 [Source:RefSeq_peptide;Acc:NP_001025291],zp3a.2,ZONA PELLUCIDA SPERM BINDING 3 PRECURSOR ZONA PELLUCIDA GLYCOPROTEIN ZP3 SPERM RECEPTOR ZONA PELLUCIDA C,Endoglin/CD105 antigen	zp3a.1,zona pellucida glycoprotein 3a [Source:RefSeq_peptide;Acc:NP_001013289],zp3a.1,ZONA PELLUCIDA SPERM BINDING 3 PRECURSOR ZONA PELLUCIDA GLYCOPROTEIN ZP3 SPERM RECEPTOR ZONA PELLUCIDA C,Endoglin/CD105 antigen	si:dkey-97o5.1,Uncharacterized protein C1orf112 homolog. [Source:Uniprot/SWISSPROT;Acc:Q5TYP4],si:dkey-97o5.1,UNCHARACTERIZED,"Carbohydrate kinase, FGGY"	scyl3,SCY1-like 3 [Source:RefSeq_peptide;Acc:NP_955951],scyl3,ASSOCIATING WITH THE CARBOXYL TERMINAL DOMAIN OF EZRIN EZRIN BINDING PACE 1 SCY1 3,HEAT	tpr,nuclear pore complex-associated protein TPR [Source:RefSeq_peptide;Acc:NP_001025294],tpr,MYOSIN,Tropomyosin	tpr,nuclear pore complex-associated protein TPR [Source:RefSeq_peptide;Acc:NP_001025294],tpr,MYOSIN,Tropomyosin	pdc2,phosducin 2 [Source:RefSeq_peptide;Acc:NP_001020635],pdc2,PHOSDUCIN PHD 33 KDA PHOTOTRANSDUCING,Phosducin
1	6	0.00012463	0.0968673	119457	, zgc:92575, rcbtb1, arl11, ebpl, kpna3, si:busm1-79f24.1	zgc:92575,hypothetical protein LOC492361 [Source:RefSeq_peptide;Acc:NP_001007328],zgc:92575,CALCIUM BINDING 39 MO25,Mo25-like	rcbtb1,regulator of chromosome condensation (RCC1) and BTB (POZ) domain containing protein 1 [Source:RefSeq_peptide;Acc:NP_956285],rcbtb1,RCC1 AND BTB DOMAIN CONTAINING 2 REGULATOR OF CHROMOSOME CONDENSATION AND BTB DOMAIN CONTAINING 2 CHROMOSOME CONDENSATION 1,"Regulator of chromosome condensation, RCC1"	arl11,ADP-ribosylation factor-like 11 [Source:RefSeq_peptide;Acc:NP_955987],arl11,ADP RIBOSYLATION FACTOR,"Guanine nucleotide binding protein (G-protein), alpha subunit"	ebpl,Zgc:153789. [Source:Uniprot/SPTREMBL;Acc:Q08BG2],zgc:153789,EMOPAMIL BINDING EMOPAMIL BINDING RELATED,Emopamil-binding	kpna3,karyopherin (importin) alpha 3 [Source:RefSeq_peptide;Acc:NP_958477],kpna3,IMPORTIN SUBUNIT ALPHA KARYOPHERIN SUBUNIT ALPHA,"Importin-alpha-like, importin-beta-binding region"	si:busm1-79f24.1,hypothetical protein LOC407615 [Source:RefSeq_peptide;Acc:NP_999941],si:busm1-79f24.1,CHRONIC LYMPHOCYTIC LEUKEMIA DELETION REGION GENE 6 HOMOLOG CLL DELETION REGION GENE 6 HOMOLOG,SPla/RYanodine receptor SPRY
19	7	0.000124665	0.583342	69426	, evx1, hoxa11a, hoxa9a, hoxa5a, hoxa3a, hoxa4a, hoxa1a	evx1,even-skipped homeobox 1 [Source:RefSeq_peptide;Acc:NP_571324],evx1,HOMEOBOX EVEN SKIPPED HOMOLOG EVX,Homeobox	hoxa11a,homeo box A11a [Source:RefSeq_peptide;Acc:NP_571619],hoxa11a,HOMEOBOX HOX,Homeobox	hoxa9a,Homeobox protein Hox-A9a (Hoxx9). [Source:Uniprot/SWISSPROT;Acc:Q9PWL6],hoxa9a,HOMEOBOX HOX,Homeobox	hoxa5a,Homeobox protein Hox-A5a. [Source:Uniprot/SWISSPROT;Acc:Q9YGT6],hoxa5a,HOMEOBOX HOX,Homeobox	hoxa3a,Homeobox protein Hox-A3a. [Source:Uniprot/SWISSPROT;Acc:Q8AWZ2],hoxa3a,HOMEOBOX,Homeobox	hoxa4a,Homeobox protein Hox-A4a (Zf-26) (Hoxx4). [Source:Uniprot/SWISSPROT;Acc:Q9PWL5],hoxa4a,HOMEOBOX HOX,Homeobox	hoxa1a,Homeobox protein Hox-A1a (Hox-A1). [Source:Uniprot/SWISSPROT;Acc:Q98SI1],hoxa1a,HOMEOBOX HOX,Homeobox
6	6	0.000124995	0.153909	282486	, nipa2, cyfip1, tubgcp5,unknown, rp2, phf16	nipa2,non imprinted in Prader-Willi/Angelman syndrome 2 [Source:RefSeq_peptide;Acc:NP_998290],nipa2,NON IMPRINTED IN PRADER WILLI/ANGELMAN SYNDROME REGION,Protein of unknown function DUF803	cyfip1,Cytoplasmic FMR1-interacting protein 1 homolog. [Source:Uniprot/SWISSPROT;Acc:Q90YM8],tubgcp5,CYTOPLASMIC FMR1 INTERACTING,Cytoplasmic fragile X mental retardation protein interacting protein	tubgcp5,Cytoplasmic FMR1-interacting protein 1 homolog. [Source:Uniprot/SWISSPROT;Acc:Q90YM8],tubgcp5,GAMMA TUBULIN COMPLEX COMPONENT 5 GCP 5,Spc97/Spc98	No data	rp2,retinitis pigmentosa 2 (X-linked recessive) [Source:RefSeq_peptide;Acc:NP_998611],rp2,XRP2,Tubulin binding cofactor C	phf16,Protein Jade-3 (PHD finger protein 16). [Source:Uniprot/SWISSPROT;Acc:Q7ZVP1],phf16,PHD FINGER,"Zinc finger, PHD-type"
24	5	0.000132804	0.121315	125759	, unknown, zgc:56653, unknown,unknown,unknown	,granulin b [Source:RefSeq_peptide;Acc:NP_997903],grnb,GRANULINS PRECURSOR [CONTAINS: ACROGRANIN; GRANULIN 1 GRANULIN G ; GRANULIN 2 GRANULIN F ; GRANULIN 3 GRANULIN B ; GRANULIN 4 GRANULIN A ; GRANULIN 5 GRANULIN C ; GRANULIN 6 GRANULIN D ; GRANULIN 7 GRANULIN E ],Granulin	zgc:56653,hypothetical protein LOC337487 [Source:RefSeq_peptide;Acc:NP_956361],zgc:56653,TRNA PSEUDOURIDINE SYNTHASE 3 EC_5.4.99.- TRNA URIDINE ISOMERASE 3 TRNA PSEUDOURIDYLATE SYNTHASE 3,tRNA pseudouridine synthase	,,LOC560126,ALPHA N ACETYLGLUCOSAMINIDASE PRECURSOR EC_3.2.1.50 N ACETYL ALPHA GLUCOSAMINIDASE NAG [CONTAINS: ALPHA N ACETYLGLUCOSAMINIDASE 82 KDA FORM; ALPHA N ACETYLGLUCOSAMINIDASE 77 KDA FORM],Alpha-N-acetylglucosaminidase	No data	No data
9	5	0.000162547	-0.0108888	118662	, ddx18, unknown, bcs1l, unknown, unknown	ddx18,DEAD (Asp-Glu-Ala-Asp) box polypeptide 18 [Source:RefSeq_peptide;Acc:NP_001003411],ddx18,ATP DEPENDENT HELICASE EC_3.6.1.-,"ATP-dependent helicase, DEAD-box"	,,LOC561475,1 PHOSPHATIDYLINOSITOL 4 5 BISPHOSPHATE PHOSPHODIESTERASE DELTA 1 EC_3.1.4.11 PHOSPHOINOSITIDE PHOSPHOLIPASE C PLC DELTA 1 PHOSPHOLIPASE C DELTA 1 PLC III,Calcium-binding EF-hand	bcs1l,Mitochondrial chaperone BCS1 (BCS1-like protein). [Source:Uniprot/SWISSPROT;Acc:Q7ZV60],bcs1l,MITOCHONDRIAL CHAPERONE BCS1 BCS1,"AAA ATPase, subdomain"	,LOC402831 protein (Fragment). [Source:Uniprot/SPTREMBL;Acc:Q7SXE6],Q7SXE6_DANRE,CYTOCHROME P450 MITOCHONDRIAL PRECURSOR,Cytochrome P450	,,LOC795106,CYTOCHROME P450 MITOCHONDRIAL PRECURSOR,Cytochrome P450
19	6	0.000189186	-0.0332974	284177	, ndrg1, zgc:113424, si:rp71-45k5.4, zgc:91910, bmp8, si:rp71-45k5.7	ndrg1,N-myc downstream regulated gene 1 [Source:RefSeq_peptide;Acc:NP_998513],ndrg1,AMBIGUOUS,Phosphopantetheine attachment site	zgc:113424,hypothetical protein LOC554876 [Source:RefSeq_peptide;Acc:NP_001038244],zgc:113424,AMBIGUOUS,Fork head transcription factor	si:rp71-45k5.4,Si:rp71-45k5.4 protein (Fragment). [Source:Uniprot/SPTREMBL;Acc:Q6PBY5],si:rp71-45k5.4,PROTEASOME SUBUNIT ALPHA TYPE EC_3.4.25.1,Proteasome alpha-subunit	zgc:91910,hypothetical protein LOC445276 [Source:RefSeq_peptide;Acc:NP_001003731],zgc:91910,UNKNOWN,"Zinc finger, C2H2-type"	bmp8,hypothetical protein LOC561963 [Source:RefSeq_peptide;Acc:NP_001038436],bmp8,PRECURSOR,Transforming growth factor beta	si:rp71-45k5.7,Novel protein similar to vertebrate microtubule-actin crosslinking factor 1 (MACF1) (Fragment). [Source:Uniprot/SPTREMBL;Acc:Q1LWX0],si:rp71-45k5.7,ANTIGEN,Calcium-binding EF-hand
4	5	0.000196832	0.0723593	58606	, atp6v1f, si:dkey-159a18.7, gcc1, si:dkey-159a18.3, fam3c	atp6v1f,"ATPase, H+ transporting, V1 subunit F [Source:RefSeq_peptide;Acc:NP_001002526]",atp6v1f,VACUOLAR ATP SYNTHASE SUBUNIT F EC_3.6.3.14 V ATPASE SUBUNIT F VACUOLAR PROTON PUMP SUBUNIT F V ATPASE 14 KDA SUBUNIT,"ATPase, V1/A1 complex, subunit F"	si:dkey-159a18.7,hypothetical protein LOC561019 [Source:RefSeq_peptide;Acc:NP_001038415],si:dkey-159a18.7,UNKNOWN,	gcc1,GRIP and coiled-coil domain containing 1 [Source:RefSeq_peptide;Acc:NP_001003599],gcc1,GRIP AND COILED COIL DOMAIN CONTAINING 1 GOLGI COILED COIL 1,Tropomyosin	si:dkey-159a18.3,SAPS domain family like [Source:RefSeq_peptide;Acc:NP_001020680],si:dkey-159a18.3,SAPS DOMAIN FAMILY MEMBER,SIT4 phosphatase-associated protein	fam3c,"family with sequence similarity 3, member C [Source:RefSeq_peptide;Acc:NP_997890]",fam3c,PRECURSOR,
21	6	0.000197715	0.0668173	179728	, unknown, unknown, zgc:85960, unknown, zmat2, zgc:101809	,,LOC100002393,FAM53C,Proline-rich region	,,LOC100003763,BROMODOMAIN CONTAINING 8,Bromodomain	zgc:85960,hypothetical protein LOC321556 [Source:RefSeq_peptide;Acc:NP_997754],zgc:85960,HETEROGENEOUS NUCLEAR RIBONUCLEOPROTEIN HNRNP,"RNA recognition motif, RNP-1"	,LOC407664 protein (Fragment). [Source:Uniprot/SPTREMBL;Acc:Q6NY79],Q6NY79_DANRE,HEPARIN BINDING EGF GROWTH FACTOR PRECURSOR HB EGF HBEGF DIPHTHERIA TOXIN RECEPTOR DT R,EGF-like region	zmat2,"zinc finger, matrin type 2 [Source:RefSeq_peptide;Acc:NP_997846]",zmat2,ZINC FINGER MATRIN TYPE 2,"Zinc finger, C2H2-type"	zgc:101809,hypothetical protein LOC336073 [Source:RefSeq_peptide;Acc:NP_999882],zgc:101809,LYMPHOCYTE CYTOSOLIC 2 SH2 DOMAIN CONTAINING LEUKOCYTE OF 76 KDA SLP 76 TYROSINE PHOSPHOPROTEIN SLP76,SH2 motif
6	5	0.000207683	0.486189	77761	, mpll, mpll, zgc:92059, zgc:110225, nasp	mpll,"myeloproliferative leukemia virus oncogene, like [Source:RefSeq_peptide;Acc:NP_001003858]",mpll,THROMBOPOIETIN RECEPTOR PRECURSOR TPO R MYELOPROLIFERATIVE LEUKEMIA C MPL CD110 ANTIGEN,"Erythropoietin receptor, ligand binding"	mpll,"myeloproliferative leukemia virus oncogene, like [Source:RefSeq_peptide;Acc:NP_001003858]",mpll,THROMBOPOIETIN RECEPTOR PRECURSOR TPO R MYELOPROLIFERATIVE LEUKEMIA C MPL CD110 ANTIGEN,"Erythropoietin receptor, ligand binding"	zgc:92059,Pre-mRNA-splicing factor 38A. [Source:Uniprot/SWISSPROT;Acc:Q6DHU4],zgc:92059,PRE SPLICING FACTOR 38A,PRP38	zgc:110225,hypothetical protein LOC550333 [Source:RefSeq_peptide;Acc:NP_001017640],zgc:110225,ALDO KETO REDUCTASE FAMILY 1 MEMBER,Aldo/keto reductase	nasp,nuclear autoantigenic sperm protein (histone-binding) [Source:RefSeq_peptide;Acc:NP_956076],nasp,NUCLEAR AUTOANTIGENIC SPERM,Tetratricopeptide TPR_1
6	5	0.000209743	-0.0427798	79849	, ihpk2, sec61b, pob, unknown, gpx1b	ihpk2,inositol hexaphosphate kinase 2 [Source:RefSeq_peptide;Acc:NP_958878],ihpk2,INOSITOL HEXAKISPHOSPHATE KINASE 2 EC_2.7.4.21 INSP6 KINASE 2 P I UPTAKE STIMULATOR PIUS,Inositol polyphosphate kinase	sec61b,Protein transport protein Sec61 subunit alpha isoform B. [Source:Uniprot/SWISSPROT;Acc:Q90YL4],sec61b,TRANSPORT SEC61 SUBUNIT ALPHA,SecY protein	pob,Protein pob. [Source:Uniprot/SWISSPROT;Acc:Q7SXW4],pob,TRANSMEMBRANE 111,"Protein of unknown function DUF850, transmembrane eukaryotic"	,Ubiquitin carboxyl-terminal hydrolase 4 (EC 3.1.2.15) (Ubiquitin thioesterase 4) (Ubiquitin-specific-processing protease 4) (Deubiquitinating enzyme 4) (Ubiquitous nuclear protein homolog). [Source:Uniprot/SWISSPROT;Acc:Q13107],USP4,UBIQUITIN CARBOXYL TERMINAL HYDROLASE EC_3.1.2.15 UBIQUITIN THIOESTERASE UBIQUITIN SPECIFIC PROCESSING PROTEASE DEUBIQUITINATING ENZYME,"Peptidase C19, ubiquitin car…	gpx1b,glutathione peroxidase 1b [Source:RefSeq_peptide;Acc:NP_001004634],gpx1b,GLUTATHIONE PEROXIDASE EC_1.11.1.9 GSHPX GPX GLUTATHIONE PEROXIDASE,Glutathione peroxidase
2	7	0.000231738	0.0409927	122693	,unknown, prmt5, unknown, unknown, si:ch211-14a17.6, homez, dhrs1	No data	prmt5,protein arginine methyltransferase 5 [Source:RefSeq_peptide;Acc:NP_001007184],prmt5,ARGININE N METHYLTRANSFERASE 5 EC_2.1.1.125 EC_2.1.1.- SHK1 KINASE BINDING 1 HOMOLOG,Skb1 methyltransferase	,,LOC100007990,LARGE NEUTRAL AMINO ACIDS TRANSPORTER SMALL SUBUNIT L TYPE AMINO ACID TRANSPORTER,Amino acid permease-associated region	,"hypothetical protein LOC100007877 (LOC100007877), mRNA [Source:RefSeq_dna;Acc:XR_029682]",XR_029682.1,AP 1 COMPLEX SUBUNIT GAMMA 1 GAMMA 1 ADAPTIN CLATHRIN ASSEMBLY LARGE GAMMA 1 CHAIN CLATHRIN ASSEMBLY COMPLEX 1 GAMMA 1 LARGE CHAIN,"Clathrin/Coatomer adaptor, adaptin-like, N-terminal"	si:ch211-14a17.6,hypothetical protein LOC368668 [Source:RefSeq_peptide;Acc:NP_001007180],si:ch211-14a17.6,ZONA PELLUCIDA SPERM BINDING 3 PRECURSOR ZONA PELLUCIDA GLYCOPROTEIN ZP3 SPERM RECEPTOR ZONA PELLUCIDA C,Endoglin/CD105 antigen	homez,homeodomain leucine zipper [Source:RefSeq_peptide;Acc:NP_001007121],homez,ZINC FINGERS AND HOMEOBOXES ZINC FINGER AND HOMEODOMAIN,Homeobox	dhrs1,dehydrogenase/reductase (SDR family) member 1 [Source:RefSeq_peptide;Acc:NP_001002205],dhrs1,DEHYDROGENASE/REDUCTASE SDR FAMILY MEMBER 1 EC_1.1.-.-,Short-chain dehydrogenase/reductase SDR
20	6	0.000245654	0.0201564	337258	, zgc:56703, cad, ift172, unknown, si:dkey-221h15.1, zgc:85746	zgc:56703,hypothetical protein LOC322863 [Source:RefSeq_peptide;Acc:NP_955917],zgc:56703,DNAJ HOMOLOG SUBFAMILY C MEMBER CYSTEINE STRING CSP,"Heat shock protein DnaJ, N-terminal"	cad,"carbamoyl-phosphate synthetase 2, aspartate transcarbamylase, and dihydroorotase [Source:RefSeq_peptide;Acc:NP_001009884]",cad,CARBAMOYL PHOSPHATE SYNTHASE ARGININE SPECIFIC SMALL CHAIN EC_6.3.5.5 ARGININE SPECIFIC CARBAMOYL PHOSPHATE SYNTHETASE GLUTAMINE CHAIN CPS A,Dihydroorotase	ift172,intraflagellar transport 172 [Source:RefSeq_peptide;Acc:NP_001002312],ift172,UNKNOWN,WD40 repeat	,dre-mir-124-2 [Source:miRBase;Acc:MI0001967],dre-mir-124-2,,	si:dkey-221h15.1,hypothetical protein LOC793910 [Source:RefSeq_peptide;Acc:NP_001076362],si:dkey-221h15.1,PEPTIDE METHIONINE SULFOXIDE REDUCTASE EC_1.8.4.11 METHIONINE S OXIDE REDUCTASE PEPTIDE METHIONINE S S OXIDE REDUCTASE PEPTIDE MET O REDUCTASE,Methionine sulfoxide reductase A	zgc:85746,hypothetical protein LOC407988 [Source:RefSeq_peptide;Acc:NP_999984],zgc:85746,CALCIPRESSIN DOWN SYNDROME REGION 1 MYOCYTE ENRICHED CALCINEURIN INTERACTING,Calcipressin
10	6	0.000246537	0.0826975	109861	, unknown, unknown, mrpl48, ucp2, ucp2l, wu:fi20e01	,Hypothetical protein (Fragment). [Source:Uniprot/SPTREMBL;Acc:Q08B98],Q08B98_DANRE,PLECKSTRIN HOMOLOGY DOMAIN CONTAINING FAMILY B MEMBER,Pleckstrin-like	,,LOC793785,RAS RELATED RAB 6,Ras GTPase	mrpl48,hypothetical protein LOC503593 [Source:RefSeq_peptide;Acc:NP_001013299],mrpl48,39S RIBOSOMAL L48 MITOCHONDRIAL PRECURSOR L48MT MRP L48,	ucp2,Mitochondrial uncoupling protein 2 (UCP 2). [Source:Uniprot/SWISSPROT;Acc:Q9W720],ucp2,MITOCHONDRIAL,Mitochondrial brown fat uncoupling protein	ucp2l,"uncoupling protein 2, like [Source:RefSeq_peptide;Acc:NP_956647]",ucp2l,MITOCHONDRIAL,Mitochondrial brown fat uncoupling protein	wu:fi20e01,Wu:fi20e01 protein (Fragment). [Source:Uniprot/SPTREMBL;Acc:Q7SXJ8],wu:fi20e01,REMODELING AND SPACING FACTOR 1 RSF 1 HEPATITIS B VIRUS X ASSOCIATED HBV PX ASSOCIATED 8 P325 SUBUNIT OF RSF CHROMATIN REMODELLING COMPLEX,
20	8	0.000260877	0.258746	110391	, unknown, unknown, paics, cyp2j21, cyp2j22, cyp2j25, cyp2j26, cyp2j28	,hypothetical protein LOC572032 [Source:RefSeq_peptide;Acc:NP_001076347],si:dkeyp-117h8.4,UNKNOWN,	,hypothetical protein LOC572032 [Source:RefSeq_peptide;Acc:NP_001076347],si:dkeyp-117h8.4,UNKNOWN,	paics,"phosphoribosylaminoimidazole carboxylase, phosphoribosylaminoimidazole succinocarboxamide synthetase [Source:RefSeq_peptide;Acc:NP_955831]",paics,MULTIFUNCTIONAL ADE2 [INCLUDES: PHOSPHORIBOSYLAMINOIMIDAZOLE SUCCINOCARBOXAMIDE SYNTHASE EC_6.3.2.6 SAICAR SYNTHETASE ; PHOSPHORIBOSYLAMINOIMIDAZOLE CARBOXYLASE EC_4.1.1.- 21 AIR CARBOXYLASE AIRC ],SAICAR synthetase	cyp2j21,"cytochrome P450, family 2, subfamily J, polypeptide 21 [Source:RefSeq_peptide;Acc:NP_958919]",cyp2j21,CYTOCHROME P450,Cytochrome P450	cyp2j22,"cytochrome P450, family 2, subfamily J, polypeptide 22 [Source:RefSeq_peptide;Acc:NP_956914]",cyp2j22,CYTOCHROME P450,Cytochrome P450	cyp2j25,"cytochrome P450, family 2, subfamily J, polypeptide 25 [Source:RefSeq_peptide;Acc:NP_956433]",cyp2j25,CYTOCHROME P450,Cytochrome P450	cyp2j26,"cytochrome P450, family 2, subfamily V, polypeptide 2 [Source:RefSeq_peptide;Acc:NP_001009890]",cyp2j26,CYTOCHROME P450,Cytochrome P450	cyp2j28,"ccytochrome P450, family 2, subfamily J, polypeptide 28 [Source:RefSeq_peptide;Acc:NP_694486]",cyp2j28,CYTOCHROME P450,Cytochrome P450
2	6	0.000262747	0.0764459	106759	, klhl18, zgc:103750, zgc:136930, zgc:56223, opn4l, zgc:92204	klhl18,kelch-like 18 [Source:RefSeq_peptide;Acc:NP_956124],klhl18,KELCH,Kelch	zgc:103750,hypothetical protein LOC494090 [Source:RefSeq_peptide;Acc:NP_001008633],zgc:103750,KERATIN TYPE I CYTOSKELETAL CYTOKERATIN CK KERATIN,"Keratin, type I"	zgc:136930,hypothetical protein LOC563946 [Source:RefSeq_peptide;Acc:NP_001034908],zgc:136930,AMBIGUOUS,Intermediate filament protein	zgc:56223,hypothetical protein LOC393182 [Source:RefSeq_peptide;Acc:NP_956507],zgc:56223,SERINE/THREONINE KINASE PRP4 HOMOLOG EC_2.7.11.1 PRP4 PRE PROCESSING FACTOR 4 HOMOLOG KINASE,	opn4l,Melanopsin-like (Opsin-4-like) (Melanopsin). [Source:Uniprot/SWISSPROT;Acc:Q1JPS6],opn4l,OPSIN,Rhodopsin-like GPCR superfamily	zgc:92204,Transmembrane protein 53. [Source:Uniprot/SWISSPROT;Acc:Q6DHN0],zgc:92204,TRANSMEMBRANE 53,"Protein of unknown function DUF829, eukaryotic"
5	6	0.000265306	0.0719865	65313	,unknown, zgc:113389, zgc:86625, mobk1b, mthfd2, zgc:111967	No data	zgc:113389,hypothetical protein LOC555753 [Source:RefSeq_peptide;Acc:NP_001025265],zgc:113389,ZINC FINGER,"Zinc finger, C2H2-type"	zgc:86625,hypothetical protein LOC415144 [Source:RefSeq_peptide;Acc:NP_001002054],zgc:86625,KINASE,Deoxynucleoside kinase	mobk1b,"MOB1, Mps One Binder kinase activator-like 1B [Source:RefSeq_peptide;Acc:NP_956208]",mobk1b,MPS ONE BINDER KINASE ACTIVATOR MOB1 HOMOLOG,Mob1/phocein	mthfd2,"methylenetetrahydrofolate dehydrogenase (NADP+ dependent) 2, methenyltetrahydrofolate cyclohydrolase [Source:RefSeq_peptide;Acc:NP_001002181]",mthfd2,C 1 TETRAHYDROFOLATE SYNTHASE CYTOPLASMIC C1 THF SYNTHASE [INCLUDES: METHYLENETETRAHYDROFOLATE DEHYDROGENASE EC_1.5.1.5 ; METHENYLTETRAHYDROFOLATE CYCLOHYDROLASE EC_3.5.4.- 9 ; FORMYLTETRAHYDROFOLATE SYNTHETASE EC_6.3.-.- 4 3 ],Tetrahydrofol…	zgc:111967,hypothetical protein LOC553796 [Source:RefSeq_peptide;Acc:NP_001018594],zgc:111967,AMBIGUOUS,
6	5	0.000267948	0.0509621	163051	, ngfb, slc25a22, slc25a22, slc5a8l, unknown	ngfb,Nerve growth factor precursor (NGF) (zNGF). [Source:Uniprot/SWISSPROT;Acc:Q6YBR5],ngfb,NERVE GROWTH FACTOR PRECURSOR,Nerve growth factor	slc25a22,"solute carrier family 25 (mitochondrial carrier: glutamate), member 22 [Source:RefSeq_peptide;Acc:NP_998573]",slc25a22,MITOCHONDRIAL GLUTAMATE CARRIER SOLUTE CARRIER FAMILY 25 MEMBER,Mitochondrial carrier protein	slc25a22,"solute carrier family 25 (mitochondrial carrier: glutamate), member 22 [Source:RefSeq_peptide;Acc:NP_998573]",slc25a22,MITOCHONDRIAL GLUTAMATE CARRIER SOLUTE CARRIER FAMILY 25 MEMBER,Mitochondrial carrier protein	slc5a8l,hypothetical protein LOC556156 [Source:RefSeq_peptide;Acc:NP_001030141],slc5a8l,SODIUM DEPENDENT MULTIVITAMIN TRANSPORTER NA + DEPENDENT MULTIVITAMIN TRANSPORTER,"ATPase, V0 complex, proteolipid subunit C,"	,LOC402797 protein (Fragment). [Source:Uniprot/SPTREMBL;Acc:Q7ZVL0],Q7ZVL0_DANRE,SYNAPTONEMAL COMPLEX 1 SCP 1,Rabaptin
20	5	0.000269915	0.0560598	113885	, zgc:101872, slain2, slc10a4, zar1, zar1	zgc:101872,hypothetical protein LOC494046 [Source:RefSeq_peptide;Acc:NP_001008589],zgc:101872,ANAPHASE PROMOTING COMPLEX SUBUNIT 4 APC4 CYCLOSOME SUBUNIT 4,	slain2,"SLAIN motif family, member 2 [Source:RefSeq_peptide;Acc:NP_001038311]",slain2,UNKNOWN,	slc10a4,"solute carrier family 10 (sodium/bile acid cotransporter family), member 4 [Source:RefSeq_peptide;Acc:NP_001038268]",slc10a4,SODIUM/BILE ACID COTRANSPORTER NA + /BILE ACID COTRANSPORTER NA + SODIUM/TAUROCHOLATE COTRANSPORTING POLYPEPTIDE SOLUTE CARRIER FAMILY 10 MEMBER,Bile acid:sodium symporter	zar1,Zygote arrest 1 (Oocyte-specific maternal effect factor). [Source:Uniprot/SWISSPROT;Acc:Q7T3T8],zar1,ZYGOTE ARREST 1 OOCYTE SPECIFIC MATERNAL EFFECT FACTOR,	zar1,Zygote arrest 1 (Oocyte-specific maternal effect factor). [Source:Uniprot/SWISSPROT;Acc:Q7T3T8],zar1,ZYGOTE ARREST 1 OOCYTE SPECIFIC MATERNAL EFFECT FACTOR,
18	5	0.000286883	0.0431713	92066	, bbs2, mt2, dye, si:ch211-122c9.4, unknown	bbs2,Bardet-Biedl syndrome 2 protein homolog. [Source:Uniprot/SWISSPROT;Acc:Q98SP7],bbs2,BARDET BIEDL SYNDROME 2,Lipocalin	mt2,Metallothionein-2 (MT-2). [Source:Uniprot/SWISSPROT;Acc:Q7ZSY6],mt2,AMBIGUOUS,Vertebrate metallothionein	dye,Nuclear pore complex protein Nup93 (Nucleoporin Nup93) (93 kDa nucleoporin) (Dead eye protein). [Source:Uniprot/SWISSPROT;Acc:Q7ZU29],dye,NUCLEAR PORE COMPLEX NUP93 NUCLEOPORIN NUP93.93 KDA NUCLEOPORIN,Nucleoporin interacting component	si:ch211-122c9.4,hypothetical protein LOC565439 [Source:RefSeq_peptide;Acc:NP_001038545],si:ch211-122c9.4,SOLUTE CARRIER FAMILY 12 MEMBER BUMETANIDE SENSITIVE SODIUM POTASSIUM CHLORIDE COTRANSPORTER NA K CL SYMPORTER,Thiazide-sensitive Na-K-Cl co-transporter	,hypothetical protein LOC565499 [Source:RefSeq_peptide;Acc:NP_001020708],zgc:114134,HOMOCYSTEINE RESPONSIVE ENDOPLASMIC RETICULUM RESIDENT UBIQUITIN DOMAIN MEMBER,"Orphan nuclear receptor, NOR1 type"
16	4	0.000291887	0.14625	50992	, tmod4, zgc:123015, unknown, tnfaip8l	tmod4,tropomodulin 4 (muscle) [Source:RefSeq_peptide;Acc:NP_571271],tmod4,TROPOMODULIN TROPOMODULIN TMOD,Tropomodulin	zgc:123015,Sodium channel modifier 1. [Source:Uniprot/SWISSPROT;Acc:Q2YDS5],zgc:123015,SODIUM CHANNEL MODIFIER 1,	,hypothetical protein LOC767783 [Source:RefSeq_peptide;Acc:NP_001070218],zgc:153301,LYSM AND PEPTIDOGLYCAN BINDING DOMAIN CONTAINING,Peptidoglycan-binding LysM	tnfaip8l,"Tumor necrosis factor, alpha-induced protein 8-like protein 2. [Source:Uniprot/SWISSPROT;Acc:Q7T364]",tnfaip8l,TUMOR NECROSIS FACTOR ALPHA INDUCED 8,Protein of unknown function DUF758
5	4	0.00031057	0.00812957	159871	, zgc:112042, unknown,unknown, jak2b	zgc:112042,hypothetical protein LOC550360 [Source:RefSeq_peptide;Acc:NP_001017667],zgc:112042,AMBIGUOUS,"Tetracycline-resistance protein, TetA-type"	,"Glycine dehydrogenase [decarboxylating], mitochondrial precursor (EC 1.4.4.2) (Glycine decarboxylase) (Glycine cleavage system P- protein). [Source:Uniprot/SWISSPROT;Acc:P23378]",GLDC,GLYCINE DEHYDROGENASE [DECARBOXYLATING] MITOCHONDRIAL PRECURSOR EC_1.4.4.2 GLYCINE DECARBOXYLASE GLYCINE CLEAVAGE SYSTEM P,Glycine cleavage system P-protein	No data	jak2b,Protein tyrosine kinase (EC 2.7.1.112) (Fragment). [Source:Uniprot/SPTREMBL;Acc:O93597],jak2b,TYROSINE KINASE EC_2.7.10.2 JANUS KINASE JAK,"Protein kinase, core"
13	5	0.000325334	0.1994	110020	, zgc:158219, pp2ca2, zgc:63871, zgc:92332, six4.2	zgc:158219,hypothetical protein LOC563650 [Source:RefSeq_peptide;Acc:NP_001075043],zgc:158219,UNCHARACTERIZED PRECURSOR HEPATITIS C VIRUS F BINDING 2 HCV F BINDING 2,Pecanex	pp2ca2,protein phosphatase type 2C alpha 2 [Source:RefSeq_peptide;Acc:NP_571504],pp2ca2,PHOSPHATASE EC_3.1.3.16 PP2C,"Protein phosphatase 2C, manganese/magnesium aspartate binding site"	zgc:63871,sine oculis homeobox homolog 6 [Source:RefSeq_peptide;Acc:NP_957399],zgc:63871,HOMEOBOX SINE OCULIS HOMEOBOX HOMOLOG,"Helix-turn-helix motif, lambda-like repressor"	zgc:92332,hypothetical protein LOC494168 [Source:RefSeq_peptide;Acc:NP_001009904],zgc:92332,HOMEOBOX SINE OCULIS HOMEOBOX HOMOLOG,Homeobox	six4.2,sine oculis homeobox homolog 4.2 [Source:RefSeq_peptide;Acc:NP_571793],six4.2,HOMEOBOX SINE OCULIS HOMEOBOX HOMOLOG,Homeobox
8	5	0.000344782	0.267775	63876	, t54l, pqbp1l, pold2, sf3a1, si:busm1-150f13.1	t54l,G patch domain and KOW motifs-containing protein (Protein T54-like). [Source:Uniprot/SWISSPROT;Acc:Q90X38],t54l,G PATCH DOMAIN AND KOW MOTIFS CONTAINING,D111/G-patch	pqbp1l,polyglutamine binding protein 1-like [Source:RefSeq_peptide;Acc:NP_001002435],pqbp1l,POLYGLUTAMINE BINDING 1 POLYGLUTAMINE TRACT BINDING 1 PQBP 1,WW/Rsp5/WWP	pold2,"polymerase (DNA directed), delta 2, regulatory subunit [Source:RefSeq_peptide;Acc:NP_998468]",pold2,DNA POLYMERASE SUBUNIT DELTA 2 EC_2.7.7.7 DNA POLYMERASE SUBUNIT DELTA P50,DNA polymerase epsilon subunit B	sf3a1,"splicing factor 3a, subunit 1 [Source:RefSeq_peptide;Acc:NP_956388]",sf3a1,SPLICING FACTOR 3 SUBUNIT 1 S,Ubiquitin	si:busm1-150f13.1,Novel protein (Fragment). [Source:Uniprot/SPTREMBL;Acc:Q90X42],si:busm1-150f13.1,UNKNOWN,
16	3	0.000363884	0.104311	81104	, rrbp1, csrp2bp, polr3f	rrbp1,ribosome binding protein 1 homolog (dog) [Source:RefSeq_peptide;Acc:NP_955463],rrbp1,RIBOSOME BINDING RIBOSOME RECEPTOR,Tropomyosin	csrp2bp,"cysteine and glycine-rich protein 2 binding protein (csrp2bp), mRNA [Source:RefSeq_dna;Acc:NM_001002699]",csrp2bp,CYSTEINE RICH 2 BINDING CSRP2 BINDING CRP2BP CRP2 BINDING PARTNER,GCN5-related N-acetyltransferase	polr3f,polymerase (RNA) III (DNA directed) polypeptide F [Source:RefSeq_peptide;Acc:NP_957481],polr3f,DNA DIRECTED RNA POLYMERASE III SUBUNIT RPC6 RNA POLYMERASE III SUBUNIT C6 DNA DIRECTED RNA POLYMERASE III,RNA polymerase Rpc34
6	4	0.000369851	-0.0715722	158804	, unknown, baf53a, ndufb5, unknown	,Transmembrane protein 131 (Protein RW1) (Fragment). [Source:Uniprot/SWISSPROT;Acc:Q92545],TMEM131,TRANSMEMBRANE 131,	baf53a,BRG1/brm-associated factor 53A [Source:RefSeq_peptide;Acc:NP_775347],baf53a,ACTIN 4 ACTIN RELATED 4 ACTIN ARP4,"Peptidase aspartic, active site"	ndufb5,hypothetical protein LOC557853 [Source:RefSeq_peptide;Acc:NP_001032459],ndufb5,NADH DEHYDROGENASE [UBIQUINONE] 1 BETA SUBCOMPLEX SUBUNIT 5 MITOCHONDRIAL PRECURSOR EC_1.6.5.3 EC_1.6.99.- 3 NADH UBIQUINONE OXIDOREDUCTASE SGDH SUBUNIT COMPLEX I SGDH CI SGDH,	,hypothetical protein LOC558011 [Source:RefSeq_peptide;Acc:NP_001091856],NP_001091856.1,UBIQUITIN CARBOXYL TERMINAL HYDROLASE 5 EC_3.1.2.15 UBIQUITIN THIOESTERASE 5 UBIQUITIN SPECIFIC PROCESSING PROTEASE 5 DEUBIQUITINATING ENZYME 5 ISOPEPTIDASE T,"Peptidase C19, ubiquitin carboxyl-terminal hydrolase 2"
3	4	0.000375281	0.624624	64169	, pvalb5, pvalb1, pvalb4, pvalb8	pvalb5,parvalbumin isoform 2a [Source:RefSeq_peptide;Acc:NP_997050],pvalb5,PARVALBUMIN,Calcium-binding EF-hand	pvalb1,parvalbumin isoform 1d [Source:RefSeq_peptide;Acc:NP_991135],pvalb1,PARVALBUMIN,Calcium-binding EF-hand	pvalb4,parvalbumin isoform 1c [Source:RefSeq_peptide;Acc:NP_997948],pvalb4,PARVALBUMIN,Calcium-binding EF-hand	pvalb8,parvalbumin 8 [Source:RefSeq_peptide;Acc:NP_891982],pvalb8,PARVALBUMIN,Calcium-binding EF-hand
15	5	0.000380884	0.253416	116968	,unknown, zgc:56547, unknown, unknown, unknown	No data	zgc:56547,upstream transcription factor 1 [Source:RefSeq_peptide;Acc:NP_956590],zgc:56547,UPSTREAM STIMULATORY FACTOR MAJOR LATE TRANSCRIPTION FACTOR,Basic helix-loop-helix dimerisation region bHLH	,,LOC100006782,PRECURSOR,Alpha-2-macroglobulin	,,,PRECURSOR,Alpha-2-macroglobulin	,"hypothetical protein LOC100006925 (LOC100006925), mRNA [Source:RefSeq_dna;Acc:XR_030057]",XR_030057.1,PRECURSOR,Alpha-2-macroglobulin
25	4	0.000384557	0.167965	54882	, polr2c, si:ch211-51l3.4, ciapin1, unknown	polr2c,polymerase (RNA) II (DNA directed) polypeptide C [Source:RefSeq_peptide;Acc:NP_956215],polr2c,DNA DIRECTED RNA POLYMERASE II SUBUNIT RPB3 RNA POLYMERASE II SUBUNIT B3 RNA POLYMERASE II SUBUNIT 3 DNA DIRECTED RNA POLYMERASE II SUBUNIT C DNA DIRECTED RNA POLYMERASE II 33 KDA POLYPEPTIDE RPB33 RPB31,Calcium-binding EF-hand	si:ch211-51l3.4,hypothetical protein LOC567716 [Source:RefSeq_peptide;Acc:NP_001092216],si:ch211-51l3.4,UBIQUINONE BIOSYNTHESIS COQ9 MITOCHONDRIAL PRECURSOR,"Peptidase, cysteine peptidase active site"	ciapin1,cytokine induced apoptosis inhibitor 1 [Source:RefSeq_peptide;Acc:NP_001003738],ciapin1,ANAMORSIN CYTOKINE INDUCED APOPTOSIS INHIBITOR 1,Protein of unknown function DUF689	,Protein arginine N-methyltransferase 7. [Source:Uniprot/SPTREMBL;Acc:A2AV36],prmt7,ARGININE N METHYLTRANSFERASE EC_2.1.1.-,
1	4	0.000442717	-0.0849462	54311	,unknown, ugdh, zgc:66080, rpl9	No data	ugdh,UDP-glucose dehydrogenase [Source:RefSeq_peptide;Acc:NP_571927],ugdh,UDP GLUCOSE 6 DEHYDROGENASE EC_1.1.1.22 UDP GLC DEHYDROGENASE UDP GLCDH UDPGDH,TrkA potassium uptake protein	zgc:66080,hypothetical protein LOC393528 [Source:RefSeq_peptide;Acc:NP_956850],zgc:66080,LIPOIC ACID SYNTHETASE MITOCHONDRIAL PRECURSOR LIP SYN LIPOATE,Radical SAM	rpl9,ribosomal protein L9 [Source:RefSeq_peptide;Acc:NP_001003861],rpl9,60S RIBOSOMAL L9,"Ribosomal protein L6, signature 2"
13	6	0.000465114	0.0888591	187957	, unknown, esr2b, zgc:56207, gmfb, cnih, cdkn3	,,LOC559003,NESPRIN NUCLEAR ENVELOPE SPECTRIN REPEAT SYNAPTIC NUCLEAR ENVELOPE,Spectrin repeat	esr2b,estrogen receptor 2b [Source:RefSeq_peptide;Acc:NP_777287],esr2b,ESTROGEN RECEPTOR ER ESTRADIOL RECEPTOR ER ALPHA,"Nuclear hormone receptor, DNA-binding"	zgc:56207,synaptojanin 2 binding protein [Source:RefSeq_peptide;Acc:NP_956211],zgc:56207,DISKS LARGE HOMOLOG POSTSYNAPTIC DENSITY PSD,PDZ/DHR/GLGF	gmfb,glia maturation factor beta [Source:RefSeq_peptide;Acc:NP_998275],gmfb,GLIA MATURATION FACTOR GMF,"Actin-binding, cofilin/tropomyosin type"	cnih,cornichon [Source:RefSeq_peptide;Acc:NP_001028278],cnih,CORNICHON,Cornichon	cdkn3,Cdkn3 protein (Fragment). [Source:Uniprot/SPTREMBL;Acc:Q7ZWJ8],cdkn3,CYCLIN DEPENDENT KINASE INHIBITOR 3 EC_3.1.3.48 EC_3.1.3.- 16 CDK2 ASSOCIATED DUAL SPECIFICITY PHOSPHATASE KINASE ASSOCIATED PHOSPHATASE CYCLIN DEPENDENT KINASE INTERACTING 2 CYCLIN DEPENDENT KINASE INTERACTOR 1,"Protein-tyrosine phosphatase, Tyr-specific/dual-specificity type"
4	4	0.000494118	-0.191783	148682	, zgc:55308, bik, rap1b, si:dkey-31f5.7	zgc:55308,hypothetical protein LOC394041 [Source:RefSeq_peptide;Acc:NP_957360],zgc:55308,E3 UBIQUITIN LIGASE HAKAI EC_6.3.2.- CASITAS B LINEAGE LYMPHOMA TRANSFORMING SEQUENCE 1 C CBL 1,"Zinc finger, RING-type"	bik,BCL2-interacting killer (apoptosis-inducing) [Source:RefSeq_peptide;Acc:NP_001038503],bik,BCL2 INTERACTING KILLER APOPTOSIS INDUCING BIK,	rap1b,RAS related protein 1b [Source:RefSeq_peptide;Acc:NP_955827],rap1b,RAS PRECURSOR,Ras GTPase	si:dkey-31f5.7,hypothetical protein LOC338306 [Source:RefSeq_peptide;Acc:NP_001014391],si:dkey-31f5.7,INOSINE 5' MONOPHOSPHATE DEHYDROGENASE EC_1.1.1.205 IMP DEHYDROGENASE IMPDH IMPD,IMP dehydrogenase/GMP reductase
19	5	0.00051404	0.0998027	61444	, zgc:110561, nutf2, si:ch211-129n15.3, zgc:103632, cndp2	zgc:110561,Peptide-N(4)-(N-acetyl-beta-glucosaminyl)asparagine amidase (EC 3.5.1.52) (PNGase) (Peptide:N-glycanase) (N-glycanase 1). [Source:Uniprot/SWISSPROT;Acc:Q503I8],zgc:110561,PEPTIDE N 4 N ACETYL BETA GLUCOSAMINYL ASPARAGINE AMIDASE EC_3.5.1.52 PNGASE PEPTIDE:N GLYCANASE 1,Transglutaminase-like	nutf2,nuclear transport factor 2 [Source:RefSeq_peptide;Acc:NP_001003598],nutf2,NUCLEAR TRANSPORT FACTOR 2 NTF 2,Nuclear transport factor 2	si:ch211-129n15.3,hypothetical protein LOC564171 [Source:RefSeq_peptide;Acc:NP_001073482],si:ch211-129n15.3,ACTIVITY DEPENDENT NEUROPROTECTOR ACTIVITY DEPENDENT NEUROPROTECTIVE,"2Fe-2S ferredoxin, iron-sulfur binding site"	zgc:103632,hypothetical protein LOC449780 [Source:RefSeq_peptide;Acc:NP_001005953],zgc:103632,THIOREDOXIN,"mRNA splicing factor, thioredoxin-like U5 snRNP"	cndp2,cytosolic nonspecific dipeptidase [Source:RefSeq_peptide;Acc:NP_999869],cndp2,CYTOSOLIC NON SPECIFIC DIPEPTIDASE CNDP DIPEPTIDASE 2,ArgE/dapE/ACY1/CPG2/yscS
12	4	0.000521846	0.140351	234193	, zgc:112131, glud1b, unknown, unknown	zgc:112131,hypothetical protein LOC553679 [Source:RefSeq_peptide;Acc:NP_001018488],zgc:112131,SYNUCLEIN,Synuclein	glud1b,glutamate dehydrogenase 1 [Source:RefSeq_peptide;Acc:NP_955839],glud1b,GLUTAMATE DEHYDROGENASE MITOCHONDRIAL PRECURSOR EC_1.4.1.3 GDH,Glu/Leu/Phe/Val dehydrogenase	,Endothelial PAS domain-containing protein 1 (EPAS-1) (Member of PAS protein 2) (Basic-helix-loop-helix-PAS protein MOP2) (Hypoxia- inducible factor 2 alpha) (HIF-2 alpha) (HIF2 alpha) (HIF-1 alpha-like factor) (HLF). [Source:Uniprot/SWISSPROT;Acc:Q99814],EPAS1 (2 of 2),HYPOXIA INDUCIBLE FACTOR ALPHA HIF ALPHA ALPHA,Nuclear translocator	,,LOC100001787,KINASE C EC_2.7.11.13,"Protein kinase, core"
11	4	0.000524528	0.0178709	113094	, zgc:56682, zgc:112182, unknown, unknown	zgc:56682,Small nuclear ribonucleoprotein E (snRNP-E) (Sm protein E) (Sm-E) (SmE). [Source:Uniprot/SWISSPROT;Acc:Q7ZUG0],zgc:56682,SMALL NUCLEAR RIBONUCLEOPROTEIN E SNRNP E SM E SM E SME,"Like-Sm ribonucleoprotein, core"	zgc:112182,Ubiquitin thioesterase OTU1 (EC 3.1.2.-). [Source:Uniprot/SWISSPROT;Acc:Q567B1],zgc:112182,UBIQUITIN THIOESTERASE OTU1 EC_3.1.2.-,"Zinc finger, C2H2-type"	,SH2 domain-containing protein 5. [Source:Uniprot/SWISSPROT;Acc:Q6ZV89],SH2D5,SH2 DOMAIN CONTAINING 5,SH2 motif	,,LOC558102,HETEROCHROMATIN 1 BINDING 3,Treacher Collins syndrome protein Treacle
9	4	0.000532396	0.432371	48589	, si:busm1-211o13.10, si:busm1-211o13.10, zgc:136667, osgepl1	si:busm1-211o13.10,hypothetical protein LOC678627 [Source:RefSeq_peptide;Acc:NP_001035462],zgc:136439,AMBIGUOUS,Nucleotidyl transferase	si:busm1-211o13.10,hypothetical protein LOC678627 [Source:RefSeq_peptide;Acc:NP_001035462],zgc:136439,AMBIGUOUS,Nucleotidyl transferase	zgc:136667,hypothetical protein LOC677751 [Source:RefSeq_peptide;Acc:NP_001035135],zgc:136667,ANKYRIN AND ARMADILLO REPEAT CONTAINING,Armadillo	osgepl1,O-sialoglycoprotein endopeptidase-like 1 [Source:RefSeq_peptide;Acc:NP_001005301],osgepl1,AMBIGUOUS,"Peptidase M22, glycoprotease"
2	6	0.000545319	0.0476095	140638	, zgc:92437, si:ch211-242m18.4, rpl4, rpl4, unknown, arpc5a	zgc:92437,hypothetical protein LOC402913 [Source:RefSeq_peptide;Acc:NP_001001951],zgc:92437,UBX DOMAIN CONTAINING,Ubiquitin interacting motif	si:ch211-242m18.4,"si:ch211-242m18.4 (si:ch211-242m18.4), misc RNA [Source:RefSeq_dna;Acc:XR_030069]",si:ch211-242m18.4,AMBIGUOUS,	rpl4,ribosomal protein L4 [Source:RefSeq_peptide;Acc:NP_998272],rpl4,60S RIBOSOMAL L4,Aldehyde dehydrogenase	rpl4,ribosomal protein L4 [Source:RefSeq_peptide;Acc:NP_998272],rpl4,60S RIBOSOMAL L4,Aldehyde dehydrogenase	,prostaglandin-endoperoxide synthase 2 [Source:RefSeq_peptide;Acc:NP_705943],ptgs2a,PROSTAGLANDIN G/H SYNTHASE 2 PRECURSOR EC_1.14.99.1 CYCLOOXYGENASE 2 COX 2 PROSTAGLANDIN ENDOPEROXIDE SYNTHASE 2 PROSTAGLANDIN H2 SYNTHASE 2 PGH SYNTHASE 2 PGHS 2 PHS II,"Haem peroxidase, animal"	arpc5a,"actin related protein 2/3 complex, subunit 5A [Source:RefSeq_peptide;Acc:NP_919359]",arpc5a,ACTIN RELATED 2/3 COMPLEX SUBUNIT 5 ARP2/3 COMPLEX 16 KDA SUBUNIT P16 ARC,ARP2/3 complex 16 kDa subunit (p16-Arc)
12	4	0.000556224	-0.1128	84864	, zgc:86924, zgc:55863, unknown, pnpo	zgc:86924,hypothetical protein LOC415180 [Source:RefSeq_peptide;Acc:NP_001002090],zgc:86924,CHROMOBOX HOMOLOG HETEROCHROMATIN 1 HOMOLOG HP1,Chromo	zgc:55863,hypothetical protein LOC393937 [Source:RefSeq_peptide;Acc:NP_957256],zgc:55863,PHOSPHORYLASE B KINASE GAMMA CATALYTIC CHAIN TESTIS/LIVER EC_2.7.11.19 PHK GAMMA T PHOSPHORYLASE KINASE SUBUNIT GAMMA 2,"Protein kinase, core"	,Novel ring finger protein (Fragment). [Source:Uniprot/SPTREMBL;Acc:Q7T179],si:rp71-1c10.1,E3 UBIQUITIN LIGASE BRE1B EC_6.3.2.- BRE1 B RING FINGER 40,Proline-rich region	pnpo,Pnpo protein (Fragment). [Source:Uniprot/SPTREMBL;Acc:Q6PG36],pnpo,5' PHOSPHATE OXIDASE EC_1.4.3.5 OXIDASE,Pyridoxamine 5'-phosphate oxidase
9	4	0.000585783	0.182293	104340	,unknown, zgc:66484, zgc:55779, unknown	No data	zgc:66484,hypothetical protein LOC327557 [Source:RefSeq_peptide;Acc:NP_956121],zgc:66484,OXIDASE POLYAMINE OXIDASE,Adrenodoxin reductase	zgc:55779,hypothetical protein LOC393207 [Source:RefSeq_peptide;Acc:NP_956532],zgc:55779,ACTIN,Cytochrome b5	,,LOC557797,INTEGRIN BETA PRECURSOR,EGF-like region
13	4	0.000642163	-0.0129164	60201	, metap1, metap1, adh8a, zgc:113201	metap1,methionyl aminopeptidase 1 [Source:RefSeq_peptide;Acc:NP_001020336],metap1,METHIONINE AMINOPEPTIDASE 1 EC_3.4.11.18 METAP 1 MAP 1 PEPTIDASE M 1,"Peptidase M24A, methionine aminopeptidase, subfamily 1"	metap1,methionyl aminopeptidase 1 [Source:RefSeq_peptide;Acc:NP_001020336],metap1,METHIONINE AMINOPEPTIDASE 1 EC_3.4.11.18 METAP 1 MAP 1 PEPTIDASE M 1,"Peptidase M24A, methionine aminopeptidase, subfamily 1"	adh8a,alcohol dehydrogenase 8b [Source:RefSeq_peptide;Acc:NP_982285],adh8b,ALCOHOL DEHYDROGENASE EC_1.1.1.1 ALCOHOL DEHYDROGENASE,"Alcohol dehydrogenase, zinc-containing"	zgc:113201,hypothetical protein LOC553813 [Source:RefSeq_peptide;Acc:NP_001018611],zgc:113201,UNCHARACTERIZED,
10	4	0.000655912	0.0849216	74954	, ptpn11, zgc:77725, ddx55, unknown	ptpn11,"protein tyrosine phosphatase, non-receptor type 11 (Noonan syndrome 1) [Source:RefSeq_peptide;Acc:NP_956140]",ptpn11,TYROSINE PHOSPHATASE EC_3.1.3.48,"Protein-tyrosine phosphatase, Tyr-specific/dual-specificity type"	zgc:77725,hypothetical protein LOC321550 [Source:RefSeq_peptide;Acc:NP_955842],zgc:77725,TRANSMEMBRANE EMP24 DOMAIN CONTAINING PRECURSOR,emp24/gp25L/p24	ddx55,ATP-dependent RNA helicase DDX55 (EC 3.6.1.-) (DEAD box protein 55). [Source:Uniprot/SWISSPROT;Acc:Q8JHJ2],ddx55,ATP DEPENDENT HELICASE EC_3.6.1.-,"ATP-dependent helicase, DEAD-box"	,,LOC795887,INTERFERON INDUCED 44 P44,"Serine/threonine protein kinase, active site"
3	4	0.000700485	-0.0360163	134245	, nsf, thrab, dlx4a, znfl1	nsf,hypothetical protein LOC555079 [Source:RefSeq_peptide;Acc:NP_001037793],nsf,VESICLE FUSING ATPASE EC_3.6.4.6 VESICULAR FUSION NSF N ETHYLMALEIMIDE SENSITIVE FUSION NEM SENSITIVE FUSION,"AAA ATPase, subdomain"	thrab,Thyroid hormone receptor alpha 1. [Source:Uniprot/SWISSPROT;Acc:Q98867],thra,THYROID HORMONE RECEPTOR,"Nuclear hormone receptor, DNA-binding"	dlx4a,Homeobox protein Dlx4a (DLX-8) (Distal-less homeobox protein 4a). [Source:Uniprot/SWISSPROT;Acc:Q98879],dlx4a,HOMEOBOX,Homeobox	znfl1,zinc finger-like gene 1 [Source:RefSeq_peptide;Acc:NP_919370],znfl1,ZINC FINGER GENE 1,"Zinc finger, CCHC-type"
16	5	0.000704149	0.0709902	79362	, zgc:92763, leng4,unknown, zgc:92155, prpf31	zgc:92763,hypothetical protein LOC436833 [Source:RefSeq_peptide;Acc:NP_001002560],zgc:92763,GLUTATHIONE S TRANSFERASE KAPPA 1 EC_2.5.1.18 GST 13 13 GLUTATHIONE S TRANSFERASE SUBUNIT 13 GST CLASS KAPPA GSTK1 1,DSBA oxidoreductase	leng4,leukocyte receptor cluster (LRC) member 4 [Source:RefSeq_peptide;Acc:NP_956831],leng4,AMBIGUOUS,"Membrane bound O-acyl transferase, MBOAT"	No data	zgc:92155,hypothetical protein LOC447852 [Source:RefSeq_peptide;Acc:NP_001004591],zgc:92155,LEUKOCYTE RECEPTOR CLUSTER MEMBER 1,	prpf31,U4/U6 small nuclear ribonucleoprotein Prp31 (Pre-mRNA-processing factor 31). [Source:Uniprot/SWISSPROT;Acc:Q7SXM7],prpf31,U4/U6 SMALL NUCLEAR RIBONUCLEOPROTEIN PRP31 PRE PROCESSING FACTOR 31,NOSIC
23	6	0.000754343	0.0621589	74449	, zgc:101011, wu:fi75b02, unknown, unknown, zgc:123298, tuba1	zgc:101011,Transmembrane protein 18. [Source:Uniprot/SWISSPROT;Acc:Q641M3],zgc:101011,TRANSMEMBRANE 18,	wu:fi75b02,Wu:fi75b02 protein (Fragment). [Source:Uniprot/SPTREMBL;Acc:Q6PFP0],wu:fi75b02,CYCLIN,"Cyclin, N-terminal"	,silver homolog (mouse) b [Source:RefSeq_peptide;Acc:NP_001029090],silvb,MELANOCYTE PMEL 17 PRECURSOR SILVER LOCUS,"Regulator of chromosome condensation, RCC1"	,silver homolog (mouse) b [Source:RefSeq_peptide;Acc:NP_001029090],silvb,MELANOCYTE PMEL 17 PRECURSOR SILVER LOCUS,"Regulator of chromosome condensation, RCC1"	zgc:123298,hypothetical protein LOC641561 [Source:RefSeq_peptide;Acc:NP_001032649],tuba1l,TUBULIN ALPHA CHAIN,Tubulin	tuba1,"tubulin, alpha 1 [Source:RefSeq_peptide;Acc:NP_919369]",tuba1,TUBULIN ALPHA CHAIN,Tubulin
16	6	0.000780735	0.494042	59542	, hibadh, hoxa13b, hoxa11b, hoxa10b, unknown, hoxa2b	hibadh,3-hydroxyisobutyrate dehydrogenase [Source:RefSeq_peptide;Acc:NP_957454],hibadh,3 HYDROXYISOBUTYRATE DEHYDROGENASE MITOCHONDRIAL EC_1.1.1.31 HIBADH,3-hydroxyisobutyrate dehydrogenase-related	hoxa13b,Homeobox protein Hox-A13b (Hox-A13). [Source:Uniprot/SWISSPROT;Acc:P79724],hoxa13b,HOMEOBOX HOX,Homeobox	hoxa11b,Homeobox protein Hox-A11b (Hox-A11). [Source:Uniprot/SWISSPROT;Acc:Q9DDU1],hoxa11b,HOMEOBOX HOX,Homeobox	hoxa10b,Homeobox protein Hox-A10b (Hox-A10). [Source:Uniprot/SWISSPROT;Acc:Q8AWY2],hoxa10b,HOMEOBOX HOX,Homeobox	,Homeobox protein Hox-A9b. [Source:Uniprot/SWISSPROT;Acc:Q9YGT5],hoxa9b,HOMEOBOX HOX,Homeobox	hoxa2b,Homeobox protein Hox-A2b (Hox-A2). [Source:Uniprot/SWISSPROT;Acc:O42365],hoxa2b,HOMEOBOX,Homeobox
4	4	0.00079768	0.149102	63675	, zgc:110203, si:ch211-206k18.2, nudt5, cdc123	zgc:110203,phytanoyl-CoA hydroxylase [Source:RefSeq_peptide;Acc:NP_001017823],zgc:110203,PHYTANOYL COA DIOXYGENASE PEROXISOMAL PRECURSOR EC_1.14.11.18 PHYTANOYL COA ALPHA HYDROXYLASE PHYH PHYTANIC ACID OXIDASE,Phytanoyl-CoA dioxygenase	si:ch211-206k18.2,Protein MCM10 homolog. [Source:Uniprot/SWISSPROT;Acc:Q5RHY1],si:ch211-206k18.2,MCM10 HOMOLOG,"Zinc finger, Mcm10/DnaG"	nudt5,nudix (nucleoside diphosphate linked moiety X)-type motif 5 [Source:RefSeq_peptide;Acc:NP_001002086],nudt5,ADP SUGAR PYROPHOSPHATASE EC_3.6.1.13 EC_3.6.1.- NUCLEOSIDE DIPHOSPHATE LINKED MOIETY X MOTIF 5 NUDIX MOTIF 5,NUDIX hydrolase	cdc123,Cell division cycle protein 123 homolog. [Source:Uniprot/SWISSPROT;Acc:Q6PC40],cdc123,CELL DIVISION CYCLE 123,D123
12	5	0.000887982	0.0902918	108783	, zgc:73060, zgc:110030, tbx24,unknown, eif3s8	zgc:73060,calcium binding protein 5-like [Source:RefSeq_peptide;Acc:NP_956992],zgc:73060,CALCIUM BINDING,Calcium-binding EF-hand	zgc:110030,hypothetical protein LOC574421 [Source:RefSeq_peptide;Acc:NP_001025139],zgc:110030,NIF3 1,"NGG1p interacting factor 3, NIF3"	tbx24,T-box 24 [Source:RefSeq_peptide;Acc:NP_705952],tbx24,T BOX TRANSCRIPTION FACTOR T BOX,"ATPase, F1/V1/A1 complex, alpha/beta subunit, nucleotide-binding"	No data	eif3s8,"eukaryotic translation initiation factor 3, subunit 8 [Source:RefSeq_peptide;Acc:NP_998628]",eif3s8,EUKARYOTIC TRANSLATION INITIATION FACTOR 3 SUBUNIT 8 EIF3 P110 EIF3C,"Eukaryotic translation initiation factor 3 subunit 8, N-terminal"
13	4	0.000915482	0.153246	86409	, hells, arl6ip2, zgc:92501, unknown	hells,hypothetical protein LOC553328 [Source:RefSeq_peptide;Acc:NP_001032178],hells,EC_3.6.1.-,SNF2-related	arl6ip2,Hypothetical protein (Fragment). [Source:Uniprot/SPTREMBL;Acc:A3KP88],arl6ip2,ATLASTIN 1 GTP BINDING 3 GUANINE NUCLEOTIDE BINDING 3 GBP 3,Guanylate-binding protein	zgc:92501,hypothetical protein LOC436646 [Source:RefSeq_peptide;Acc:NP_001002373],zgc:92501,ALDOSE 1 EPIMERASE EC_5.1.3.3 GALACTOSE MUTAROTASE,Aldose 1-epimerase	,,,ATP DEPENDENT RNA HELICASE EC_3.6.1.- DEAH BOX,"Helicase, C-terminal"
21	4	0.000959685	0.111916	132146	, zgc:91985, zgc:112061, cdc23, zgc:56585	zgc:91985,Lipase member H precursor (EC 3.1.1.-). [Source:Uniprot/SWISSPROT;Acc:Q6DBU8],zgc:91985,LIPASE,Lipase	zgc:112061,Zgc:112061 protein. [Source:Uniprot/SPTREMBL;Acc:Q502K6],zgc:112061,KINESIN,"Kinesin, motor region"	cdc23,"CDC23 (cell division cycle 23, yeast, homolog) [Source:RefSeq_peptide;Acc:NP_957227]",cdc23,CELL DIVISION CYCLE 23 HOMOLOG ANAPHASE PROMOTING COMPLEX SUBUNIT 8 APC8 CYCLOSOME SUBUNIT 8,Cdc23	zgc:56585,hypothetical protein LOC393297 [Source:RefSeq_peptide;Acc:NP_956621],zgc:56585,15 HYDROXYPROSTAGLANDIN DEHYDROGENASE [NAD+] EC_1.1.1.141 PGDH PROSTAGLANDIN DEHYDROGENASE 1,Short-chain dehydrogenase/reductase SDR
8	4	0.000961165	0.114279	80228	, unknown, unknown, chmp4b, mak16l	,replication factor C subunit RFC4 [Source:RefSeq_peptide;Acc:NP_999902],rfc4,REPLICATION FACTOR C SUBUNIT REPLICATION FACTOR C KDA SUBUNIT RF C KDA SUBUNIT ACTIVATOR KDA SUBUNIT A1 KDA SUBUNIT,"AAA ATPase, core"	,replication factor C subunit RFC4 [Source:RefSeq_peptide;Acc:NP_999902],rfc4,REPLICATION FACTOR C SUBUNIT REPLICATION FACTOR C KDA SUBUNIT RF C KDA SUBUNIT ACTIVATOR KDA SUBUNIT A1 KDA SUBUNIT,"AAA ATPase, core"	chmp4b,Charged multivesicular body protein 4c (Chromatin-modifying protein 4c) (CHMP4c). [Source:Uniprot/SWISSPROT;Acc:Q6IQ73],chmp4b,VACUOLAR SORTING SNF7 VACUOLAR SORTING ASSOCIATED 32,Glu/Leu/Phe/Val dehydrogenase	mak16l,MAK16-like protein RBM13 (RNA-binding motif protein 13). [Source:Uniprot/SWISSPROT;Acc:Q6NYD4],mak16l,MAK16 RBM13 RNA BINDING MOTIF 13,Mak16 protein
16	4	0.000964091	0.23821	82064	, gpd1l, zgc:77056, zgc:92587, zgc:56608	gpd1l,Glycerol-3-phosphate dehydrogenase 1-like protein (EC 1.1.1.8). [Source:Uniprot/SWISSPROT;Acc:Q5XIZ6],gpd1l,GLYCEROL 3 PHOSPHATE DEHYDROGENASE EC_1.1.1.8,Adrenodoxin reductase	zgc:77056,hypothetical protein LOC327040 [Source:RefSeq_peptide;Acc:NP_997863],zgc:77056,UNCHARACTERIZED,	zgc:92587,hypothetical protein LOC436998 [Source:RefSeq_peptide;Acc:NP_001002725],zgc:92587,PALMITOYLTRANSFERASE EC_2.3.1.- ZINC FINGER DHHC DOMAIN CONTAINING DHHC GABA A RECEPTOR ASSOCIATED MEMBRANE,"Zinc finger, DHHC-type"	zgc:56608,hypothetical protein LOC394069 [Source:RefSeq_peptide;Acc:NP_957388],zgc:56608,RECEPTOR BINDING CANCER ANTIGEN EXPRESSED ON SISO CELLS CANCER ASSOCIATED SURFACE ANTIGEN RCAS1 ESTROGEN RECEPTOR BINDING FRAGMENT ASSOCIATED GENE 9,
10	3	0.000966657	0.124703	64800	, unknown, rps25,unknown	,Hypothetical protein (Fragment). [Source:Uniprot/SPTREMBL;Acc:A4IGG4],A4IGG4_DANRE,MITOCHONDRIAL INTERMEDIATE PEPTIDASE MITOCHONDRIAL PRECURSOR EC_3.4.24.59 MIP,"Peptidase M, neutral zinc metallopeptidases, zinc-binding site"	rps25,40S ribosomal protein S25. [Source:Uniprot/SWISSPROT;Acc:Q6PBI5],rps25,40S RIBOSOMAL S25,S25 ribosomal protein	No data
8	4	0.00103765	0.383254	61490	, ptp1b, adipor1b, klhl12, tuba8l	ptp1b,protein tyrosine phosphatase 1b [Source:RefSeq_peptide;Acc:NP_570999],ptp1b,TYROSINE PHOSPHATASE NON RECEPTOR TYPE 1 EC_3.1.3.48 TYROSINE PHOSPHATASE 1B PTP 1B,"Protein-tyrosine phosphatase, Tyr-specific/dual-specificity type"	adipor1b,adiponectin receptor 1 [Source:RefSeq_peptide;Acc:NP_998665],adipor1b,RECEPTOR,Hly-III related proteins	klhl12,Kelch-like protein 12. [Source:Uniprot/SWISSPROT;Acc:Q5U374],klhl12,KELCH,Kelch	tuba8l,"tubulin, alpha 8 like [Source:RefSeq_peptide;Acc:NP_997937]",tuba8l,TUBULIN ALPHA CHAIN,Tubulin
22	4	0.00104834	-0.179164	65155	, si:dkey-110c1.2, zgc:113191, btbd2, si:dkey-110c1.6	si:dkey-110c1.2,cAMP responsive element-binding protein 3-like protein 3-B. [Source:Uniprot/SWISSPROT;Acc:Q1LYG4],si:dkey-110c1.2,CAMP RESPONSIVE ELEMENT BINDING 3,Basic-leucine zipper (bZIP) transcription factor	zgc:113191,hypothetical protein LOC568472 [Source:RefSeq_peptide;Acc:NP_001038626],zgc:113191,ELONGATION FACTOR 2 EF 2,"Protein synthesis factor, GTP-binding"	btbd2,BTB (POZ) domain-containing protein 2 like [Source:RefSeq_peptide;Acc:NP_001038557],si:dkey-110c1.5,BTB/POZ DOMAIN CONTAINING,"Antifreeze protein, type I"	si:dkey-110c1.6,high mobility group box domain containing isoform 1 [Source:RefSeq_peptide;Acc:NP_001018387],si:dkey-110c1.6,NONHISTONE CHROMOSOMAL 6,High mobility group box HMG1 and HMG2
5	7	0.001051	0.371484	93801	, tp53, gps2, gabarap, dullard, pdha1, rps6ka3, eif1ax	tp53,Cellular tumor antigen p53 (Tumor suppressor p53). [Source:Uniprot/SWISSPROT;Acc:P79734],tp53,CELLULAR TUMOR ANTIGEN P53 TUMOR SUPPRESSOR P53,p53 tumor antigen	gps2,G protein pathway suppressor 2 [Source:RefSeq_peptide;Acc:NP_957267],gps2,G PATHWAY SUPPRESSOR 2 GPS2,Stathmin	gabarap,Gabarap protein (Fragment). [Source:Uniprot/SPTREMBL;Acc:Q6NZZ7],gabarap,AUTOPHAGY RELATED AUTOPHAGY RELATED UBIQUITIN MODIFIER,Light chain 3 (LC3)	dullard,dullard homolog [Source:RefSeq_peptide;Acc:NP_001007310],dullard,TERMINAL DOMAIN PHOSPHATASE NUCLEAR LIM INTERACTOR INTERACTING FACTOR NLI INTERACTING FACTOR,NLI interacting factor	pdha1,pyruvate dehydrogenase E1 alpha 1 [Source:RefSeq_peptide;Acc:NP_998558],pdha1,PYRUVATE DEHYDROGENASE E1 COMPONENT ALPHA SUBUNIT MITOCHONDRIAL PRECURSOR EC_1.2.4.1 PDHE1 A,"Dehydrogenase, E1 component"	rps6ka3,ribosomal protein S6 kinase polypeptide 3 [Source:RefSeq_peptide;Acc:NP_997951],rps6ka3,RIBOSOMAL S6 KINASE EC_2.7.11.1 S6K KDA RIBOSOMAL S6 KINASE S6 KINASE,"Protease inhibitor I4, serpin"	eif1ax,"eukaryotic translation initiation factor 1A, X-linked [Source:RefSeq_peptide;Acc:NP_001006082]",eif1ax,EUKARYOTIC TRANSLATION INITIATION FACTOR 1A EIF 1A EIF 4C,Eukaryotic initiation factor 1A (eIF-1A)
25	5	0.00109983	-0.0565833	147803	, gins3, znrf1, ldhd, zgc:73231, zgc:153923	gins3,GINS complex subunit 3 [Source:RefSeq_peptide;Acc:NP_001002874],gins3,AMBIGUOUS,"GINS complex, Psf3 component"	znrf1,E3 ubiquitin-protein ligase ZNRF1 (EC 6.3.2.-) (Zinc/RING finger protein 1). [Source:Uniprot/SWISSPROT;Acc:Q6P4U6],znrf1,E3 UBIQUITIN LIGASE EC_6.3.2.- ZINC/RING FINGER,"Zinc finger, RING-type"	ldhd,lactate dehydrogenase D [Source:RefSeq_peptide;Acc:NP_956167],ldhd,D LACTATE DEHYDROGENASE [CYTOCHROME] MITOCHONDRIAL PRECURSOR EC_1.1.2.4 D LACTATE FERRICYTOCHROME C OXIDOREDUCTASE D LCR,"FAD linked oxidase, N-terminal"	zgc:73231,hypothetical protein LOC393806 [Source:RefSeq_peptide;Acc:NP_957127],zgc:73231,KINASE EC_2.7.11.1,"Protein kinase, core"	zgc:153923,hypothetical protein LOC565195 [Source:RefSeq_peptide;Acc:NP_001070850],zgc:153923,TRANSMEMBRANE,Protein of unknown function DUF590
18	4	0.0011755	0.18067	154163	, cyba, pdcd5, tcf25, mc1r	cyba,"cytochrome b-245, alpha polypeptide [Source:RefSeq_peptide;Acc:NP_956873]",cyba,CYTOCHROME B 245 LIGHT CHAIN P22 PHAGOCYTE B CYTOCHROME NEUTROPHIL CYTOCHROME B 22 KDA POLYPEPTIDE P22 PHOX P22PHOX CYTOCHROME B 558 ALPHA CHAIN CYTOCHROME B558 SUBUNIT ALPHA SUPEROXIDE GENERATING NADPH OXIDASE LIGHT CHAIN SUBUNIT,Cytochrome b558 alpha-subunit	pdcd5,programmed cell death 5 [Source:RefSeq_peptide;Acc:NP_957471],pdcd5,PROGRAMMED CELL DEATH 5,DNA-binding TFAR19-related protein	tcf25,transcription factor 25 (basic helix-loop-helix) [Source:RefSeq_peptide;Acc:NP_001005399],tcf25,TRANSCRIPTION FACTOR 25 NUCLEAR LOCALIZED 1,"Basic helix-loop-helix, Nulp1-type"	mc1r,melanocortin 1 receptor [Source:RefSeq_peptide;Acc:NP_851301],mc1r,MELANOCYTE STIMULATING HORMONE RECEPTOR MSH R MELANOTROPIN RECEPTOR MELANOCORTIN RECEPTOR 1 MC1 R,Rhodopsin-like GPCR superfamily
22	4	0.00117927	0.536714	51193	, zgc:152965, zgc:112095, zgc:92654, zgc:103496	zgc:152965,hypothetical protein LOC777746 [Source:RefSeq_peptide;Acc:NP_001071258],zgc:152965,MITOCHONDRIAL 28S RIBOSOMAL S28 S28MT MRP S28,	zgc:112095,Uncharacterized protein C1orf55 homolog. [Source:Uniprot/SWISSPROT;Acc:Q7T293],zgc:112095,UNCHARACTERIZED,	zgc:92654,Mitogen-activated protein kinase organizer 1 (MAPK organizer 1). [Source:Uniprot/SWISSPROT;Acc:Q6DH44],zgc:92654,MITOGEN ACTIVATED KINASE ORGANIZER 1 MAPK ORGANIZER 1,WD40 repeat	zgc:103496,Coiled-coil domain-containing protein 130 homolog. [Source:Uniprot/SWISSPROT;Acc:Q66I85],zgc:103496,COILED COIL DOMAIN CONTAINING 130,Protein of unknown function DUF572
3	5	0.00121161	-0.0695647	72565	, unknown, ppp4c, nudt9, mapk3, gdpd3	,Hypothetical protein (Fragment). [Source:Uniprot/SPTREMBL;Acc:A4IGC6],A4IGC6_DANRE,UNKNOWN,"AAA ATPase, core"	ppp4c,"protein phosphatase 4, catalytic subunit [Source:RefSeq_peptide;Acc:NP_956022]",ppp4c,SERINE/THREONINE PHOSPHATASE CATALYTIC SUBUNIT EC_3.1.3.16,Serine/threonine-specific protein phosphatase and bis(5-nucleosyl)-tetraphosphatase	nudt9,nudix (nucleoside diphosphate linked moiety X)-type motif 9 [Source:RefSeq_peptide;Acc:NP_998517],nudt9,ADP RIBOSE PYROPHOSPHATASE MITOCHONDRIAL PRECURSOR EC_3.6.1.13 ADP RIBOSE DIPHOSPHATASE ADENOSINE DIPHOSPHORIBOSE PYROPHOSPHATASE ADPR PPASE ADP RIBOSE PHOSPHOHYDROLASE NUCLEOSIDE DIPHOSPHATE LINKED MOIETY X MOTIF 9 NUDIX MOTIF 9,NUDIX hydrolase	mapk3,mitogen-activated protein kinase 3 [Source:RefSeq_peptide;Acc:NP_958915],mapk3,MITOGEN ACTIVATED KINASE EC_2.7.11.24 EXTRACELLULAR SIGNAL REGULATED KINASE,"Protein kinase, core"	gdpd3,glycerophosphodiester phosphodiesterase domain containing 1 like [Source:RefSeq_peptide;Acc:NP_998366],gdpd3,GLYCEROPHOSPHODIESTER PHOSPHODIESTERASE DOMAIN CONTAINING EC_3.1.-.-,Glycerophosphoryl diester phosphodiesterase
18	4	0.0012305	-0.0313304	107536	, zgc:91941, scg3, acadl, zgc:63960	zgc:91941,LysM and putative peptidoglycan-binding domain-containing protein 2. [Source:Uniprot/SWISSPROT;Acc:Q6DEF4],zgc:91941,LYSM AND PEPTIDOGLYCAN BINDING DOMAIN CONTAINING,Peptidoglycan-binding LysM	scg3,secretogranin III [Source:RefSeq_peptide;Acc:NP_957051],scg3,SECRETOGRANIN 3 PRECURSOR SECRETOGRANIN III SGIII,	acadl,"acyl-Coenzyme A dehydrogenase, long chain (acadl), mRNA [Source:RefSeq_dna;Acc:NM_201181]",acadl,CHAIN SPECIFIC ACYL COA DEHYDROGENASE MITOCHONDRIAL PRECURSOR,Acyl-CoA dehydrogenase	zgc:63960,hypothetical protein LOC393322 [Source:RefSeq_peptide;Acc:NP_956645],zgc:63960,TUMOR NECROSIS FACTOR ALPHA INDUCED 8,Protein of unknown function DUF758
4	5	0.00124854	0.0567955	66421	, mdm1, opn1sw1, tnpo3, tnpo3, si:ch211-266a5.1	mdm1,"Mdm4, transformed 3T3 cell double minute 1, p53 binding protein, homolog [Source:RefSeq_peptide;Acc:NP_001038285]",mdm1,DOUBLE MINUTE 1,	opn1sw1,"Opsin-1, short-wave-sensitive 1 (Ultraviolet-sensitive opsin) (Ultraviolet cone photoreceptor pigment) (Opsin SWS-1). [Source:Uniprot/SWISSPROT;Acc:Q9W6A9]",opn1sw1,OPSIN,Rhodopsin-like GPCR superfamily	tnpo3,transportin 3 [Source:RefSeq_peptide;Acc:NP_957381],tnpo3,TRANSPORTIN 3,Exportin-1/Importin-beta-like	tnpo3,transportin 3 [Source:RefSeq_peptide;Acc:NP_957381],tnpo3,TRANSPORTIN 3,Exportin-1/Importin-beta-like	si:ch211-266a5.1,hypothetical protein LOC556936 [Source:RefSeq_peptide;Acc:NP_001038282],si:ch211-266a5.1,UNKNOWN,
15	4	0.0012506	-0.111578	59344	, zgc:101725, dixdc1, cryab, arcn1l	zgc:101725,hypothetical protein LOC494086 [Source:RefSeq_peptide;Acc:NP_001008629],zgc:101725,AMBIGUOUS,Nop17p	dixdc1,Dixin (DIX domain-containing protein 1) (Coiled-coil protein DIX1) (Coiled-coil-DIX1). [Source:Uniprot/SWISSPROT;Acc:Q804T6],dixdc1,DIXIN DIX DOMAIN CONTAINING 1 COILED COIL DIX1 COILED COIL DIX1,DIX	cryab,"crystallin, alpha B [Source:RefSeq_peptide;Acc:NP_571232]",cryab,ALPHA CRYSTALLIN CHAIN ALPHA CRYSTALLIN,Alpha crystallin/Heat shock protein	arcn1l,archain 1 like [Source:RefSeq_peptide;Acc:NP_973722],arcn1l,COATOMER SUBUNIT DELTA DELTA COAT DELTA COP,"Clathrin adaptor, mu subunit, C-terminal"
6	4	0.00129253	0.172015	150638	, sema3fa, gnat1, edem1, arl8b	sema3fa,semaphorin 3fa [Source:RefSeq_peptide;Acc:NP_001014822],sema3fa,SEMAPHORIN PRECURSOR,Semaphorin/CD100 antigen	gnat1,"guanine nucleotide binding protein (G protein), alpha transducing activity polypeptide 1 [Source:RefSeq_peptide;Acc:NP_571943]",gnat1,GUANINE NUCLEOTIDE BINDING SUBUNIT,"Guanine nucleotide binding protein (G-protein), alpha subunit"	edem1,"ER degradation enhancer, mannosidase alpha-like 1 [Source:RefSeq_peptide;Acc:NP_957483]",edem1,ER DEGRADATION ENHANCING ALPHA MANNOSIDASE,"Glycoside hydrolase, family 47"	arl8b,ADP-ribosylation factor-like protein 8B. [Source:Uniprot/SWISSPROT;Acc:Q6NZW8],arl8b,ADP RIBOSYLATION FACTOR SMALL G INDISPENSABLE EQUAL CHROMOSOME SEGREGATION,"Guanine nucleotide binding protein (G-protein), alpha subunit"
11	4	0.00134336	0.0990133	180248	, arpc4, tada3l, rab7, zgc:110080	arpc4,actin related protein 2/3 complex subunit 4 [Source:RefSeq_peptide;Acc:NP_991100],arpc4l,ACTIN RELATED 2/3 COMPLEX SUBUNIT 4 ARP2/3 COMPLEX 20 KDA SUBUNIT P20 ARC,ARP23 complex 20 kDa subunit	tada3l,"transcriptional adaptor 3 (NGG1 homolog, yeast)-like [Source:RefSeq_peptide;Acc:NP_956220]",tada3l,TRANSCRIPTIONAL ADAPTER 3 ADA3 ADA3 HOMOLOG,	rab7,RAB family member rab-7 [Source:RefSeq_peptide;Acc:NP_957222],rab7,RAS RELATED RAB,"RNA polymerase sigma factor 54, interaction"	zgc:110080,hypothetical protein LOC560478 [Source:RefSeq_peptide;Acc:NP_001025314],zgc:110080,MITOCHONDRIAL CARRIER,Mitochondrial carrier protein
4	5	0.00134887	0.0285347	88808	, si:ch211-234f20.7, cwf19l1, ccdc53, si:ch211-234f20.3, sycp3	si:ch211-234f20.7,hypothetical protein LOC567545 [Source:RefSeq_peptide;Acc:NP_001038601],si:ch211-234f20.7,KELCH DOMAIN CONTAINING 5,"Peptidase S1 and S6, chymotrypsin/Hap"	cwf19l1,"CWF19-like 1, cell cycle control [Source:RefSeq_peptide;Acc:NP_001038223]",cwf19l1,AMBIGUOUS,"Protein similar to CwfJ, C-terminal 1"	ccdc53,coiled-coil domain containing 53 [Source:RefSeq_peptide;Acc:NP_956467],ccdc53,COILED COIL DOMAIN CONTAINING 53,	si:ch211-234f20.3,N-acetylglucosamine-1-phosphotransferase subunits alpha/beta precursor (EC 2.7.8.17) (GlcNAc-1-phosphotransferase alpha/beta subunits) (UDP- N-acetylglucosamine-1-phosphotransferase alpha/beta subunits) (Stealth protein gnptab) [Contains: N-acetylglucosam [Source:Uniprot/SWISSPROT;Acc:Q5RGJ8],si:ch211-234f20.3,N ACETYLGLUCOSAMINE 1 PHOSPHOTRANSFERASE SUBUNITS ALPHA/BETA PRECURSO…	sycp3,Cholinephosphotransferase 1 (EC 2.7.8.2) (Diacylglycerol cholinephosphotransferase 1). [Source:Uniprot/SWISSPROT;Acc:Q7ZW02],sycp3,CHOLINEPHOSPHOTRANSFERASE 1 EC_2.7.8.2 DIACYLGLYCEROL CHOLINEPHOSPHOTRANSFERASE 1,CDP-alcohol phosphatidyltransferase
12	4	0.00135186	-0.0594143	92155	, ptenb, unknown, papss2, zgc:56080	ptenb,phosphatase and tensin homolog (mutated in multiple advanced cancers 1) [Source:RefSeq_peptide;Acc:NP_001001822],ptenb,PHOSPHATIDYLINOSITOL 3 4 5 TRISPHOSPHATE 3 PHOSPHATASE AND DUAL SPECIFICITY PHOSPHATASE PTEN EC_3.1.3.67 EC_3.1.3.- 16 EC_3.1.-.- 3 48 PHOSPHATASE AND TENSIN HOMOLOG MUTATED IN MULTIPLE ADVANCED CANCERS 1,"Protein-tyrosine phosphatase, Tyr-specific/dual-specificity type"	,ATPase family AAA domain-containing protein 1-B. [Source:Uniprot/SWISSPROT;Acc:Q503W7],atad1b,ATPASE CONTAINING,"AAA ATPase, subdomain"	papss2,3'-phosphoadenosine 5'-phosphosulfate synthase 2 [Source:RefSeq_peptide;Acc:NP_997727],papss2,BIFUNCTIONAL 3' PHOSPHOADENOSINE 5' PHOSPHOSULFATE SYNTHETASE PAPS SYNTHETASE PAPSS SULFURYLASE KINASE SK [INCLUDES: SULFATE ADENYLYLTRANSFERASE EC_2.7.7.4 SULFATE ADENYLATE TRANSFERASE SAT ATP SULFURYLASE ; ADENYLYL SULFATE KINASE EC_2.7.1.- 25 ADENYLYLS,"Adenylylsulfate kinase, C-terminal"	zgc:56080,hypothetical protein LOC394075 [Source:RefSeq_peptide;Acc:NP_957394],zgc:56080,MULTIPLE INOSITOL POLYPHOSPHATE PHOSPHATASE 1 PRECURSOR EC_3.1.3.62 INOSITOL 1 3 4 5 TETRAKISPHOSPHATE 3 PHOSPHATASE INS 1 3 4 5 P 4 3 PHOSPHATASE,Histidine acid phosphatase
3	3	0.00137157	0.907309	16470	, hbbe1, hbae1,unknown	hbbe1,hemoglobin beta embryonic-1 [Source:RefSeq_peptide;Acc:NP_571834],si:busm1-118j2.5,HEMOGLOBIN SUBUNIT BETA HEMOGLOBIN BETA CHAIN BETA GLOBIN,Myoglobin	hbae1,hemoglobin alpha embryonic-1 [Source:RefSeq_peptide;Acc:NP_891985],hbae1,HEMOGLOBIN SUBUNIT ALPHA HEMOGLOBIN ALPHA CHAIN ALPHA GLOBIN,Myoglobin	No data
9	6	0.00138345	-0.0121248	129921	, xpo4, ift88, zgc:152659, cx33.8, unknown, unknown	xpo4,Exportin-4. [Source:Uniprot/SWISSPROT;Acc:Q802D3],xpo4,EXPORTIN 4,	ift88,intraflagellar transport 88 homolog [Source:RefSeq_peptide;Acc:NP_001001725],ift88,INTRAFLAGELLAR TRANSPORT 88 HOMOLOG TETRATRICOPEPTIDE REPEAT 10 TPR REPEAT 10 RECESSIVE POLYCYSTIC KIDNEY DISEASE TG737,Tetratricopeptide TPR_1	zgc:152659,hypothetical protein LOC751596 [Source:RefSeq_peptide;Acc:NP_001038806],zgc:152659,LAMBDA CRYSTALLIN,3-hydroxyacyl-CoA dehydrogenase	cx33.8,connexin 33.8 [Source:RefSeq_peptide;Acc:NP_997990],cx33.8,GAP JUNCTION BETA CONNEXIN,Connexins	,,,,	,MYM-type zinc finger protein 2 (Zinc finger protein 198) (Fused in myeloproliferative disorders protein) (Rearranged in atypical myeloproliferative disorder protein). [Source:Uniprot/SWISSPROT;Acc:Q9UBW7],ZMYM2,MYM TYPE ZINC FINGER,"Zinc finger, MYM-type"
19	3	0.00138565	-0.0487697	34311	, zgc:85717, hdac1, eif3s2	zgc:85717,myristoylated alanine-rich C kinase substrate 2 [Source:RefSeq_peptide;Acc:NP_998388],zgc:85717,MARCKS RELATED MARCKS 1 MACROPHAGE MYRISTOYLATED ALANINE RICH C KINASE SUBSTRATE MAC MARCKS MACMARCKS,Myristoylated alanine-rich C-kinase substrate MARCKS	hdac1,histone deacetylase 1 [Source:RefSeq_peptide;Acc:NP_775343],hdac1,HISTONE DEACETYLASE,Histone deacetylase superfamily	eif3s2,"eukaryotic translation initiation factor 3, subunit 2 beta [Source:RefSeq_peptide;Acc:NP_998155]",eif3s2,EUKARYOTIC TRANSLATION INITIATION FACTOR 3 SUBUNIT 2 EIF 3 BETA EIF3I TRIP 1,WD40 repeat
18	3	0.00140495	0.211113	89135	, dusp22, cox4nb, zgc:112262	dusp22,dual specificity phosphatase 22 [Source:RefSeq_peptide;Acc:NP_001002514],dusp22,DUAL SPECIFICITY PHOSPHATASE EC_3.1.3.48 EC_3.1.3.- 16,"Protein-tyrosine phosphatase, Tyr-specific/dual-specificity type"	cox4nb,cox4 neighbor [Source:RefSeq_peptide;Acc:NP_998535],cox4nb,NEIGHBOR OF COX4,Protein of unknown function UPF0172	zgc:112262,hypothetical protein LOC554146 [Source:RefSeq_peptide;Acc:NP_001019610],zgc:112262,DNA REPLICATION COMPLEX GINS PSF2,"GINS complex, Psf2 component"
22	5	0.00143161	0.0743033	213991	, hiat1b, hiat1b, lsm7, zgc:92895, enc1	hiat1b,hippocampus abundant transcript 1 [Source:RefSeq_peptide;Acc:NP_998692],hiat1b,HIPPOCAMPUS ABUNDANT TRANSCRIPT,Sugar transporter superfamily	hiat1b,hippocampus abundant transcript 1 [Source:RefSeq_peptide;Acc:NP_998692],hiat1b,HIPPOCAMPUS ABUNDANT TRANSCRIPT,Sugar transporter superfamily	lsm7,"LSM7 homolog, U6 small nuclear RNA associated [Source:RefSeq_peptide;Acc:NP_001041471]",lsm7,U6 SNRNA ASSOCIATED SM LSM7,"Like-Sm ribonucleoprotein, core"	zgc:92895,Mitochondrial import inner membrane translocase subunit Tim13. [Source:Uniprot/SWISSPROT;Acc:Q6DGJ3],zgc:92895,MITOCHONDRIAL IMPORT INNER MEMBRANE TRANSLOCASE SUBUNIT TIM13,"Zinc finger, Tim10/DDP-type"	enc1,ectodermal-neural cortex (with BTB-like domain) [Source:RefSeq_peptide;Acc:NP_001001402],enc1,ECTODERM NEURAL CORTEX 2 KELCH 25,Kelch
22	4	0.00143739	0.146284	69070	, mcm2, zgc:153290, zgc:153700, zgc:77816	mcm2,"MCM2 minichromosome maintenance deficient 2, mitotin [Source:RefSeq_peptide;Acc:NP_775364]",mcm2,DNA REPLICATION LICENSING FACTOR MCM,MCM	zgc:153290,hypothetical protein LOC751752 [Source:RefSeq_peptide;Acc:NP_001038927],zgc:153290,COILED COIL DOMAIN CONTAINING 51,	zgc:153700,Coiled-coil domain-containing protein 72. [Source:Uniprot/SWISSPROT;Acc:Q05AK9],zgc:153700,UNKNOWN,Translation machinery associated TMA7	zgc:77816,hypothetical protein LOC393843 [Source:RefSeq_peptide;Acc:NP_957163],zgc:77816,DEOXYRIBONUCLEASE 1 PRECURSOR EC_3.1.21.1 DEOXYRIBONUCLEASE I DNASE I,Deoxyribonuclease I
4	6	0.00143753	0.0876649	138837	, bcat1, igf1, zgc:136263, zgc:92259, pah, ascl1a	bcat1,"branched chain aminotransferase 1, cytosolic [Source:RefSeq_peptide;Acc:NP_956358]",bcat1,BRANCHED CHAIN AMINO ACID AMINOTRANSFERASE EC_2.6.1.42 BCAT,"Aminotransferase, class IV"	igf1,insulin-like growth factor 1 [Source:RefSeq_peptide;Acc:NP_571900],igf1,INSULIN GROWTH FACTOR PRECURSOR IGF,Insulin/IGF/relaxin	zgc:136263,UPF0419 protein C12orf48 homolog. [Source:Uniprot/SWISSPROT;Acc:Q1RMA6],zgc:136263,UNKNOWN,	zgc:92259,hypothetical protein LOC436892 [Source:RefSeq_peptide;Acc:NP_001002619],zgc:92259,NUCLEOPORIN NUP37,WD40 repeat	pah,phenylalanine hydroxylase [Source:RefSeq_peptide;Acc:NP_956845],pah,TRYPTOPHAN 5 HYDROXYLASE EC_1.14.16.4 TRYPTOPHAN 5 MONOOXYGENASE,Aromatic amino acid hydroxylase	ascl1a,Achaete-scute homolog 1a (Zash-1a) (Pituitary-absent protein). [Source:Uniprot/SWISSPROT;Acc:Q90259],ascl1a,ACHAETE SCUTE HOMOLOG,Transcription regulator Myc
11	6	0.0014678	0.165035	119885	, dia1, unknown, rabif, jarid1b, ipo9, timm17a	dia1,diaphorase (NADH) (cytochrome b-5 reductase) [Source:RefSeq_peptide;Acc:NP_956483],dia1,NADH CYTOCHROME B5 REDUCTASE EC_1.6.2.2 B5R,Phenol hydroxylase reductase	,adiponectin receptor 1a [Source:RefSeq_peptide;Acc:NP_001002467],adipor1a,RECEPTOR,Hly-III related proteins	rabif,RAB interacting factor [Source:RefSeq_peptide;Acc:NP_001002511],rabif,GUANINE NUCLEOTIDE EXCHANGE FACTOR MSS4 RAB INTERACTING FACTOR,Mss4	jarid1b,,jarid1b,HISTONE DEMETHYLASE EC_1.14.11.- JUMONJI/ARID DOMAIN CONTAINING,"Zinc finger, PHD-type"	ipo9,importin 9 [Source:RefSeq_peptide;Acc:NP_998704],ipo9,IMPORTIN BETA 5 SUBUNIT KARYOPHERIN BETA 5 SUBUNIT KDA KARYOPHERIN,"Importin-beta, N-terminal"	timm17a,translocase of inner mitochondrial membrane 17 homolog A [Source:RefSeq_peptide;Acc:NP_938181],timm17a,MITOCHONDRIAL IMPORT INNER MEMBRANE TRANSLOCASE SUBUNIT TIM17,"Mitochondrial import inner membrane translocase, subunit Tim17/22"
16	5	0.00149472	-0.102092	77263	, zgc:111971,unknown, rhbdl2, zgc:64050, unknown	zgc:111971,hypothetical protein LOC553662 [Source:RefSeq_peptide;Acc:NP_001018471],zgc:111971,RAS RELATED GTP BINDING C RAG C GTPASE INTERACTING 2 TIB929,"Guanine nucleotide binding protein (G-protein), alpha subunit"	No data	rhbdl2,"rhomboid, veinlet-like 2 [Source:RefSeq_peptide;Acc:NP_957498]",rhbdl2,RHOMBOID RELATED EC_3.4.21.105,"Peptidase S54, rhomboid"	zgc:64050,hypothetical protein LOC406432 [Source:RefSeq_peptide;Acc:NP_001007187],zgc:64050,UNCHARACTERIZED,	,,LOC565522,PROLINE RICH NUCLEAR RECEPTOR COACTIVATOR 2,
16	5	0.00152916	0.0782723	207721	, gnl2, gnl2, unknown, atpbd1b,unknown	gnl2,"guanine nucleotide binding protein-like 2 (nucleolar) (gnl2), mRNA [Source:RefSeq_dna;Acc:NM_213224]",gnl2,GUANINE NUCLEOTIDE BINDING 3,GTP1/OBG	gnl2,"guanine nucleotide binding protein-like 2 (nucleolar) (gnl2), mRNA [Source:RefSeq_dna;Acc:NM_213224]",gnl2,GUANINE NUCLEOTIDE BINDING 3,GTP1/OBG	,"Smad nuclear interacting protein (snip1), mRNA [Source:RefSeq_dna;Acc:NM_001025470]",snip1,SMAD NUCLEAR INTERACTING 1,Forkhead-associated	atpbd1b,ATP-binding domain 1 family member B. [Source:Uniprot/SWISSPROT;Acc:Q6PUR6],atpbd1b,TRANSCRIPTION FACTOR FET5 FACTOR OF EUKARYOTIC TRANSCRIPTION 5,Shikimate kinase	No data
14	4	0.00154986	-0.179683	37334	, gnb2l1, zgc:92812, hnrpab, zgc:56330	gnb2l1,Guanine nucleotide-binding protein subunit beta 2-like 1 (Receptor of activated protein kinase C) (RACK). [Source:Uniprot/SWISSPROT;Acc:O42248],gnb2l1,GUANINE NUCLEOTIDE BINDING SUBUNIT BETA RECEPTOR OF ACTIVATED KINASE C 1 RACK1 RECEPTOR ACTIVATED C KINASE,WD40 repeat	zgc:92812,hypothetical protein LOC436789 [Source:RefSeq_peptide;Acc:NP_001002516],zgc:92812,NUCLEOSIDE DIPHOSPHATE KINASE NDK NDP KINASE NM23,"Nucleoside diphosphate kinase, core"	hnrpab,heterogeneous nuclear ribonucleoprotein A/B [Source:RefSeq_peptide;Acc:NP_997752],hnrpab,HETEROGENEOUS NUCLEAR RIBONUCLEOPROTEIN HNRNP,Prion protein	zgc:56330,Eukaryotic translation initiation factor 4E-1A-binding protein (eIF4E- 1A-binding protein) (4E-BP). [Source:Uniprot/SWISSPROT;Acc:Q98TT6],zgc:56330,EUKARYOTIC TRANSLATION INITIATION FACTOR 4E BINDING 4E EIF4E BINDING PHOSPHORYLATED HEAT AND ACID STABLE REGULATED BY INSULIN PHAS,Eukaryotic translation initiation factor 4E binding
17	6	0.00155491	0.253836	81712	, zgc:136578, zgc:136874, zgc:56248, cx35.4, wdr43l, zgc:101624	zgc:136578,hypothetical protein LOC678540 [Source:RefSeq_peptide;Acc:NP_001035389],zgc:136578,GAL10 BIFUNCTIONAL [INCLUDES: UDP GLUCOSE 4 EPIMERASE EC_5.1.3.2 GALACTOWALDENASE ; ALDOSE 1 EPIMERASE EC_5.1.3.- 3 MUTAROTASE ],"2,3-dihydro-2,3-dihydroxybenzoate dehydrogenase"	zgc:136874,hypothetical protein LOC678523 [Source:RefSeq_peptide;Acc:NP_001035340],zgc:136874,ZINC FINGER AND BTB DOMAIN CONTAINING 8,"Zinc finger, C2H2-type"	zgc:56248,hypothetical protein LOC394190 [Source:RefSeq_peptide;Acc:NP_957509],zgc:56248,HYDROXYMETHYLGLUTARYL COA LYASE MITOCHONDRIAL PRECURSOR EC_4.1.3.4 HMG COA LYASE HL 3 HYDROXY 3 METHYLGLUTARATE COA LYASE,Hydroxymethylglutaryl-coenzyme A lyase active site	cx35.4,connexin 35.4 [Source:RefSeq_peptide;Acc:NP_001017685],cx35.4,GAP JUNCTION BETA CONNEXIN,Connexins	wdr43l,"WD repeat domain 43, like [Source:RefSeq_peptide;Acc:NP_775389]",wdr43l,WD REPEAT 43,WD40 repeat	zgc:101624,hypothetical protein LOC450071 [Source:RefSeq_peptide;Acc:NP_001006091],zgc:101624,SPEEDY A SPEEDY 1 SPY1 RAPID INDUCER OF G2/M PROGRESSION IN OOCYTES A RINGO A,
3	4	0.00159617	0.134094	73665	, zc3h7, snn, litaf, unknown	zc3h7,zinc finger CCCH-type containing 7 [Source:RefSeq_peptide;Acc:NP_998599],zc3h7,ZINC FINGER CCCH DOMAIN CONTAINING,"Zinc finger, C2H2-type"	snn,stannin [Source:RefSeq_peptide;Acc:NP_998211],snn,STANNIN,Stannin transmembrane	litaf,Lipopolysaccharide-induced tumor necrosis factor-alpha factor homolog (LPS-induced TNF-alpha factor homolog). [Source:Uniprot/SWISSPROT;Acc:Q6GMG8],litaf,LITAF,Proline-rich region	,,LOC799116,AMBIGUOUS,Pre-pro-megakaryocyte potentiating factor precursor
5	5	0.00161029	-0.02532	94839	, unknown, vps33a, aldh2, aldh2, mapkapk5	,"eukaryotic translation initiation factor 2B, subunit 1 alpha [Source:RefSeq_peptide;Acc:NP_001002060]",eif2b1,TRANSLATION INITIATION FACTOR EIF 2B SUBUNIT ALPHA EIF 2B GDP GTP EXCHANGE FACTOR SUBUNIT ALPHA,Initiation factor 2B related	vps33a,Vacuolar protein sorting 33A. [Source:Uniprot/SPTREMBL;Acc:A2BGR7],vps33a,VACUOLAR SORTING ASSOCIATED 33,Sec1-like protein	aldh2,aldehyde dehydrogenase 2 precursor [Source:RefSeq_peptide;Acc:NP_956784],aldh2,ALDEHYDE DEHYDROGENASE,Aldehyde dehydrogenase	aldh2,aldehyde dehydrogenase 2 precursor [Source:RefSeq_peptide;Acc:NP_956784],aldh2,ALDEHYDE DEHYDROGENASE,Aldehyde dehydrogenase	mapkapk5,mitogen-activated protein kinase-activated protein kinase 5 [Source:RefSeq_peptide;Acc:NP_001002336],mapkapk5,MAP KINASE ACTIVATED KINASE 2 EC_2.7.11.1 MAPK ACTIVATED KINASE 2 MAPKAP KINASE 2 MAPKAPK 2,"Serine/threonine protein kinase, active site"
18	3	0.00162245	0.36798	32026	, six9, six4.3, tbcb	six9,Novel protein similar to the sine oculis homeobox homolog family (Fragment). [Source:Uniprot/SPTREMBL;Acc:Q1LWU8],six9,HOMEOBOX SINE OCULIS HOMEOBOX HOMOLOG,Homeobox	six4.3,sine oculis homeobox homolog 4.3 [Source:RefSeq_peptide;Acc:NP_571795],six4.3,HOMEOBOX SINE OCULIS HOMEOBOX HOMOLOG,Homeobox	tbcb,tubulin folding cofactor B [Source:RefSeq_peptide;Acc:NP_997940],tbcb,TUBULIN FOLDING COFACTOR B TUBULIN SPECIFIC CHAPERONE B CYTOSKELETON ASSOCIATED 1 CYTOSKELETON ASSOCIATED CKAPI,CAP-Gly
23	4	0.00162431	0.16655	54558	, rps26, wnt1, wnt10b, arf3a	rps26,ribosomal protein S26 [Source:RefSeq_peptide;Acc:NP_956319],rps26,40S RIBOSOMAL S26,Ribosomal protein S26E	wnt1,Protein Wnt-1 precursor. [Source:Uniprot/SWISSPROT;Acc:P24257],wnt1,WNT,Secreted growth factor Wnt protein	wnt10b,Protein Wnt-10b precursor. [Source:Uniprot/SWISSPROT;Acc:Q801F7],wnt10b,WNT,Secreted growth factor Wnt protein	arf3a,ADP-ribosylation factor 3a [Source:RefSeq_peptide;Acc:NP_001003441],arf3a,ADP RIBOSYLATION FACTOR,ADP-ribosylation factor
16	5	0.00163745	0.097744	64333	, ctsk, ctssb.1, ctssb.2, onecutl, zgc:92129	ctsk,cathepsin K [Source:RefSeq_peptide;Acc:NP_001017778],ctsk,PRECURSOR,"Peptidase, cysteine peptidase active site"	ctssb.1,cathepsin S [Source:RefSeq_peptide;Acc:NP_001019580],ctssb.1,PRECURSOR,"Peptidase, cysteine peptidase active site"	ctssb.2,"cathepsin S, b.2 [Source:RefSeq_peptide;Acc:NP_001017661]",ctssb.2,PRECURSOR,"Peptidase, cysteine peptidase active site"	onecutl,hypothetical protein LOC572968 [Source:RefSeq_peptide;Acc:NP_001076350],onecutl,ONE CUT DOMAIN FAMILY MEMBER,Homeodomain protein CUT	zgc:92129,HORMA domain-containing protein 1. [Source:Uniprot/SWISSPROT;Acc:A2BF66],zgc:92129,HORMA DOMAIN CONTAINING,DNA-binding HORMA
3	4	0.00167071	0.200927	214311	, aldh3d1, aldh3d1, unknown, zgc:112404	aldh3d1,"aldehyde dehydrogenase 3 family, member D1 [Source:RefSeq_peptide;Acc:NP_775328]",aldh3d1,ALDEHYDE DEHYDROGENASE 3,Aldehyde dehydrogenase	aldh3d1,"aldehyde dehydrogenase 3 family, member D1 [Source:RefSeq_peptide;Acc:NP_775328]",aldh3d1,ALDEHYDE DEHYDROGENASE 3,Aldehyde dehydrogenase	,Hypothetical protein (Fragment). [Source:Uniprot/SPTREMBL;Acc:Q7SZQ3],ighm,IG CHAIN REGION,Immunoglobulin V-set	zgc:112404,hypothetical protein LOC550272 [Source:RefSeq_peptide;Acc:NP_001017609],zgc:112404,ALKYLATED REPAIR ALKB HOMOLOG 7 PRECURSOR,
5	3	0.00167338	0.351758	191258	, zdhhc5, zgc:63666, unknown	zdhhc5,"zinc finger, DHHC domain containing 5 [Source:RefSeq_peptide;Acc:NP_840089]",zdhhc5,PALMITOYLTRANSFERASE EC_2.3.1.- ZINC FINGER DHHC DOMAIN CONTAINING DHHC,"Zinc finger, DHHC-type"	zgc:63666,hypothetical protein LOC393414 [Source:RefSeq_peptide;Acc:NP_956736],zgc:63666,ACTIVATING SIGNAL COINTEGRATOR 1 COMPLEX SUBUNIT 2 ASC 1 COMPLEX SUBUNIT P100 TRIP4 COMPLEX SUBUNIT P100,Inorganic pyrophosphatase	,Novel protein similar to vertebrate HIR histone cell cycle regulation defective homolog A (S. cerevisiae) (HIRA). [Source:Uniprot/SPTREMBL;Acc:A2CEX6],A2CEX6_DANRE,HIR1,WD40 repeat
3	4	0.00169453	0.0121481	93439	, ifn, zgc:103564,unknown, unknown	ifn,interferon [Source:RefSeq_peptide;Acc:NP_997523],ifn,INTERFERON,"Interferon alpha, beta and delta"	zgc:103564,hypothetical protein LOC492461 [Source:RefSeq_peptide;Acc:NP_001007334],zgc:103564,RAD52 MOTIF 1,"RNA recognition motif, RNP-1"	No data	,"sodium channel, voltage-gated, type IV, alpha, b [Source:RefSeq_peptide;Acc:NP_001038530]",scn4ab,SODIUM CHANNEL TYPE SUBUNIT ALPHA SODIUM CHANNEL TYPE SUBUNIT ALPHA VOLTAGE GATED SODIUM CHANNEL SUBUNIT ALPHA NAV1 SODIUM CHANNEL,Na+ channel
3	4	0.00171288	-0.00162189	49490	, unknown, ccdc101, nfatc2ip, spinl	,,LOC799637,NUCLEAR 1 P8 CANDIDATE OF METASTASIS 1,	ccdc101,coiled-coil domain containing 101 [Source:RefSeq_peptide;Acc:NP_001005986],ccdc101,COILED COIL DOMAIN CONTAINING 101,Protein of unknown function DUF1325	nfatc2ip,Nfatc2ip protein (Fragment). [Source:Uniprot/SPTREMBL;Acc:Q5BLI6],nfatc2ip,NFATC2 INTERACTING NUCLEAR FACTOR OF ACTIVATED T CELLS CYTOPLASMIC 2 INTERACTING 45 KDA NFAT INTERACTING 45 KDA NF AT INTERACTING,Proline-rich region	spinl,spinster-like [Source:RefSeq_peptide;Acc:NP_705949],spinl,AMBIGUOUS,Tetracycline resistance protein TetB
13	6	0.00172248	0.0905795	82591	, znf511, znf511, zgc:66426, zgc:110547, zgc:162162, zgc:162162	znf511,zinc finger protein 511 [Source:RefSeq_peptide;Acc:NP_001004531],znf511,AMBIGUOUS,"Zinc finger, C2H2-type"	znf511,zinc finger protein 511 [Source:RefSeq_peptide;Acc:NP_001004531],znf511,AMBIGUOUS,"Zinc finger, C2H2-type"	zgc:66426,hypothetical protein LOC393499 [Source:RefSeq_peptide;Acc:NP_956821],zgc:66426,SPERM FLAGELLAR 1,Protein of unknown function DUF1042	zgc:110547,hypothetical protein LOC541490 [Source:RefSeq_peptide;Acc:NP_001014325],zgc:110547,ERLIN 2 PRECURSOR ENDOPLASMIC RETICULUM LIPID RAFT ASSOCIATED 2 STOMATIN PROHIBITIN FLOTILLIN HFLC/K DOMAIN CONTAINING 2 SPFH DOMAIN CONTAINING 2,Band 7 protein	zgc:162162,hypothetical protein LOC568747 [Source:RefSeq_peptide;Acc:NP_001076329],zgc:162162,UNCHARACTERIZED,	zgc:162162,hypothetical protein LOC568747 [Source:RefSeq_peptide;Acc:NP_001076329],zgc:162162,UNCHARACTERIZED,
9	3	0.00175697	-0.114549	119289	, zgc:123316, zic5, zic2a	zgc:123316,hypothetical protein LOC641475 [Source:RefSeq_peptide;Acc:NP_001032493],zgc:123316,CITRATE LYASE BETA SUBUNIT PROTEIN MITOCHONDRIAL PRECURSOR EC_4.1.-.- CITRATE LYASE BETA,HpcH/HpaI aldolase	zic5,"zic family member 5 (odd-paired homolog, Drosophila) [Source:RefSeq_peptide;Acc:NP_991290]",zic5,ZINC FINGER ZIC ZINC FINGER OF THE CEREBELLUM,"Zinc finger, C2H2-type"	zic2a,"zic family member 2 (odd-paired homolog, Drosophila), a [Source:RefSeq_peptide;Acc:NP_571633]",zic2a,ZINC FINGER ZIC ZINC FINGER OF THE CEREBELLUM,"Zinc finger, C2H2-type"
11	4	0.00175784	-0.0863145	114587	,unknown, per3, zgc:86726, unknown	No data	per3,period homolog 3 [Source:RefSeq_peptide;Acc:NP_571659],per3,PERIOD CIRCADIAN HOMOLOG CIRCADIAN CLOCK PERIOD,PAS fold-3	zgc:86726,hypothetical protein LOC415163 [Source:RefSeq_peptide;Acc:NP_001002073],zgc:86726,VESICLE ASSOCIATED MEMBRANE VAMP,Synaptobrevin	,,,CALMODULIN BINDING TRANSCRIPTION ACTIVATOR,IQ calmodulin-binding region
5	3	0.0018575	0.817863	63217	,unknown, unknown,unknown	No data	,,,PRECURSOR,Alpha-2-macroglobulin	No data
5	6	0.00193951	0.432129	59551	, cx39.9, cx27.5, mtmr2, zgc:92510, fam76b, zgc:86607	cx39.9,"connexin 39.9 (cx39.9), mRNA [Source:RefSeq_dna;Acc:NM_212826]",cx39.9,,	cx27.5,connexin 27.5 [Source:RefSeq_peptide;Acc:NP_571886],cx27.5,GAP JUNCTION BETA CONNEXIN,Connexins	mtmr2,myotubularin related protein 2 [Source:RefSeq_peptide;Acc:NP_571446],mtmr2,MYOTUBULARIN RELATED,"Protein-tyrosine phosphatase, Tyr-specific/dual-specificity type"	zgc:92510,hypothetical protein LOC436638 [Source:RefSeq_peptide;Acc:NP_001002365],zgc:92510,HISTONE ACETYLTRANSFERASE EC_2.3.1.48,MOZ/SAS-like protein	fam76b,Protein FAM76B. [Source:Uniprot/SWISSPROT;Acc:Q6PBM7],fam76b,FAM76B,	zgc:86607,Protein CWC15 homolog. [Source:Uniprot/SWISSPROT;Acc:Q6IQU4],zgc:86607,CWC15,Cwf15/Cwc15 cell cycle control protein
6	4	0.00195693	0.0874298	155452	, unknown, tuba8l4, bin1, ihhb	,protein kinase Npk [Source:RefSeq_peptide;Acc:NP_998007],NP_998007.1,MITOGEN ACTIVATED KINASE KINASE KINASE EC_2.7.11.25 MIXED LINEAGE KINASE,"Serine/threonine protein kinase, active site"	tuba8l4,"tubulin, alpha 8 like 4 [Source:RefSeq_peptide;Acc:NP_956479]",tuba8l4,TUBULIN ALPHA CHAIN,Tubulin	bin1,hypothetical protein LOC447863 [Source:RefSeq_peptide;Acc:NP_001004602],bin1,BRIDGING INTEGRATOR,Inorganic pyrophosphatase	ihhb,Indian hedgehog B protein precursor (IHHB) (Echidna hedgehog protein) (EHH) [Contains: Indian hedgehog B protein N-product; Indian hedgehog B protein C-product]. [Source:Uniprot/SWISSPROT;Acc:Q98862],ihhb,HEDGEHOG PRECURSOR [CONTAINS: HEDGEHOG N PRODUCT; HEDGEHOG C PRODUCT],"Peptidase C46, hedgehog protein"
11	3	0.00197744	0.204235	25713	, unknown, unknown, gadd45b	,,LOC570934,DAYS FEMALE CDNA PRODUCT:,	,hypothetical protein LOC565767 [Source:RefSeq_peptide;Acc:NP_001082877],NP_001082877.1,LA RELATED 6 LA RIBONUCLEOPROTEIN DOMAIN FAMILY MEMBER 6,	gadd45b,"growth arrest and DNA-damage-inducible, beta [Source:RefSeq_peptide;Acc:NP_998196]",gadd45b,GROWTH ARREST AND DNA DAMAGE INDUCIBLE GADD45,Ribosomal protein L7Ae/L30e/S12e/Gadd45
5	3	0.00197847	-0.0311721	66299	, dmrt2, dmrt3b, dmrt1	dmrt2,doublesex and mab-3 related transcription factor 2 [Source:RefSeq_peptide;Acc:NP_571027],dmrt2,DOUBLESEX AND MAB 3 RELATED TRANSCRIPTION FACTOR 1,DM DNA-binding	dmrt3b,Doublesex- and mab-3-related transcription factor 3a (Dmrt7a). [Source:Uniprot/SWISSPROT;Acc:P83758],zgc:101766,DOUBLESEX AND MAB 3 RELATED TRANSCRIPTION FACTOR 3,DM DNA-binding	dmrt1,doublesex and mab-3 related transcription factor 1 isoform 1 [Source:RefSeq_peptide;Acc:NP_991191],dmrt1,DOUBLESEX AND MAB 3 RELATED TRANSCRIPTION FACTOR 1,DM DNA-binding
11	5	0.00199328	-0.0559384	67673	, si:dkey-13a21.4, si:dkey-13a21.4, opn1sw2, opn1lw1, gnl3l	si:dkey-13a21.4,hypothetical protein LOC494576 [Source:RefSeq_peptide;Acc:NP_001013496],si:dkey-13a21.4,RAS RELATED RAB,Ras GTPase	si:dkey-13a21.4,hypothetical protein LOC494576 [Source:RefSeq_peptide;Acc:NP_001013496],si:dkey-13a21.4,RAS RELATED RAB,Ras GTPase	opn1sw2,"Opsin-1, short-wave-sensitive 2 (Blue-sensitive opsin) (Blue cone photoreceptor pigment) (Opsin SWS-2). [Source:Uniprot/SWISSPROT;Acc:Q9W6A8]",opn1sw2,OPSIN,Rhodopsin-like GPCR superfamily	opn1lw1,"Red-sensitive opsin-1 (Red cone photoreceptor pigment 1) (Opsin-1, long-wave-sensitive 1) (Opsin LWS-1). [Source:Uniprot/SWISSPROT;Acc:Q9W6A7]",opn1lw1,SENSITIVE OPSIN CONE PHOTORECEPTOR PIGMENT,Rhodopsin-like GPCR superfamily	gnl3l,guanine nucleotide binding protein-like 3 (nucleolar)-like [Source:RefSeq_peptide;Acc:NP_001002875],gnl3l,GUANINE NUCLEOTIDE BINDING 3,GTP1/OBG
18	3	0.00200396	0.154338	49807	, zgc:64152, zgc:103549, mchr1a	zgc:64152,hypothetical protein LOC393355 [Source:RefSeq_peptide;Acc:NP_956678],zgc:64152,AMBIGUOUS,"MIF4G-like, type 3"	zgc:103549,hypothetical protein LOC493609 [Source:RefSeq_peptide;Acc:NP_001007770],zgc:103549,GROWTH FACTOR RECEPTOR BOUND 2 ADAPTER GRB2 SH2/SH3 ADAPTER GRB2,Neutrophil cytosol factor 2	mchr1a,Melanin-concentrating hormone receptor 1a (Fragment). [Source:Uniprot/SPTREMBL;Acc:Q801F6],mchr1a,RECEPTOR,Rhodopsin-like GPCR superfamily
17	4	0.00203021	-0.0209861	83271	, pnn, sip1,unknown, ppp2r3c	pnn,Pnn protein (Fragment). [Source:Uniprot/SPTREMBL;Acc:Q66HU9],pnn,PININ,Prohibitin	sip1,survival of motor neuron protein interacting protein 1 [Source:RefSeq_peptide;Acc:NP_001017608],sip1,SURVIVAL OF MOTOR NEURON INTERACTING 1 SMN INTERACTING 1 COMPONENT OF GEMS 2 GEMIN 2,Survival motor neuron interacting protein 1	No data	ppp2r3c,Serine/threonine-protein phosphatase 2A regulatory subunit B'' subunit gamma. [Source:Uniprot/SWISSPROT;Acc:Q803V3],ppp2r3c,SERINE/THREONINE PHOSPHATASE 2A REGULATORY SUBUNIT B'' SUBUNIT GAMMA,Calcium-binding EF-hand
21	4	0.00207937	0.185709	38561	, zgc:86647, p2rx4a, zgc:86714, chchd2	zgc:86647,hypothetical protein LOC415247 [Source:RefSeq_peptide;Acc:NP_001002157],zgc:86647,ISOCITRATE DEHYDROGENASE [NAD] SUBUNIT MITOCHONDRIAL PRECURSOR EC_1.1.1.41 ISOCITRIC DEHYDROGENASE NAD + SPECIFIC ICDH,Isocitrate/isopropylmalate dehydrogenase	p2rx4a,purinergic receptor P2X4 [Source:RefSeq_peptide;Acc:NP_705939],p2rx4a,P2X PURINOCEPTOR ATP RECEPTOR PURINERGIC RECEPTOR,ATP P2X receptor	zgc:86714,hypothetical protein LOC415237 [Source:RefSeq_peptide;Acc:NP_001002147],zgc:86714,D DOPACHROME DECARBOXYLASE EC_4.1.1.84 D DOPACHROME TAUTOMERASE,Macrophage migration inhibitory factor	chchd2,coiled-coil-helix-coiled-coil-helix domain containing 2 [Source:RefSeq_peptide;Acc:NP_957078],chchd2,DOMAIN CONTAINING,"Pollen allergen Poa pIX/Phl pVI, C-terminal"
19	4	0.00211325	0.266477	46886	, zgc:65908, wdr57, zcchc17, fabp3	zgc:65908,hypothetical protein LOC393517 [Source:RefSeq_peptide;Acc:NP_956839],zgc:65908,FAM77C,Protein of unknown function DUF798	wdr57,WD repeat domain 57 (U5 snRNP specific) [Source:RefSeq_peptide;Acc:NP_956616],wdr57,WD REPEAT,WD40 repeat	zcchc17,"zinc finger, CCHC domain containing 17 [Source:RefSeq_peptide;Acc:NP_956838]",zcchc17,NUCLEOLAR OF 40 KDA PNO40 ZINC FINGER CCHC DOMAIN CONTAINING 17 S1 RNA BINDING DOMAIN PS1D,"S1, RNA binding"	fabp3,"fatty acid binding protein 3, muscle and heart [Source:RefSeq_peptide;Acc:NP_694493]",fabp3,ACID BINDING,Cytosolic fatty-acid binding
4	4	0.00211534	0.205222	203314	, rassf8, zgc:55466, si:dkey-65m5.3, cacna1c	rassf8,Ras association (RalGDS/AF-6) domain family 8 [Source:RefSeq_peptide;Acc:NP_956657],rassf8,RAS ASSOCIATION DOMAIN CONTAINING 8 CARCINOMA ASSOCIATED HOJ 1,Tropomyosin	zgc:55466,hypothetical protein LOC334292 [Source:RefSeq_peptide;Acc:NP_956177],zgc:55466,UNCHARACTERIZED,	si:dkey-65m5.3,N-acyl-phosphatidylethanolamine-hydrolyzing phospholipase D [Source:RefSeq_peptide;Acc:NP_001074082],si:dkey-65m5.3,NAPE HYDROLYZING PHOSPHOLIPASE D MITOCHONDRIAL PRECURSOR EC_3.1.4.- FOUND IN MITOCHONDRIAL PROTEOME 30,Beta-lactamase-like	cacna1c,"calcium channel, voltage-dependent, L type, alpha 1C subunit [Source:RefSeq_peptide;Acc:NP_571975]",cacna1c,VOLTAGE DEPENDENT TYPE CALCIUM CHANNEL SUBUNIT ALPHA VOLTAGE GATED CALCIUM CHANNEL SUBUNIT ALPHA CALCIUM CHANNEL L TYPE ALPHA 1 POLYPEPTIDE,"Ca2+ channel, alpha subunit"
13	4	0.00211807	-0.0340141	101178	, klhl31, gclc, elovl5, fbxo9	klhl31,Kelch-like protein 31 (Kelch repeat and BTB domain-containing protein 1) (Kelch-like protein Klhl). [Source:Uniprot/SWISSPROT;Acc:Q6Q7X9],klhl31,KELCH,BTB/POZ	gclc,"glutamate-cysteine ligase, catalytic subunit [Source:RefSeq_peptide;Acc:NP_954971]",gclc,GLUTAMATE CYSTEINE LIGASE EC_6.3.2.2 GAMMA GLUTAMYLCYSTEINE SYNTHETASE GAMMA ECS GCS,Glutamate-cysteine ligase catalytic subunit	elovl5,"ELOVL family member 5, elongation of long chain fatty acids [Source:RefSeq_peptide;Acc:NP_956747]",elovl5,ELONGATION OF VERY LONG CHAIN FATTY ACIDS,GNS1/SUR4 membrane protein	fbxo9,F-box only protein 9 isoform 1 [Source:RefSeq_peptide;Acc:NP_956012],fbxo9,F BOX ONLY 9,Cyclin-like F-box
21	3	0.00214816	0.323563	34990	, unknown, unknown, or9.4	,"odorant receptor, family 9, member 3 [Source:RefSeq_peptide;Acc:NP_571818]",or9.3,RECEPTOR,Rhodopsin-like GPCR superfamily	,,,RECEPTOR,Rhodopsin-like GPCR superfamily	or9.4,"odorant receptor, family 9, member 4 [Source:RefSeq_peptide;Acc:NP_571817]",or9.4,RECEPTOR,Rhodopsin-like GPCR superfamily
12	4	0.00216604	-0.0125245	57983	, pvalb3, pvalb2, pvalb9, zgc:55344	pvalb3,parvalbumin isoform 1b [Source:RefSeq_peptide;Acc:NP_956506],pvalb3,PARVALBUMIN,Calcium-binding EF-hand	pvalb2,Parvalbumin-2 (Parvalbumin beta). [Source:Uniprot/SWISSPROT;Acc:Q9I8V0],pvalb2,PARVALBUMIN,Calcium-binding EF-hand	pvalb9,parvalbumin 9 [Source:RefSeq_peptide;Acc:NP_891983],pvalb9,PARVALBUMIN,Calcium-binding EF-hand	zgc:55344,hypothetical protein LOC393103 [Source:RefSeq_peptide;Acc:NP_956428],zgc:55344,UNCHARACTERIZED,
20	4	0.00216823	0.0260795	116384	, atp6v1d, eif2s1, zgc:56208, hsp90ab1	atp6v1d,"ATPase, H+ transporting, V1 subunit D [Source:RefSeq_peptide;Acc:NP_957254]",atp6v1d,VACUOLAR ATP SYNTHASE SUBUNIT D EC_3.6.3.14 V ATPASE SUBUNIT D VACUOLAR PROTON PUMP SUBUNIT D,"ATPase, V1/A1 complex, subunit D"	eif2s1,"eukaryotic translation initiation factor 2, subunit 1 alpha [Source:RefSeq_peptide;Acc:NP_571875]",eif2s1,EUKARYOTIC TRANSLATION INITIATION FACTOR 2 SUBUNIT 1 EUKARYOTIC TRANSLATION INITIATION FACTOR 2 SUBUNIT ALPHA EIF 2 ALPHA EIF 2ALPHA EIF 2A,"S1, RNA binding"	zgc:56208,hypothetical protein LOC327336 [Source:RefSeq_peptide;Acc:NP_956084],zgc:56208,PROBABLE RNA BINDING 25 RNA BINDING MOTIF 25 RNA BINDING REGION CONTAINING 7 S164,"RNA recognition motif, RNP-1"	hsp90ab1,Heat shock protein HSP 90-beta. [Source:Uniprot/SWISSPROT;Acc:O57521],hsp90ab1,HEAT SHOCK,Heat shock protein Hsp90
16	3	0.00216926	0.357029	48544	, otud7b, zgc:110525, unknown	otud7b,hypothetical protein LOC777637 [Source:RefSeq_peptide;Acc:NP_001071212],zgc:152772,OTU DOMAIN CONTAINING EC 3 ZINC FINGER CEZANNE,"Ovarian tumour, otubain"	zgc:110525,hypothetical protein LOC503767 [Source:RefSeq_peptide;Acc:NP_001013363],zgc:110525,RNA BINDING 8A RNA BINDING MOTIF 8A RIBONUCLEOPROTEIN RBM8A,RNA binding motif protein 8	,type IV antifreeze protein precursor [Source:RefSeq_peptide;Acc:NP_001038953],NP_001038953.1,TYPE 4 ICE STRUCTURING PRECURSOR ANTIFREEZE,
24	3	0.00220744	-0.260329	55052	,unknown,unknown, tfap2a	No data	No data	tfap2a,transcription factor AP-2 alpha [Source:RefSeq_peptide;Acc:NP_789829],tfap2a,TRANSCRIPTION FACTOR AP 2 ALPHA AP2 ALPHA ACTIVATING ENHANCER BINDING 2 ALPHA AP 2 TRANSCRIPTION FACTOR ACTIVATOR 2 AP 2,"Transcription factor AP-2 alpha, N-terminal"
20	4	0.00223011	-0.0726129	53332	, sod2, wtap, acat2, zgc:56136	sod2,"superoxide dismutase 2, mitochondrial precursor [Source:RefSeq_peptide;Acc:NP_956270]",sod2,SUPEROXIDE DISMUTASE [MN] MITOCHONDRIAL EC_1.15.1.1,Manganese and iron superoxide dismutase	wtap,Wilms tumor 1 associated protein [Source:RefSeq_peptide;Acc:NP_956147],wtap,WILMS' TUMOR 1 ASSOCIATING WT1 ASSOCIATED PRE SPLICING REGULATOR FEMALE LETHAL 2D HOMOLOG,	acat2,acetyl-CoA acetyltransferase 2 [Source:RefSeq_peptide;Acc:NP_571445],acat2,3 KETOACYL COA THIOLASE EC_2.3.1.16 BETA KETOTHIOLASE ACETYL COA ACYLTRANSFERASE 3 OXOACYL COA THIOLASE,Thiolase	zgc:56136,hypothetical protein LOC393167 [Source:RefSeq_peptide;Acc:NP_956492],zgc:56136,HEME BINDING 2 SOUL,SOUL heme-binding protein
20	5	0.00227352	0.0235287	81436	, si:dkey-12h9.10, si:dkey-12h9.10, zgc:92765, si:dkey-12h9.13, exoc1	si:dkey-12h9.10,hypothetical protein LOC492508 [Source:RefSeq_peptide;Acc:NP_001007381],si:dkey-12h9.10,CHURCHILL,Churchill	si:dkey-12h9.10,hypothetical protein LOC492508 [Source:RefSeq_peptide;Acc:NP_001007381],si:dkey-12h9.10,CHURCHILL,Churchill	zgc:92765,hypothetical protein LOC436832 [Source:RefSeq_peptide;Acc:NP_001002559],zgc:92765,UNCHARACTERIZED PRECURSOR,"Protein of unknown function DUF914, eukaryotic"	si:dkey-12h9.13,hypothetical protein LOC569908 [Source:RefSeq_peptide;Acc:NP_001038658],si:dkey-12h9.13,TRANSCRIPTIONAL REGULATING FACTOR 1 TRANSCRIPTIONAL REGULATING 132 ZINC FINGER TRANSCRIPTION FACTOR TREP 132,"Zinc finger, C2H2-type"	exoc1,exocyst complex component 1 [Source:RefSeq_peptide;Acc:NP_955891],exoc1,EXOCYST COMPLEX COMPONENT 1 EXOCYST COMPLEX COMPONENT SEC3,
19	3	0.00232985	-0.237085	47779	, zgc:55292, si:dkey-222b8.4,unknown	zgc:55292,hypothetical protein LOC321491 [Source:RefSeq_peptide;Acc:NP_955840],zgc:55292,UNCHARACTERIZED,	si:dkey-222b8.4,Novel protein (Fragment). [Source:Uniprot/SPTREMBL;Acc:Q1L8S2],si:dkey-222b8.4,AMBIGUOUS,"TonB box, N-terminal"	No data
16	3	0.00236773	-0.0581708	38890	, unknown, zgc:77556, ywhabl	,,LOC568655,SERUM PARAOXONASE/ARYLESTERASE 2 EC_3.1.1.2 EC_3.1.8.- 1 PON 2 SERUM ARYLDIALKYLPHOSPHATASE 2 A ESTERASE 2 AROMATIC ESTERASE 2,Arylesterase	zgc:77556,hypothetical protein LOC335176 [Source:RefSeq_peptide;Acc:NP_997899],zgc:77556,SERUM PARAOXONASE/ARYLESTERASE 2 EC_3.1.1.2 EC_3.1.8.- 1 PON 2 SERUM ARYLDIALKYLPHOSPHATASE 2 A ESTERASE 2 AROMATIC ESTERASE 2,"Peptidase M, neutral zinc metallopeptidases, zinc-binding site"	ywhabl,"tyrosine 3-monooxygenase/tryptophan 5-monooxygenase activation protein, beta polypeptide like [Source:RefSeq_peptide;Acc:NP_955856]",ywhabl,UNKNOWN,14-3-3 protein
1	7	0.00237337	0.0541465	126898	, unknown, f7i, f7, unknown, zgc:86658, unknown, grk1a	,PCI domain-containing protein 2 (CSN12-like protein). [Source:Uniprot/SWISSPROT;Acc:Q5U3P0],zgc:101845,COP9 SIGNALOSOME COMPLEX SUBUNIT 12,	f7i,coagulation factor VII [Source:RefSeq_peptide;Acc:NP_571894],f7,COAGULATION FACTOR PRECURSOR [CONTAINS: FACTOR LIGHT CHAIN; FACTOR HEAVY CHAIN],"Protease inhibitor I4, serpin"	f7,coagulation factor VII [Source:RefSeq_peptide;Acc:NP_571894],f7,COAGULATION FACTOR PRECURSOR [CONTAINS: FACTOR LIGHT CHAIN; FACTOR HEAVY CHAIN],Vitamin K-dependent carboxylation/gamma-carboxyglutamic region	,hypothetical protein LOC436775 [Source:RefSeq_peptide;Acc:NP_001002502],zgc:92834,METHYLTRANSFERASE EC_2.1.1.-,N-6 Adenine-specific DNA methylase	zgc:86658,hypothetical protein LOC415246 [Source:RefSeq_peptide;Acc:NP_001002156],zgc:86658,DCN1 DEFECTIVE IN CULLIN NEDDYLATION 1 DCUN1 DOMAIN CONTAINING,Protein of unknown function DUF298	,transcription factor Dp-1 [Source:RefSeq_peptide;Acc:NP_957070],tfdp1,TRANSCRIPTION FACTOR DP E2F DIMERIZATION PARTNER,Transcription factor E2F/dimerisation partner (TDP)	grk1a,G protein-coupled receptor kinase 1 a [Source:RefSeq_peptide;Acc:NP_001029353],grk1a,G COUPLED RECEPTOR KINASE EC_2.7.11.16 G COUPLED RECEPTOR KINASE,"Protein kinase, core"
10	4	0.00244448	0.239874	64387	, ppan, unknown, eif3s4, dnmt1	ppan,peter pan homolog [Source:RefSeq_peptide;Acc:NP_958871],ppan,SUPPRESSOR OF SWI4 1 HOMOLOG SSF 1 PETER PAN HOMOLOG,Brix	,"hypothetical protein LOC100007926 (LOC100007926), mRNA [Source:RefSeq_dna;Acc:XR_030108]",XR_030108.1,RECEPTOR,Rhodopsin-like GPCR superfamily	eif3s4,"eukaryotic translation initiation factor 3, subunit 4 delta [Source:RefSeq_peptide;Acc:NP_957293]",eif3s4,EUKARYOTIC TRANSLATION INITIATION FACTOR 3 SUBUNIT 4 EIF 3 DELTA EIF3 P44 EIF 3 RNA BINDING SUBUNIT EIF3G,"RNA recognition motif, RNP-1"	dnmt1,DNA (cytosine-5-)-methyltransferase 1 [Source:RefSeq_peptide;Acc:NP_571264],dnmt1,DNA CYTOSINE 5 METHYLTRANSFERASE EC_2.1.1.37 DNMT1 DNA METHYLTRANSFERASE DNA MTASE MCMT M,C-5 cytosine-specific DNA methylase
18	3	0.00252561	0.0723973	44939	, dhdhl, zgc:101723, pkm2	dhdhl,"dihydrodiol dehydrogenase (dimeric), like [Source:RefSeq_peptide;Acc:NP_999900]",dhdhl,AMBIGUOUS,"Oxidoreductase, N-terminal"	zgc:101723,hypothetical protein LOC449558 [Source:RefSeq_peptide;Acc:NP_001005600],zgc:101723,AMBIGUOUS,"Oxidoreductase, N-terminal"	pkm2,"pyruvate kinase, muscle [Source:RefSeq_peptide;Acc:NP_955365]",pkm2,PYRUVATE KINASE EC_2.7.1.40,"Pyruvate kinase, barrel"
19	3	0.00253053	0.234459	101724	, si:ch211-232d9.2, zgc:55584, zgc:123209	si:ch211-232d9.2,hypothetical protein LOC569338 [Source:RefSeq_peptide;Acc:NP_001038647],si:ch211-232d9.2,SERINE INCORPORATOR TUMOR DIFFERENTIALLY EXPRESSED,"2Fe-2S ferredoxin, iron-sulfur binding site"	zgc:55584,Lin-28 homolog A. [Source:Uniprot/SWISSPROT;Acc:Q803L0],zgc:55584,LIN 28,"TonB box, N-terminal"	zgc:123209,Serine/threonine-protein kinase pdik1l (EC 2.7.11.1). [Source:Uniprot/SWISSPROT;Acc:Q32PP3],zgc:123209,SERINE/THREONINE KINASE EC_2.7.11.1 PDLIM1 INTERACTING KINASE 1,"Protein kinase, core"
20	3	0.00254293	0.078942	130750	, slc30a1, nek2, si:dkey-30h14.2	slc30a1,"solute carrier family 30 (zinc transporter), member 1 [Source:RefSeq_peptide;Acc:NP_957173]",slc30a1,ZINC TRANSPORTER 1 ZNT 1 SOLUTE CARRIER FAMILY 30 MEMBER 1,Cation efflux protein	nek2,NIMA (never in mitosis gene a)-related kinase 2 [Source:RefSeq_peptide;Acc:NP_957344],nek2,SERINE/THREONINE KINASE EC_2.7.11.1 NIMA RELATED KINASE,"Serine/threonine protein kinase, active site"	si:dkey-30h14.2,lysophosphatidylglycerol acyltransferase like [Source:RefSeq_peptide;Acc:NP_001025129],si:dkey-30h14.2,ACYL ACYLTRANSFERASE 1,
17	3	0.00257836	0.297669	28156	, pax9, unknown, titf1b	pax9,paired box gene 9 [Source:RefSeq_peptide;Acc:NP_571373],pax9,PAIRED BOX PAX,"Paired box protein, N-terminal"	,NKX2-8 protein (Fragment). [Source:Uniprot/SPTREMBL;Acc:Q5BJ02],Q5BJ02_DANRE,HOMEOBOX NKX 2 HOMEOBOX NK 2 HOMOLOG,Homeobox	titf1b,thyroid transcription factor 1b [Source:RefSeq_peptide;Acc:NP_571851],titf1b,HOMEOBOX NKX 2 HOMEOBOX NK 2 HOMOLOG,Homeobox
19	5	0.00258481	0.309722	62238	, si:dkeyp-113d7.1, krt1-19d, si:dkeyp-113d7.4, unknown, unknown	si:dkeyp-113d7.1,prognosticated neural developmental protein [Source:RefSeq_peptide;Acc:NP_999959],si:dkeyp-113d7.1,ZINC FINGER,"Zinc finger, C2H2-type"	krt1-19d,Krt1-19d protein (Fragment). [Source:Uniprot/SPTREMBL;Acc:Q05AP7],krt1-19d,KERATIN TYPE I CYTOSKELETAL CYTOKERATIN CK KERATIN,"Keratin, type I"	si:dkeyp-113d7.4,hypothetical protein LOC678528 [Source:RefSeq_peptide;Acc:NP_001035343],zgc:109868,KERATIN TYPE I CYTOSKELETAL CYTOKERATIN CK KERATIN,"Keratin, type I"	,"type I cytokeratin, enveloping layer, like [Source:RefSeq_peptide;Acc:NP_001076351]",cyt1l,KERATIN TYPE I CYTOSKELETAL CYTOKERATIN CK KERATIN,"Keratin, type I"	,keratin 12 [Source:RefSeq_peptide;Acc:NP_001003445],zgc:92533,KERATIN TYPE I CYTOSKELETAL CYTOKERATIN CK KERATIN,"Keratin, type I"
7	5	0.00271692	0.0918331	68923	, mpdu1b, sox19b, eif4a1a, unknown, phf23b	mpdu1b,mannose-P-dolichol utilization defect 1b [Source:RefSeq_peptide;Acc:NP_001002130],mpdu1b,MANNOSE P DOLICHOL UTILIZATION DEFECT 1 SUPPRESSOR OF LEC15 AND LEC35 GLYCOSYLATION MUTATION SL15,Cystinosin/ERS1p repeat	sox19b,Transcription factor Sox-19b (Protein sox-31). [Source:Uniprot/SWISSPROT;Acc:Q9DDD7],sox19b,TRANSCRIPTION FACTOR SOX,High mobility group box HMG1 and HMG2	eif4a1a,"eukaryotic translation initiation factor 4A, isoform 1A [Source:RefSeq_peptide;Acc:NP_938180]",eif4a1a,ATP DEPENDENT RNA HELICASE,"DEAD/DEAH box helicase, N-terminal"	,hypothetical protein LOC565123 [Source:RefSeq_peptide;Acc:NP_001077311],NP_001077311.1,SENTRIN SPECIFIC PROTEASE 3 EC_3.4.22.- SENTRIN/SUMO SPECIFIC PROTEASE SENP3 SUMO 1 SPECIFIC PROTEASE 3,"Peptidase C48, SUMO/Sentrin/Ubl1"	phf23b,"similar to PHD finger protein 23b (LOC100004163), mRNA [Source:RefSeq_dna;Acc:XR_029875]",phf23b,PHD,EGF-like region
11	4	0.00271975	0.154329	75142	, cdk2, prph, tuba2, mcrs1	cdk2,cyclin-dependent kinase 2 [Source:RefSeq_peptide;Acc:NP_998571],cdk2,CELL DIVISION EC_2.7.11.22,"Protein kinase, core"	prph,plasticin [Source:RefSeq_peptide;Acc:NP_571129],prph,AMBIGUOUS,Intermediate filament protein	tuba2,"tubulin, alpha 2 [Source:RefSeq_peptide;Acc:NP_998195]",tuba2,TUBULIN ALPHA CHAIN,Tubulin	mcrs1,microspherule protein 1 [Source:RefSeq_peptide;Acc:NP_998438],mcrs1,MICROSPHERULE 1.58 KDA MICROSPHERULE,Forkhead-associated
2	4	0.00278448	-0.0460042	155914	, zgc:63557, slc4a2, tmub1, abcf2	zgc:63557,hypothetical protein LOC393978 [Source:RefSeq_peptide;Acc:NP_957297],zgc:63557,NUCLEOLAR TRANSCRIPTION FACTOR 1 UPSTREAM BINDING FACTOR 1 UBF 1,Osteopontin	slc4a2,"solute carrier family 4, anion exchanger, member 2 [Source:RefSeq_peptide;Acc:NP_001032314]",slc4a2,ANION EXCHANGE BAND 3 SOLUTE CARRIER FAMILY 4 MEMBER,Anion exchange protein	tmub1,transmembrane and ubiquitin-like domain containing 1 [Source:RefSeq_peptide;Acc:NP_998463],tmub1,TRANSMEMBRANE AND UBIQUITIN DOMAIN CONTAINING,"Multicopper oxidase, copper-binding site"	abcf2,"ATP-binding cassette, sub-family F (GCN20), member 2 [Source:RefSeq_peptide;Acc:NP_958472]",abcf2,ATP BINDING CASSETTE SUB FAMILY F MEMBER,ABC transporter related
8	3	0.00279676	0.305407	51962	, zgc:101136, unknown, unknown	zgc:101136,hypothetical protein LOC445157 [Source:RefSeq_peptide;Acc:NP_001003551],zgc:101136,U6 SNRNA ASSOCIATED SM LSM1,"Like-Sm ribonucleoprotein, core"	,,LOC100001980,BAG FAMILY MOLECULAR CHAPERONE REGULATOR 4 BCL2 ASSOCIATED ATHANOGENE 4 BAG 4 SILENCER OF DEATH DOMAINS,"Apoptosis regulator Bcl-2 protein, BAG"	,LOC553388 protein (Fragment). [Source:Uniprot/SPTREMBL;Acc:Q566V5],Q566V5_DANRE,RHABDOID TUMOR DELETION REGION 1,ABC transporter related
3	6	0.00279685	-0.0543578	92947	, pih1d1, zgc:92682,unknown, unknown, zgc:92066, aldh16a1	pih1d1,LOC553260 protein (Fragment). [Source:Uniprot/SPTREMBL;Acc:Q1RM55],pih1d1,AMBIGUOUS,Nop17p	zgc:92682,hypothetical protein LOC436686 [Source:RefSeq_peptide;Acc:NP_001002413],zgc:92682,SYNAPTOTAGMIN SYNAPTOTAGMIN,C2 calcium-dependent membrane targeting	No data	,,LOC100006523,FERRITIN,"Ferritin, central"	zgc:92066,hypothetical protein LOC436651 [Source:RefSeq_peptide;Acc:NP_001002378],zgc:92066,FERRITIN,"Ferritin, central"	aldh16a1,"aldehyde dehydrogenase 16 family, member A1 [Source:RefSeq_peptide;Acc:NP_001073423]",aldh16a1,AMBIGUOUS,Aldehyde dehydrogenase
5	4	0.00281597	-0.0648649	95139	, zgc:101780, unknown,unknown, unknown	zgc:101780,hypothetical protein LOC492760 [Source:RefSeq_peptide;Acc:NP_001007402],zgc:101780,BETA 1 4 GALACTOSYLTRANSFERASE EC_2.4.1.- BETA 1 4 GALTASE BETA4GAL B4GAL UDP GALACTOSE:BETA N ACETYLGLUCOSAMINE BETA 1 4 GALACTOSYLTRANSFERASE UDP GAL:BETA GLCNAC BETA 1 4 GALACTOSYLTRANSFERASE [INCLUDES: N ACETYLLACTOSAMINE SYNTHASE NAL SYNTHETASE ; BET,Metazoa galactosyltransferase	,E3 ubiquitin-protein ligase RNF167 precursor (EC 6.3.2.-) (RING finger protein 167) (RING105). [Source:Uniprot/SWISSPROT;Acc:Q9H6Y7],RNF167,RING FINGER,Protease-associated PA	No data	,,LOC100007881,MITOCHONDRIAL,Adenine nucleotide translocator 1
21	3	0.00282997	0.203632	53210	, rpl23a, supt6h, sdf2	rpl23a,ribosomal protein L23a [Source:RefSeq_peptide;Acc:NP_001001593],rpl23a,60S RIBOSOMAL,Ribosomal L23 protein	supt6h,Transcription elongation factor SPT6 (Protein pandora). [Source:Uniprot/SWISSPROT;Acc:Q8UVK2],supt6h,TRANSCRIPTION ELONGATION FACTOR SPT6 CHROMATIN ELONGATION FACTOR SPT6,"S1, RNA binding"	sdf2,"stromal cell-derived factor 2 (sdf2), mRNA [Source:RefSeq_dna;Acc:NM_200039]",sdf2,STROMAL CELL DERIVED FACTOR 2 1 PRECURSOR SDF2 1,MIR
19	3	0.00284315	0.211129	118623	, asns, cno, pard6gb	asns,asparagine synthetase [Source:RefSeq_peptide;Acc:NP_957457],asns,ASPARAGINE SYNTHETASE [GLUTAMINE HYDROLYZING] EC_6.3.5.4 GLUTAMINE DEPENDENT ASPARAGINE SYNTHETASE,"Glutamine amidotransferase, class-II"	cno,cappuccino homolog [Source:RefSeq_peptide;Acc:NP_001003475],cno,CAPPUCCINO,	pard6gb,par-6 partitioning defective 6-like protein gamma [Source:RefSeq_peptide;Acc:NP_997728],pard6gb,PARTITIONING DEFECTIVE 6 HOMOLOG PAR 6,Octicosapeptide/Phox/Bem1p
8	3	0.0028602	-0.0386895	92308	, fam79a, wdr8, tp73	fam79a,LOC568867 protein (Fragment). [Source:Uniprot/SPTREMBL;Acc:Q4VBH9],fam79a,FAM79A,	wdr8,WD repeat domain 8 [Source:RefSeq_peptide;Acc:NP_956187],wdr8,WD REPEAT,WD40 repeat	tp73,tumor protein p73 [Source:RefSeq_peptide;Acc:NP_899183],tp73,CELLULAR TUMOR ANTIGEN P53 TUMOR SUPPRESSOR P53,p53 tumor antigen
6	3	0.00286692	0.428871	32576	, unknown, zgc:73345, cyc1	,Endoplasmic reticulum-Golgi intermediate compartment protein 3. [Source:Uniprot/SWISSPROT;Acc:Q803I2],ergic3,ENDOPLASMIC RETICULUM GOLGI INTERMEDIATE COMPARTMENT 3,Protein of unknown function DUF1692	zgc:73345,hypothetical protein LOC393770 [Source:RefSeq_peptide;Acc:NP_957091],zgc:73345,MGR2 HOMOLOG,	cyc1,hypothetical protein LOC564379 [Source:RefSeq_peptide;Acc:NP_001032470],cyc1,CYTOCHROME C1 HEME PROTEIN MITOCHONDRIAL PRECURSOR,Cytochrome c1
2	4	0.00288094	0.11996	96986	, sf3a2, zgc:77177, unknown,unknown	sf3a2,"splicing factor 3a, subunit 2 [Source:RefSeq_peptide;Acc:NP_957337]",sf3a2,SPLICING FACTOR 3A SUBUNIT 2 SPLICEOSOME ASSOCIATED 62 SAP 62 S,"Zinc finger, C2H2-type matrin"	zgc:77177,hypothetical protein LOC406577 [Source:RefSeq_peptide;Acc:NP_998453],zgc:77177,PLECKSTRIN HOMOLOGY DOMAIN CONTAINING FAMILY J MEMBER 1,Pleckstrin-like	,hypothetical protein LOC436818 [Source:RefSeq_peptide;Acc:NP_001002545],zgc:92789,TUBULIN POLYGLUTAMYLASE COMPLEX SUBUNIT 1 PGS1,	No data
24	3	0.00294999	-0.0552344	27456	,unknown, cdk5, zgc:113037	No data	cdk5,cyclin-dependent protein kinase 5 [Source:RefSeq_peptide;Acc:NP_571794],cdk5,SERINE/THREONINE KINASE,"Protein kinase, core"	zgc:113037,hypothetical protein LOC548340 [Source:RefSeq_peptide;Acc:NP_001017544],zgc:113037,ANTIGEN PEPTIDE TRANSPORTER ATP BINDING CASSETTE SUB FAMILY B MEMBER,ABC transporter related
19	3	0.00305731	-0.053857	21788	, gmnn, zgc:111986, unknown	gmnn,"geminin, DNA replication inhibitor [Source:RefSeq_peptide;Acc:NP_956380]",gmnn,GEMININ,Geminin	zgc:111986,hypothetical protein LOC553664 [Source:RefSeq_peptide;Acc:NP_001018473],zgc:111986,UNCHARACTERIZED,	,TRAF and TNF receptor-associated protein homolog. [Source:Uniprot/SWISSPROT;Acc:Q5XJA0],ttrapl,TRAF AND TNF RECEPTOR ASSOCIATED,Endonuclease/exonuclease/phosphatase
7	3	0.00315893	-0.121442	38160	,unknown, zgc:103580, fth1	No data	zgc:103580,hypothetical protein LOC449557 [Source:RefSeq_peptide;Acc:NP_001005599],zgc:103580,SERUM AMYLOID A,Serum amyloid A protein	fth1,"ferritin, heavy polypeptide 1 [Source:RefSeq_peptide;Acc:NP_571660]",fth1,FERRITIN,"Ferritin, central"
5	4	0.00317223	0.0224969	70470	, unknown, akr1a1, fancg, si:ch211-113n10.4	,,LOC569466,DNAJ HOMOLOG SUBFAMILY B MEMBER,"Heat shock protein DnaJ, N-terminal"	akr1a1,hypothetical protein LOC445326 [Source:RefSeq_peptide;Acc:NP_001003783],akr1a1,ALDO KETO REDUCTASE FAMILY 1 MEMBER,Aldo/keto reductase	fancg,fanconi anemia complementation group G protein [Source:RefSeq_peptide;Acc:NP_991202],fancg,FANCONI ANEMIA GROUP G FACG,Tetratricopeptide TPR_1	si:ch211-113n10.4,Novel protein (Wu:fj53d02). [Source:Uniprot/SPTREMBL;Acc:A2CE51],si:ch211-113n10.4,ELONGATION FACTOR 2 EF 2,"Protein synthesis factor, GTP-binding"
5	4	0.00320522	0.140485	56853	, tmem93, p2rx5, im:6892314, unknown	tmem93,Transmembrane protein 93. [Source:Uniprot/SWISSPROT;Acc:Q6P0F0],tmem93,TRANSMEMBRANE 93,Blood group Rhesus C/E and D polypeptide	p2rx5,"purinergic receptor P2X, ligand-gated ion channel, 5 [Source:RefSeq_peptide;Acc:NP_919394]",p2rx5,P2X PURINOCEPTOR ATP RECEPTOR PURINERGIC RECEPTOR,ATP P2X receptor	im:6892314,ubiquitin C [Source:RefSeq_peptide;Acc:NP_001013290],im:6892314,40S RIBOSOMAL S27A,Ubiquitin	,,LOC798966,SMALL INDUCIBLE CYTOKINE B10 PRECURSOR CXCL10.10 KDA INTERFERON GAMMA INDUCED GAMMA IP10 IP 10,"Small chemokine, C-X-C"
23	3	0.00321883	0.538586	32322	, prim1, prim1, naca	prim1,primase polypeptide 1 [Source:RefSeq_peptide;Acc:NP_958856],prim1,DNA PRIMASE SMALL SUBUNIT EC_2.7.7.- DNA PRIMASE KDA SUBUNIT,"DNA primase, small subunit"	prim1,primase polypeptide 1 [Source:RefSeq_peptide;Acc:NP_958856],prim1,DNA PRIMASE SMALL SUBUNIT EC_2.7.7.- DNA PRIMASE KDA SUBUNIT,"DNA primase, small subunit"	naca,Nascent polypeptide-associated complex subunit alpha (NAC-alpha) (Alpha-NAC). [Source:Uniprot/SWISSPROT;Acc:Q8JIU7],naca,NASCENT POLYPEPTIDE ASSOCIATED COMPLEX SUBUNIT ALPHA NAC ALPHA ALPHA NAC,"DNA topoisomerase, type IIA, subunit B or N-terminal"
8	3	0.00323538	-0.0651042	119437	, unknown, zgc:55340, itgb4	,Hypothetical protein (Fragment). [Source:Uniprot/SPTREMBL;Acc:A2RV20],A2RV20_DANRE,UNKNOWN,	zgc:55340,hypothetical protein LOC321738 [Source:RefSeq_peptide;Acc:NP_955859],zgc:55340,SAP30 BINDING TRANSCRIPTIONAL REGULATOR HCNGP,HCNGP-like	itgb4,"integrin, beta 4 [Source:RefSeq_peptide;Acc:NP_001019557]",itgb4,INTEGRIN BETA PRECURSOR,EGF-like region
8	3	0.00325069	-0.0840145	38053	, dynll2, rpl6, zgc:56036	dynll2,"dynein, light chain, LC8-type 2 [Source:RefSeq_peptide;Acc:NP_998189]",dynll2,DYNEIN LIGHT CHAIN CYTOPLASMIC DYNEIN LIGHT CHAIN,"Dynein light chain, type 1"	rpl6,ribosomal protein L6 [Source:RefSeq_peptide;Acc:NP_001003844],rpl6,60S RIBOSOMAL L6,"Ribosomal protein L6, N-terminal"	zgc:56036,hypothetical protein LOC406325 [Source:RefSeq_peptide;Acc:NP_998217],zgc:56036,3 KETOACYL COA THIOLASE EC_2.3.1.16 BETA KETOTHIOLASE ACETYL COA ACYLTRANSFERASE 3 OXOACYL COA THIOLASE,Thiolase
14	3	0.00327263	-0.208247	33505	, unknown, mid1ip1, tspan7	,,LOC563544,CYTOPLASMIC POLYADENYLATION ELEMENT BINDING CPE BINDING CPE,"RNA recognition motif, RNP-1"	mid1ip1,MID1 interacting protein 1 [Source:RefSeq_peptide;Acc:NP_998604],mid1ip1,MID1 INTERACTING 1 GASTRULATION SPECIFIC G12 MID1 INTERACTING G12 PROTEIN,Thyroid hormone-inducible hepatic Spot 14	tspan7,tetraspanin 7 [Source:RefSeq_peptide;Acc:NP_999939],tspan7,ANTIGEN,CD9/CD37/CD63 antigen
6	4	0.00327694	0.0375009	129809	, arf3b, ccdc65, sox21a, abcc4	arf3b,ADP-ribosylation factor 3 [Source:RefSeq_peptide;Acc:NP_001012248],arf3b,ADP RIBOSYLATION FACTOR,ADP-ribosylation factor	ccdc65,Coiled-coil domain-containing protein 65. [Source:Uniprot/SWISSPROT;Acc:Q6DHI2],ccdc65,COILED COIL DOMAIN CONTAINING 65,	sox21a,SRY-box 21 [Source:RefSeq_peptide;Acc:NP_571361],sox21a,TRANSCRIPTION FACTOR SOX,High mobility group box HMG1 and HMG2	abcc4,"ATP-binding cassette, sub-family C (CFTR/MRP), member 4 [Source:RefSeq_peptide;Acc:NP_001007039]",abcc4,CYSTIC FIBROSIS TRANSMEMBRANE CONDUCTANCE REGULATOR CFTR CAMP DEPENDENT CHLORIDE CHANNEL ATP BINDING CASSETTE TRANSPORTER SUB FAMILY C MEMBER 7,ABC transporter related
17	3	0.00328006	-0.2776	65612	, zgc:76972, unknown, plk4	zgc:76972,Charged multivesicular body protein 3 (Chromatin-modifying protein 3) (Vacuolar protein sorting-associated protein 24). [Source:Uniprot/SWISSPROT;Acc:Q6NY88],zgc:76972,CHARGED MULTIVESICULAR BODY 3 CHROMATIN MODIFYING 3 VACUOLAR SORTING ASSOCIATED 24,Snf7	,,LOC562019,HEAT SHOCK,Heat shock protein 70	plk4,Plk4 protein (Fragment). [Source:Uniprot/SPTREMBL;Acc:Q7ZVS3],plk4,SERINE/THREONINE KINASE EC_2.7.11.21 POLO KINASE PLK,Sak polo-box
22	4	0.00332099	-0.0594179	75294	, unknown, safb, malt1, fam32al	,Novel protein similar to vertebrate a disintegrin and metalloproteinase domain 10 (ADAM10) (Fragment). [Source:Uniprot/SPTREMBL;Acc:Q1LV82],Q1LV82_DANRE,ADAM 10 PRECURSOR EC_3.4.24.81 A DISINTEGRIN AND METALLOPROTEINASE DOMAIN 10 MAMMALIAN DISINTEGRIN METALLOPROTEASE KUZBANIAN HOMOLOG CD156C ANTIGEN,"Peptidase M, neutral zinc metallopeptidases, zinc-binding site"	safb,scaffold attachment factor B [Source:RefSeq_peptide;Acc:NP_999848],safb,SCAFFOLD ATTACHMENT FACTOR B SCAFFOLD ATTACHMENT FACTOR B1 SAF B,Paraneoplastic encephalomyelitis antigen	malt1,mucosa associated lymphoid tissue lymphoma translocation gene 1 [Source:RefSeq_peptide;Acc:NP_694508],malt1,MUCOSA ASSOCIATED LYMPHOID TISSUE LYMPHOMA TRANSLOCATION 1 EC_3.4.22.- PARACASPASE,Immunoglobulin V-set	fam32al,Protein FAM32A-like. [Source:Uniprot/SWISSPROT;Acc:Q6GQN4],fam32al,FAM32A,"Protein of unknown function DUF1754, eukaryotic"
24	3	0.00337176	-0.0132048	44271	, zgc:92267, zgc:92267,unknown	zgc:92267,hypothetical protein LOC494035 [Source:RefSeq_peptide;Acc:NP_001008578],zgc:92267,MITOCHONDRIAL FISSION REGULATOR 1,"Inhibin, beta B subunit"	zgc:92267,hypothetical protein LOC494035 [Source:RefSeq_peptide;Acc:NP_001008578],zgc:92267,MITOCHONDRIAL FISSION REGULATOR 1,"Inhibin, beta B subunit"	No data
20	3	0.00337337	0.24008	19945	, si:dkey-34f16.5, slc25a27, c6orf115	si:dkey-34f16.5,hypothetical protein LOC563207 [Source:RefSeq_peptide;Acc:NP_001025446],si:dkey-34f16.5,AMBIGUOUS,	slc25a27,"solute carrier family 25, member 27 [Source:RefSeq_peptide;Acc:NP_956635]",slc25a27,MITOCHONDRIAL,Mitochondrial brown fat uncoupling protein	c6orf115,hypothetical protein LOC336650 [Source:RefSeq_peptide;Acc:NP_998807],c6orf115,UNCHARACTERIZED,
22	4	0.00338066	-0.160454	313051	, zgc:73223,unknown, slc26a11, unknown	zgc:73223,hypothetical protein LOC393805 [Source:RefSeq_peptide;Acc:NP_957126],zgc:73223,MID1 INTERACTING 1 GASTRULATION SPECIFIC G12 MID1 INTERACTING G12 PROTEIN,Thyroid hormone-inducible hepatic Spot 14	No data	slc26a11,"solute carrier family 26, member 11 [Source:RefSeq_peptide;Acc:NP_956061]",slc26a11,SULFATE PERMEASE,Sulphate anion transporter	,,LOC563849,N SULPHOGLUCOSAMINE SULPHOHYDROLASE PRECURSOR EC_3.10.1.1 SULFOGLUCOSAMINE SULFAMIDASE SULPHAMIDASE,Sulfatase
7	3	0.00341364	0.196137	75255	, unknown, zgc:77041, unknown	,"cytochrome P450 CYP2X12 (cyp2x12), mRNA [Source:RefSeq_dna;Acc:NM_001079853]",NM_001079853.1,CYTOCHROME P450,Cytochrome P450	zgc:77041,hypothetical protein LOC404632 [Source:RefSeq_peptide;Acc:NP_996983],zgc:77041,AMBIGUOUS,Protein of unknown function DUF788	,Katanin p80 WD40-containing subunit B1 (Katanin p80 subunit B1) (p80 katanin). [Source:Uniprot/SWISSPROT;Acc:Q9BVA0],KATNB1 (1 of 2),KATANIN P80 WD40 CONTAINING SUBUNIT B1 KATANIN P80 SUBUNIT B1 P80 KATANIN,WD40 repeat
9	3	0.00341624	0.140475	161488	, unknown, si:xx-35d8.1, ttnb	,Novel protein similar to human alpha 2 type V collagen (COL5A2) (Fragment). [Source:Uniprot/SPTREMBL;Acc:Q8AW11],col5a2l,COLLAGEN ALPHA I CHAIN PRECURSOR ALPHA TYPE I COLLAGEN,"von Willebrand factor, type C"	si:xx-35d8.1,"GULP, engulfment adaptor PTB domain containing 1 [Source:RefSeq_peptide;Acc:NP_001007183]",si:xx-35d8.1,CED 6,Aldehyde dehydrogenase	ttnb,Novel protein similar to human titin (TTN) (Fragment). [Source:Uniprot/SPTREMBL;Acc:Q7ZZ46],ttnb,AMBIGUOUS,Cecropin
9	3	0.0034673	-0.114772	45337	, itm2bl, itm2bl, zgc:110646	itm2bl,"integral membrane protein 2B, like [Source:RefSeq_peptide;Acc:NP_998141]",itm2bl,INTEGRAL MEMBRANE,BRICHOS	itm2bl,"integral membrane protein 2B, like [Source:RefSeq_peptide;Acc:NP_998141]",itm2bl,INTEGRAL MEMBRANE,BRICHOS	zgc:110646,hypothetical protein LOC550582 [Source:RefSeq_peptide;Acc:NP_001017883],zgc:110646,MEDIATOR COMPLEX SUBUNIT 4 MEDIATOR OF RNA POLYMERASE II TRANSCRIPTION SUBUNIT 4,
14	3	0.00347884	-0.0259257	25960	, neurog1, polr2gl, eef1g	neurog1,Neurogenin-1 (Neurogenic differentiation factor 3) (NeuroD3) (Neurogenin-related protein 1). [Source:Uniprot/SWISSPROT;Acc:O42606],neurog1,NEUROGENIC DIFFERENTIATION FACTOR,Basic helix-loop-helix dimerisation region bHLH	polr2gl,DNA-directed RNA polymerase II subunit RPB7 (RNA polymerase II subunit B7). [Source:Uniprot/SWISSPROT;Acc:Q7ZW41],polr2gl,DNA DIRECTED RNA POLYMERASE II SUBUNIT RPB7 RNA POLYMERASE II SUBUNIT B7 DNA DIRECTED RNA POLYMERASE II SUBUNIT G,"RNA polymerase Rpb7, N-terminal"	eef1g,Elongation factor 1-gamma (EF-1-gamma) (eEF-1B gamma). [Source:Uniprot/SWISSPROT;Acc:Q6PE25],eef1g,ELONGATION FACTOR 1 GAMMA EF 1 GAMMA EEF 1B GAMMA,"Glutathione S-transferase, N-terminal"
13	3	0.00350113	0.337924	55949	, nfkb2, unknown, unknown	nfkb2,"nuclear factor of kappa light polypeptide gene enhancer in B-cells 2, p49/p100 [Source:RefSeq_peptide;Acc:NP_001001840]",nfkb2,NUCLEAR FACTOR NF KAPPA B SUBUNIT,NF-kappa-B/Rel/dorsal	,LOC553398 protein (Fragment). [Source:Uniprot/SPTREMBL;Acc:Q566P7],Q566P7_DANRE,FAM35A,	,glutamate dehydrogenase 1a [Source:RefSeq_peptide;Acc:NP_997741],glud1a,GLUTAMATE DEHYDROGENASE MITOCHONDRIAL PRECURSOR EC_1.4.1.3 GDH,Glu/Leu/Phe/Val dehydrogenase
19	4	0.00351907	-0.104895	97079	, cnot3, u2af2b, ccdc106, zgc:73075	cnot3,"CCR4-NOT transcription complex, subunit 3 [Source:RefSeq_peptide;Acc:NP_956134]",cnot3,CCR4 NOT TRANSCRIPTION COMPLEX SUBUNIT 3 CCR4 ASSOCIATED FACTOR 3,"Not CCR4-Not complex component, N-terminal"	u2af2b,U2 small nuclear RNA auxiliary factor 2b [Source:RefSeq_peptide;Acc:NP_991252],u2af2b,SPLICING FACTOR U2AF KDA SUBUNIT U2 AUXILIARY FACTOR KDA SUBUNIT U2 SNRNP AUXILIARY FACTOR LARGE SUBUNIT,"RNA recognition motif, RNP-1"	ccdc106,coiled-coil domain containing 106 [Source:RefSeq_peptide;Acc:NP_001013323],ccdc106,COILED COIL DOMAIN CONTAINING 106,	zgc:73075,photoreceptor protein s26 [Source:RefSeq_peptide;Acc:NP_957119],zgc:73075,AMBIGUOUS,Calcium-binding EF-hand
17	3	0.00352033	0.0549574	57649	, npyrya, slc16a9a, ccdc6a	npyrya,neuropeptide Y/peptide YY receptor YA [Source:RefSeq_peptide;Acc:NP_571515],npyrya,NEUROPEPTIDE Y RECEPTOR TYPE R,Rhodopsin-like GPCR superfamily	slc16a9a,"solute carrier family 16 (monocarboxylic acid transporters), member 9a [Source:RefSeq_peptide;Acc:NP_956704]",slc16a9a,MONOCARBOXYLATE TRANSPORTER 9 MCT 9 SOLUTE CARRIER FAMILY 16 MEMBER 9,Major facilitator superfamily MFS_1	ccdc6a,coiled-coil domain containing 6 [Source:RefSeq_peptide;Acc:NP_956279],ccdc6a,AMBIGUOUS,Proline-rich region
9	3	0.00361519	0.226963	39076	, si:dkey-22a1.3, si:dkey-22a1.2, slc10a2	si:dkey-22a1.3,hypothetical protein LOC550343 [Source:RefSeq_peptide;Acc:NP_001017650],si:dkey-22a1.3,UNCHARACTERIZED,	si:dkey-22a1.2,Novel protein (Fragment). [Source:Uniprot/SPTREMBL;Acc:Q5RI40],si:dkey-22a1.2,UNCHARACTERIZED,	slc10a2,"solute carrier family 10 (sodium/bile acid cotransporter family), member 2 [Source:RefSeq_peptide;Acc:NP_956652]",slc10a2,SODIUM/BILE ACID COTRANSPORTER NA + /BILE ACID COTRANSPORTER NA + SODIUM/TAUROCHOLATE COTRANSPORTING POLYPEPTIDE SOLUTE CARRIER FAMILY 10 MEMBER,Bile acid:sodium symporter
18	3	0.00361983	0.790242	33802	, zgc:76970,unknown, zgc:56419	zgc:76970,hypothetical protein LOC406622 [Source:RefSeq_peptide;Acc:NP_998496],zgc:76970,DCN1 DEFECTIVE IN CULLIN NEDDYLATION 1 DCUN1 DOMAIN CONTAINING,Protein of unknown function DUF298	No data	zgc:56419,ribosome associated membrane protein 4 [Source:RefSeq_peptide;Acc:NP_956328],zgc:56419,UNKNOWN,Lipocalin
20	3	0.0036268	0.319179	54484	, srd5a2l, tmem165, clock	srd5a2l,steroid 5 alpha-reductase 2-like [Source:RefSeq_peptide;Acc:NP_001038404],srd5a2l,AMBIGUOUS,"3-oxo-5-alpha-steroid 4-dehydrogenase, C-terminal"	tmem165,transmembrane protein 165 [Source:RefSeq_peptide;Acc:NP_997848],tmem165,TRANSMEMBRANE 165 TRANSMEMBRANE TPARL,Protein of unknown function UPF0016	clock,clock [Source:RefSeq_peptide;Acc:NP_571032],clock,CIRCADIAN LOCOMOTER OUTPUT CYCLES KAPUT,Nuclear translocator
1	4	0.00363782	0.15737	90620	, junb, prdx2, rnaseh2a, snrpb2	junb,jun B proto-oncogene [Source:RefSeq_peptide;Acc:NP_998721],junb,TRANSCRIPTION FACTOR AP 1 PROTO ONCOGENE C JUN,Basic-leucine zipper (bZIP) transcription factor	prdx2,hypothetical protein LOC436741 [Source:RefSeq_peptide;Acc:NP_001002468],prdx2,THIOREDOXIN PEROXIDASE THIOREDOXIN DEPENDENT PEROXIDE REDUCTASE,Redoxin	rnaseh2a,"ribonuclease H2, subunit A [Source:RefSeq_peptide;Acc:NP_956520]",rnaseh2a,RIBONUCLEASE H2 SUBUNIT A EC_3.1.26.4 RNASE H2 SUBUNIT A RIBONUCLEASE HI SUBUNIT A RIBONUCLEASE HI LARGE SUBUNIT RNASE HI LARGE SUBUNIT,Ribonuclease HII/HIII	snrpb2,Snrpb2 protein (Fragment). [Source:Uniprot/SPTREMBL;Acc:Q6PBZ6],snrpb2,U1 SMALL NUCLEAR RIBONUCLEOPROTEIN A U1 SNRNP A U1A U1 A,"RNA recognition motif, RNP-1"
18	4	0.00363941	0.0889944	76852	, zgc:153863, unknown, zgc:91860, foxl1	zgc:153863,hypothetical protein LOC566132 [Source:RefSeq_peptide;Acc:NP_001070720],zgc:153863,LIVER CARBOXYLESTERASE PRECURSOR EC_3.1.1.1,"Carboxylesterase, type B"	,Novel protein similar to vertebrate carboxylesterase family. [Source:Uniprot/SPTREMBL;Acc:Q1LUZ9],Q1LUZ9_DANRE,LIVER CARBOXYLESTERASE PRECURSOR EC_3.1.1.1,"Carboxylesterase, type B"	zgc:91860,hypothetical protein LOC431740 [Source:RefSeq_peptide;Acc:NP_001002193],zgc:91860,UNCHARACTERIZED,	foxl1,forkhead box L1 [Source:RefSeq_peptide;Acc:NP_957278],foxl1,FORKHEAD BOX,Fork head transcription factor
8	4	0.00373749	0.202576	70841	, impdh2, arih2, zgc:113032, zgc:113032	impdh2,inosine monophosphate dehydrogenase 2 [Source:RefSeq_peptide;Acc:NP_958872],impdh2,INOSINE 5' MONOPHOSPHATE DEHYDROGENASE EC_1.1.1.205 IMP DEHYDROGENASE IMPDH IMPD,IMP dehydrogenase/GMP reductase	arih2,ariadne homolog 2 [Source:RefSeq_peptide;Acc:NP_998308],arih2,ARIADNE ARI,"Zinc finger, RING-type"	zgc:113032,"xeroderma pigmentosum, complementation group C [Source:RefSeq_peptide;Acc:NP_001038675]",zgc:113032,DNA REPAIR COMPLEMENTING XP C CELLS XERODERMA PIGMENTOSUM GROUP C COMPLEMENTING,DNA repair protein Rad4	zgc:113032,"xeroderma pigmentosum, complementation group C [Source:RefSeq_peptide;Acc:NP_001038675]",zgc:113032,DNA REPAIR COMPLEMENTING XP C CELLS XERODERMA PIGMENTOSUM GROUP C COMPLEMENTING,DNA repair protein Rad4
17	3	0.00381826	-0.0744076	70308	, zgc:92013, unknown, zgc:63689	zgc:92013,hypothetical protein LOC445487 [Source:RefSeq_peptide;Acc:NP_001004115],zgc:92013,ALPHA L FUCOSIDASE PRECURSOR EC_3.2.1.51 ALPHA L FUCOSIDASE ALPHA L FUCOSIDE FUCOHYDROLASE,"Glycoside hydrolase, family 29 (alpha-L-fucosidase)"	,,LOC570281,CHAPERONE ACTIVITY OF BC1 COMPLEX MITOCHONDRIAL PRECURSOR CHAPERONE ABC1 AARF DOMAIN CONTAINING KINASE 3,ABC-1	zgc:63689,hypothetical protein LOC393371 [Source:RefSeq_peptide;Acc:NP_956694],zgc:63689,DNAJ HOMOLOG SUBFAMILY C MEMBER CYSTEINE STRING CSP,"Heat shock protein DnaJ, N-terminal"
16	4	0.0038209	0.332178	89452	, lmna, mc2r, mc5rb, zgc:113036	lmna,lamin A [Source:RefSeq_peptide;Acc:NP_694503],lmna,INTERMEDIATE FILAMENT,Intermediate filament protein	mc2r,melanocortin 2 receptor [Source:RefSeq_peptide;Acc:NP_851302],mc2r,MELANOCYTE STIMULATING HORMONE RECEPTOR MSH R MELANOTROPIN RECEPTOR MELANOCORTIN RECEPTOR 1 MC1 R,Rhodopsin-like GPCR superfamily	mc5rb,melanocortin 5b receptor [Source:RefSeq_peptide;Acc:NP_775387],mc5rb,MELANOCYTE STIMULATING HORMONE RECEPTOR MSH R MELANOTROPIN RECEPTOR MELANOCORTIN RECEPTOR 1 MC1 R,Rhodopsin-like GPCR superfamily	zgc:113036,Uncharacterized protein C18orf19 homolog B. [Source:Uniprot/SWISSPROT;Acc:Q5CZQ0],zgc:113036,UNCHARACTERIZED HOMOLOG,Protein of unknown function DUF1279
20	3	0.00383128	0.0786094	199820	, si:ch211-20b12.2, si:ch211-20b12.1, cdc42bpb	si:ch211-20b12.2,hypothetical protein LOC566903 [Source:RefSeq_peptide;Acc:NP_001020718],si:ch211-20b12.2,G COUPLED RECEPTOR,Rhodopsin-like GPCR superfamily	si:ch211-20b12.1,hypothetical protein LOC415096 [Source:RefSeq_peptide;Acc:NP_001001836],si:ch211-20b12.1,UNCHARACTERIZED,	cdc42bpb,si:dkeyp-93h6.2 [Source:RefSeq_peptide;Acc:NP_001038590],cdc42bpb,RHO ASSOCIATED KINASE EC_2.7.11.1 RHO ASSOCIATED COILED COIL CONTAINING KINASE ROCK,"Protein kinase, core"
17	3	0.00383338	0.0815539	56213	, zgc:56072, zgc:63962, unknown	zgc:56072,hypothetical protein LOC393159 [Source:RefSeq_peptide;Acc:NP_956484],zgc:56072,SYNAPTOSOMAL ASSOCIATED 25 SNAP 25 SYNAPTOSOMAL ASSOCIATED 25 KDA,SNAP-25	zgc:63962,hypothetical protein LOC326808 [Source:RefSeq_peptide;Acc:NP_956042],zgc:63962,COILED COIL DOMAIN CONTAINING,	,hypothetical protein LOC560569 [Source:RefSeq_peptide;Acc:NP_001082856],NP_001082856.1,GOLGI RESIDENT GCP60 ACYL COA BINDING DOMAIN CONTAINING 3 GOLGI PHOSPHOPROTEIN 1 GOLPH1 GOLGI COMPLEX ASSOCIATED 1 GOCAP1 PBR AND PKA ASSOCIATED 7 PERIPHERAL BENZODIAZEPINE RECEPTOR ASSOCIATED PAP7,"Acyl-coA-binding protein, ACBP"
3	4	0.00385055	-0.134288	62350	, gtpbp1, gtpbp1, zgc:73149, zgc:100838	gtpbp1,GTP binding protein 1 [Source:RefSeq_peptide;Acc:NP_998640],gtpbp1,GTP BINDING,"Protein synthesis factor, GTP-binding"	gtpbp1,GTP binding protein 1 [Source:RefSeq_peptide;Acc:NP_998640],gtpbp1,GTP BINDING,"Protein synthesis factor, GTP-binding"	zgc:73149,60S ribosomal protein L23. [Source:Uniprot/SWISSPROT;Acc:Q6PC14],zgc:73149,60S RIBOSOMAL L23,Ribosomal protein L14b/L23e	zgc:100838,Coiled-coil domain-containing protein 103. [Source:Uniprot/SWISSPROT;Acc:Q6DGB6],zgc:100838,COILED COIL DOMAIN CONTAINING 103,
23	3	0.00385771	0.0711137	34647	, zgc:110840, zgc:63845, hnf4a	zgc:110840,hypothetical protein LOC552928 [Source:RefSeq_peptide;Acc:NP_001018334],zgc:110840,UNCHARACTERIZED PRECURSOR,	zgc:63845,hypothetical protein LOC321577 [Source:RefSeq_peptide;Acc:NP_997755],zgc:63845,AMBIGUOUS,Cellular retinaldehyde binding/alpha-tocopherol transport	hnf4a,"hepatocyte nuclear factor 4, alpha [Source:RefSeq_peptide;Acc:NP_919349]",hnf4a,RETINOIC ACID RECEPTOR RXR RETINOID X RECEPTOR,"Nuclear hormone receptor, DNA-binding"
3	3	0.00386431	-0.0896989	96549	, zgc:77751, zgc:77542, atp6v0c	zgc:77751,hypothetical protein LOC393819 [Source:RefSeq_peptide;Acc:NP_957140],zgc:77751,ADP RIBOSYLATION FACTOR,ADP-ribosylation factor	zgc:77542,LIM and SH3 protein 1 [Source:RefSeq_peptide;Acc:NP_997801],zgc:77542,LIM AND SH3 DOMAIN 1 LASP 1,Src homology-3	atp6v0c,"ATPase, H+ transporting, lysosomal, V0 subunit c [Source:RefSeq_peptide;Acc:NP_775362]",atp6v0c,VACUOLAR ATP SYNTHASE 16 KDA PROTEOLIPID SUBUNIT EC_3.6.3.14,"ATPase, V0 complex, proteolipid subunit C,"
16	3	0.00386635	-0.236927	63563	,unknown, zgc:86749, dedd1	No data	zgc:86749,Rab acceptor 1 (prenylated) [Source:RefSeq_peptide;Acc:NP_999945],zgc:86749,PRENYLATED RAB ACCEPTOR 1 PRA1 FAMILY 1,Prenylated rab acceptor PRA1	dedd1,death effector domain-containing 1 [Source:RefSeq_peptide;Acc:NP_571677],dedd1,DNA BINDING DEATH EFFECTOR DOMAIN CONTAINING 2 FADD ANTI APOPTOTIC MOLECULE 3 DED CONTAINING FLAME 3,Death effector
5	3	0.00387897	0.0458914	78738	, unknown, unknown, lhx1b	,,LOC564607,ACETYL COA CARBOXYLASE EC_6.4.1.2 ACC [INCLUDES: BIOTIN CARBOXYLASE EC_6.3.4.- 14 ],Biotin-binding site	,hypothetical protein LOC559477 [Source:RefSeq_peptide;Acc:NP_001077297],NP_001077297.1,BFR2,Osteopontin	lhx1b,LIM homeobox 1b [Source:RefSeq_peptide;Acc:NP_571282],lhx1b,HOMEOBOX,Homeobox
5	4	0.00390546	0.158645	61265	, unknown, unknown, zgc:86811, ccdc125	,Novel protein similar to vertebrate type 1 tumor necrosis factor receptor shedding aminopeptidase regulator (ARTS-1). [Source:Uniprot/SPTREMBL;Acc:A2BGR0],A2BGR0_DANRE,AMINOPEPTIDASE,"Peptidase M, neutral zinc metallopeptidases, zinc-binding site"	,occludin b [Source:RefSeq_peptide;Acc:NP_001008618],oclnb,OCCLUDIN,Eggshell protein	zgc:86811,hypothetical protein LOC415208 [Source:RefSeq_peptide;Acc:NP_001002118],zgc:86811,ADENYLATE KINASE ISOENZYME 6 EC_2.7.4.3 ATP AMP TRANSPHOSPHORYLASE 6,"AAA ATPase, core"	ccdc125,Coiled-coil domain-containing protein 125. [Source:Uniprot/SWISSPROT;Acc:A2BGP7],ccdc125,COILED COIL DOMAIN CONTAINING 125,Cytochrome P450
5	4	0.00390546	-0.0305952	63486	, unknown, bcdo2l, ela3l, zgc:112221	,dihydrofolate reductase [Source:RefSeq_peptide;Acc:NP_571850],dhfr,DIHYDROFOLATE REDUCTASE EC_1.5.1.3,Dihydrofolate reductase region	bcdo2l,"beta-carotene 15, 15-dioxygenase 2 [Source:RefSeq_peptide;Acc:NP_571874]",bcdo2l,RETINAL PIGMENT EPITHELIUM SPECIFIC 65 KDA,Carotenoid oxygenase	ela3l,elastase 3 like [Source:RefSeq_peptide;Acc:NP_001019579],ela3l,PRECURSOR,"Peptidase S1 and S6, chymotrypsin/Hap"	zgc:112221,hypothetical protein LOC553801 [Source:RefSeq_peptide;Acc:NP_001018599],zgc:112221,UNCHARACTERIZED,
16	3	0.0039144	-0.059937	125894	, zgc:55523, invs, txndc4	zgc:55523,Testis-expressed sequence 10 protein homolog. [Source:Uniprot/SWISSPROT;Acc:Q803M3],zgc:55523,TESTIS EXPRESSED SEQUENCE 10,HEAT	invs,Inversin. [Source:Uniprot/SWISSPROT;Acc:Q8UVC1],invs,INVERSIN INVERSION OF EMBRYO TURNING NEPHROCYSTIN 2,Ankyrin	txndc4,thioredoxin domain containing 4 (endoplasmic reticulum) [Source:RefSeq_peptide;Acc:NP_957186],txndc4,THIOREDOXIN DOMAIN CONTAINING 4 PRECURSOR ENDOPLASMIC RETICULUM RESIDENT ERP44,Endoplasmic reticulum targeting sequence
3	3	0.00392042	0.904525	22684	, si:xx-by187g17.1, ba2l, unknown	si:xx-by187g17.1,hypothetical protein LOC497162 [Source:RefSeq_peptide;Acc:NP_001028265],si:xx-by187g17.1,HEMOGLOBIN SUBUNIT ALPHA HEMOGLOBIN ALPHA CHAIN ALPHA GLOBIN,Myoglobin	ba2l,Hemoglobin subunit beta-1 (Hemoglobin beta-1 chain) (Beta-1-globin) (Beta-A1-globin). [Source:Uniprot/SWISSPROT;Acc:Q90486],ba1l,HEMOGLOBIN SUBUNIT BETA HEMOGLOBIN BETA CHAIN BETA GLOBIN,Myoglobin	,hypothetical protein LOC445037 [Source:RefSeq_peptide;Acc:NP_001003431],zgc:92880,HEMOGLOBIN SUBUNIT BETA HEMOGLOBIN BETA CHAIN BETA GLOBIN,Myoglobin
7	4	0.0039377	0.0834655	55575	, unknown, zgc:100802, zgc:56425, bmp15	,,LOC792966,CARBOXYPEPTIDASE,"Peptidase S10, serine carboxypeptidase"	zgc:100802,hypothetical protein LOC445254 [Source:RefSeq_peptide;Acc:NP_001003648],zgc:100802,AMBIGUOUS,"Amino acid transporter, transmembrane"	zgc:56425,glutamate oxaloacetate transaminase 2 [Source:RefSeq_peptide;Acc:NP_956283],zgc:56425,ASPARTATE AMINOTRANSFERASE EC_2.6.1.1 TRANSAMINASE A GLUTAMATE OXALOACETATE TRANSAMINASE,"Aminotransferases, class-I, pyridoxal-phosphate-binding site"	bmp15,bone morphogenetic protein 15 [Source:RefSeq_peptide;Acc:NP_001018320],bmp15,GROWTH/DIFFERENTIATION FACTOR 9 PRECURSOR GDF 9,Transforming growth factor beta
2	4	0.00394469	-0.14925	61405	, rdh10, rpl7, unknown, zgc:92635	rdh10,retinol dehydrogenase 10 [Source:RefSeq_peptide;Acc:NP_958488],rdh10,BETA HYDROXYSTEROID DEHYDROGENASE,Short-chain dehydrogenase/reductase SDR	rpl7,ribosomal protein L7 [Source:RefSeq_peptide;Acc:NP_998809],rpl7,60S RIBOSOMAL L7,Ribosomal protein L30	,Hypothetical protein (Fragment). [Source:Uniprot/SPTREMBL;Acc:A1L238],A1L238_DANRE,POTASSIUM VOLTAGE GATED CHANNEL SUBFAMILY S MEMBER DELAYED RECTIFIER K + CHANNEL ALPHA SUBUNIT,Sodium:dicarboxylate symporter	zgc:92635,"transcription elongation factor B (SIII), polypeptide 1 [Source:RefSeq_peptide;Acc:NP_001002440]",zgc:92635,TRANSCRIPTION ELONGATION FACTOR B POLYPEPTIDE 1 RNA POLYMERASE II TRANSCRIPTION FACTOR SIII SUBUNIT C SIII P15 ELONGIN C ELOC ELONGIN 15 KDA SUBUNIT,SKP1 component
7	3	0.0039974	0.00908515	146854	, np, zgc:55262, unknown	np,nucleoside phosphorylase [Source:RefSeq_peptide;Acc:NP_998476],np,PURINE NUCLEOSIDE PHOSPHORYLASE EC_2.4.2.1 INOSINE PHOSPHORYLASE PNP,"Purine phosphorylase, family 2"	zgc:55262,calpain 1 [Source:RefSeq_peptide;Acc:NP_998624],zgc:55262,CALPAIN CALCIUM ACTIVATED NEUTRAL PROTEINASE CANP,"Peptidase, cysteine peptidase active site"	,,LOC570994,AMBIGUOUS,Protein of unknown function DUF382
15	3	0.00400009	0.22724	18624	,unknown, cldnf, cldne	No data	cldnf,claudin f [Source:RefSeq_peptide;Acc:NP_571841],cldnf,CLAUDIN,Claudin tight junction protein	cldne,claudin e [Source:RefSeq_peptide;Acc:NP_571840],cldne,CLAUDIN,Claudin tight junction protein
21	3	0.00400817	0.378351	49339	, smpd4, pcqap, crkl	smpd4,Sphingomyelin phosphodiesterase 4 (EC 3.1.4.12) (Neutral sphingomyelinase 3) (Neutral sphingomyelinase III) (nSMase3) (nSMase- 3). [Source:Uniprot/SWISSPROT;Acc:Q6PFJ7],smpd4,SPHINGOMYELIN PHOSPHODIESTERASE 4 EC_3.1.4.12 NEUTRAL SPHINGOMYELINASE 3 NEUTRAL SPHINGOMYELINASE III NSMASE3 NSMASE 3,	pcqap,positive cofactor 2 glutamine/Q-rich-associated protein [Source:RefSeq_peptide;Acc:NP_998238],pcqap,POSITIVE COFACTOR 2 GLUTAMINE/Q RICH ASSOCIATED PC2 GLUTAMINE/Q RICH ASSOCIATED,Proline-rich region	crkl,v-crk sarcoma virus CT10 oncogene homolog (avian)-like [Source:RefSeq_peptide;Acc:NP_998703],crkl,PROTO ONCOGENE C CRK P38,Neutrophil cytosol factor 2
11	3	0.00405066	0.0210533	57977	, unknown, zgc:92006, zgc:110077	,,LOC797277,SUPPRESSOR OF CYTOKINE SIGNALING SOCS,SH2 motif	zgc:92006,hypothetical protein LOC445101 [Source:RefSeq_peptide;Acc:NP_001003495],zgc:92006,RNA PSEUDOURIDYLATE SYNTHASE DOMAIN CONTAINING 4,Pseudouridine synthase	zgc:110077,hypothetical protein LOC336260 [Source:RefSeq_peptide;Acc:NP_001020633],zgc:110077,MYM TYPE ZINC FINGER,
6	3	0.00406655	-0.0549986	83236	, tomm70a, tp73l, tp73l	tomm70a,translocase of outer mitochondrial membrane 70 homolog A [Source:RefSeq_peptide;Acc:NP_956296],tomm70a,MITOCHONDRIAL IMPORT RECEPTOR TRANSLOCASE OF OUTER MEMBRANE,Tetratricopeptide TPR_1	tp73l,tumor protein p73-like isoform alpha 1 [Source:RefSeq_peptide;Acc:NP_694518],tp73l,CELLULAR TUMOR ANTIGEN P53 TUMOR SUPPRESSOR P53,p53 tumor antigen	tp73l,tumor protein p73-like isoform alpha 1 [Source:RefSeq_peptide;Acc:NP_694518],tp73l,CELLULAR TUMOR ANTIGEN P53 TUMOR SUPPRESSOR P53,p53 tumor antigen
14	4	0.00409987	-0.0820408	240443	, nkx2.5, zgc:110767, zgc:77366, slit3	nkx2.5,NK2 transcription factor related 5 [Source:RefSeq_peptide;Acc:NP_571496],nkx2.5,HOMEOBOX NKX 2 HOMEOBOX NK 2 HOMOLOG,Homeobox	zgc:110767,hypothetical protein LOC326933 [Source:RefSeq_peptide;Acc:NP_997861],zgc:110767,ZINC FINGER D4 D4 ZINC AND DOUBLE PHD FINGERS FAMILY,"Zinc finger, PHD-type"	zgc:77366,hypothetical protein LOC323529 [Source:RefSeq_peptide;Acc:NP_997810],zgc:77366,HETEROGENEOUS NUCLEAR RIBONUCLEOPROTEIN,Prion protein	slit3,slit (Drosophila) homolog 3 [Source:RefSeq_peptide;Acc:NP_571811],slit3,SLIT HOMOLOG PRECURSOR SLIT MULTIPLE EPIDERMAL GROWTH FACTOR DOMAINS,Aspartic acid and asparagine hydroxylation site
3	3	0.00418527	0.0513432	52450	, sepw2a, sepw2b, slc4a1	sepw2a,"selenoprotein W, 2a (sepw2a), mRNA [Source:RefSeq_dna;Acc:NM_194417]",sepw2a,UNCHARACTERIZED,	sepw2b,"selenoprotein W, 2b (sepw2b), mRNA [Source:RefSeq_dna;Acc:NM_194418]",sepw2b,UNCHARACTERIZED,	slc4a1,"solute carrier family 4, anion exchanger, member 1 [Source:RefSeq_peptide;Acc:NP_938152]",slc4a1,ANION EXCHANGE BAND 3 SOLUTE CARRIER FAMILY 4 MEMBER,Anion exchange protein
20	4	0.0042133	0.117316	62117	, si:dkey-199i12.4, eif2b2, zgc:85681, fos	si:dkey-199i12.4,hypothetical protein LOC562846 [Source:RefSeq_peptide;Acc:NP_001020695],si:dkey-199i12.4,AMBIGUOUS,"Zinc finger, CCCH-type"	eif2b2,"eukaryotic translation initiation factor 2B, subunit 2 beta [Source:RefSeq_peptide;Acc:NP_998068]",eif2b2,TRANSLATION INITIATION FACTOR EIF 2B SUBUNIT BETA EIF 2B GDP GTP EXCHANGE FACTOR SUBUNIT BETA,Initiation factor 2B related	zgc:85681,transmembrane emp24 domain-containing protein 10 [Source:RefSeq_peptide;Acc:NP_999863],zgc:85681,PRECURSOR,GOLD	fos,v-fos FBJ murine osteosarcoma viral oncogene homolog [Source:RefSeq_peptide;Acc:NP_991132],fos,PROTO ONCOGENE C FOS CELLULAR ONCOGENE FOS,
9	4	0.00425003	0.137659	48429	, zgc:109963, crygm6, unknown, unknown	zgc:109963,hypothetical protein LOC554104 [Source:RefSeq_peptide;Acc:NP_001019576],zgc:109963,UBIQUITIN CARBOXYL TERMINAL HYDROLASE ISOZYME L1 EC_3.4.19.12 EC 6 UCH L1 UBIQUITIN THIOESTERASE L1,"Peptidase C12, ubiquitin carboxyl-terminal hydrolase 1"	crygm6,"crystallin, gamma M6 [Source:RefSeq_peptide;Acc:NP_001018630]",crygm6,GAMMA CRYSTALLIN GAMMA CRYSTALLIN,Beta and gamma crystallin	,"crystallin, gamma M2c [Source:RefSeq_peptide;Acc:NP_001007784]",crygm2c,GAMMA CRYSTALLIN GAMMA CRYSTALLIN,Beta and gamma crystallin	,hypothetical protein LOC767711 [Source:RefSeq_peptide;Acc:NP_001070117],zgc:153846,GAMMA CRYSTALLIN GAMMA CRYSTALLIN,Beta and gamma crystallin
15	3	0.00426094	0.0840242	51553	, adrm1b, adrm1b, osbpl2	adrm1b,Protein ADRM1. [Source:Uniprot/SWISSPROT;Acc:Q6NZ09],adrm1b,ADRM1,Adhesion regulating molecule	adrm1b,Protein ADRM1. [Source:Uniprot/SWISSPROT;Acc:Q6NZ09],adrm1b,ADRM1,Adhesion regulating molecule	osbpl2,oxysterol binding protein-like 2 [Source:RefSeq_peptide;Acc:NP_956166],osbpl2,OXYSTEROL BINDING RELATED OSBP RELATED ORP,Oxysterol-binding protein
25	3	0.00429012	0.402348	34721	, cpa5, cpa1, tsga14	cpa5,carboxypeptidase A [Source:RefSeq_peptide;Acc:NP_954965],cpa5,CARBOXYPEPTIDASE PRECURSOR,"Peptidase M14, carboxypeptidase A"	cpa1,carboxypeptidase A1 (pancreatic) [Source:RefSeq_peptide;Acc:NP_001018318],cpa1,CARBOXYPEPTIDASE PRECURSOR,"Peptidase M14, carboxypeptidase A"	tsga14,"testis specific, 14 [Source:RefSeq_peptide;Acc:NP_001002194]",tsga14,CENTROSOMAL OF 41 KDA CEP41 TESTIS SPECIFIC GENE A14,Vasopressin VIB receptor
25	3	0.00435562	0.0392551	54829	, unknown, zgc:92294, saps3	,"proteasome (prosome, macropain) 26S subunit, non-ATPase, 13 [Source:RefSeq_peptide;Acc:NP_957242]",psmd13,26S PROTEASOME NON ATPASE REGULATORY SUBUNIT 13 26S PROTEASOME REGULATORY SUBUNIT S11 26S PROTEASOME REGULATORY SUBUNIT P40 5,Proteasome component region PCI	zgc:92294,Synembryn-A (Protein Ric-8A). [Source:Uniprot/SWISSPROT;Acc:Q642H7],zgc:92294,SYNEMBRYN RIC,Synembryn	saps3,"SAPS domain family, member 3 [Source:RefSeq_peptide;Acc:NP_955978]",saps3,SAPS DOMAIN FAMILY MEMBER,SIT4 phosphatase-associated protein
14	3	0.00436204	-0.0798389	139202	, glra1, unknown, sparc	glra1,Glycine receptor subunit alphaZ1 precursor. [Source:Uniprot/SWISSPROT;Acc:O93430],glra1,GLYCINE RECEPTOR SUBUNIT PRECURSOR,Neurotransmitter-gated ion-channel	,Ras-GTPase-activating protein SH3-domain-binding protein [Source:RefSeq_peptide;Acc:NP_956250],g3bp1,RAS GTPASE ACTIVATING BINDING G3BP GAP SH3 DOMAIN BINDING,Nuclear transport factor 2	sparc,secreted acidic cysteine rich glycoprotein [Source:RefSeq_peptide;Acc:NP_001001942],sparc,SPARC PRECURSOR SECRETED ACIDIC AND RICH IN CYSTEINE OSTEONECTIN ON BASEMENT MEMBRANE 40 BM 40,Osteonectin-like
18	3	0.00439031	0.0470917	41078	, tph2, si:ch211-218c6.6, has3	tph2,tryptophan hydroxylase 2 (tryptophan 5-monooxygenase) [Source:RefSeq_peptide;Acc:NP_999960],tph2,TRYPTOPHAN 5 HYDROXYLASE EC_1.14.16.4 TRYPTOPHAN 5 MONOOXYGENASE,Aromatic amino acid hydroxylase	si:ch211-218c6.6,"Novel protein similar to vertebrate TBC1 domain family, member 15 (TBC1D15) (Fragment). [Source:Uniprot/SPTREMBL;Acc:Q1LUE6]",si:ch211-218c6.6,TBC1 DOMAIN FAMILY MEMBER,"Superoxide dismutase, copper/zinc binding"	has3,hyaluronan synthase 3 [Source:RefSeq_peptide;Acc:NP_775327],has3,HYALURONAN SYNTHASE 2 EC_2.4.1.212 HYALURONATE SYNTHASE 2 HYALURONIC ACID SYNTHASE 2 HA SYNTHASE 2,Fungal chitin synthase
8	3	0.00443947	-0.13431	35858	,unknown, zgc:100817, zgc:77112	No data	zgc:100817,hypothetical protein LOC445152 [Source:RefSeq_peptide;Acc:NP_001003546],zgc:100817,AMBIGUOUS,"GINS complex, Sld5 component"	zgc:77112,hypothetical protein LOC406459 [Source:RefSeq_peptide;Acc:NP_998345],zgc:77112,PHOSPHATASE 1 REGULATORY SUBUNIT 3C PHOSPHATASE 1 REGULATORY SUBUNIT 5 R5 TARGETING TO GLYCOGEN PTG,Putative phosphatase regulatory subunit
10	4	0.00444175	0.300353	56636	, zgc:66327,unknown, sim2, smad4	zgc:66327,hypothetical protein LOC393636 [Source:RefSeq_peptide;Acc:NP_956957],zgc:66327,TYPE 2A PHOSPHATASE ACTIVATOR TIP41 PP2A PHOSPHATASE ACTIVATOR TIP41,TIP41-like protein	No data	sim2,single-minded homolog 2 [Source:RefSeq_peptide;Acc:NP_571911],sim2,HYPOXIA INDUCIBLE FACTOR ALPHA HIF ALPHA ALPHA,Nuclear translocator	smad4,Transcription factor Smad4 (Fragment). [Source:Uniprot/SPTREMBL;Acc:Q9I9P4],smad4,MOTHERS AGAINST DECAPENTAPLEGIC HOMOLOG 4 SMAD 4 MOTHERS AGAINST DPP HOMOLOG 4 DELETION TARGET IN PANCREATIC CARCINOMA 4,Neutrophil cytosol factor 2
12	3	0.00445013	-0.259286	90163	, col1a3, rfng, dcxr	col1a3,hypothetical protein LOC550282 [Source:RefSeq_peptide;Acc:NP_001017619],dcxr,COLLAGEN ALPHA I CHAIN PRECURSOR ALPHA TYPE I COLLAGEN,Glutelin	rfng,"Beta-1,3-N-acetylglucosaminyltransferase radical fringe (EC 2.4.1.222) (O-fucosylpeptide 3-beta-N-acetylglucosaminyltransferase). [Source:Uniprot/SWISSPROT;Acc:Q6KFX9]",rfng,BETA 1 3 N ACETYLGLUCOSAMINYLTRANSFERASE FRINGE EC_2.4.1.222 O FUCOSYLPEPTIDE 3 BETA N ACETYLGLUCOSAMINYLTRANSFERASE,Fringe-like	dcxr,hypothetical protein LOC550282 [Source:RefSeq_peptide;Acc:NP_001017619],dcxr,L XYLULOSE REDUCTASE EC_1.1.1.10 XR DICARBONYL/L XYLULOSE REDUCTASE,Short-chain dehydrogenase/reductase SDR
16	3	0.0044554	-0.247772	98703	, zgc:64042, pik4cb, selenbp1	zgc:64042,hypothetical protein LOC393609 [Source:RefSeq_peptide;Acc:NP_956930],zgc:64042,MYOSIN,Neutrophil cytosol factor 2	pik4cb,"phosphatidylinositol 4-kinase, catalytic, beta polypeptide [Source:RefSeq_peptide;Acc:NP_001030149]",pik4cb,PHOSPHATIDYLINOSITOL 4 KINASE BETA EC_2.7.1.67 PTDINS 4 KINASE BETA PI4KBETA PI4K BETA,"Phosphatidylinositol 3- and 4-kinase, catalytic"	selenbp1,Selenium-binding protein 1. [Source:Uniprot/SWISSPROT;Acc:Q6PHD9],selenbp1,SELENIUM BINDING,Selenium-binding protein
18	4	0.00448267	0.527313	53071	, kif23, paqr5a, si:dkey-45f10.3, kbtbd4	kif23,kinesin family member 23 [Source:RefSeq_peptide;Acc:NP_571430],kif23,KINESIN,"Kinesin, motor region"	paqr5a,Membrane progestin receptor gamma-A (mPR gamma-A) (Progestin and adipoQ receptor family member V-A). [Source:Uniprot/SWISSPROT;Acc:Q7ZVH1],paqr5a,MEMBRANE PROGESTIN RECEPTOR GAMMA MPR GAMMA PROGESTIN AND ADIPOQ RECEPTOR FAMILY MEMBER V,Hly-III related proteins	si:dkey-45f10.3,hypothetical protein LOC100034461 [Source:RefSeq_peptide;Acc:NP_001076530],si:dkey-45f10.3,DNA DAMAGE BINDING 2 DAMAGE SPECIFIC DNA BINDING 2,WD40 repeat	kbtbd4,kelch repeat and BTB (POZ) domain containing 4 [Source:RefSeq_peptide;Acc:NP_956503],kbtbd4,KELCH REPEAT AND BTB DOMAIN CONTAINING 4 BTB AND KELCH DOMAIN CONTAINING 4,BTB/POZ
22	3	0.00452748	0.175576	65389	,unknown, bzw1, he1	No data	bzw1,Basic leucine zipper and W2 domain-containing protein 1-A. [Source:Uniprot/SWISSPROT;Acc:Q6PD83],bzw1,BASIC LEUCINE ZIPPER AND W2 DOMAIN CONTAINING,"Na+/H+ exchanger, isoform 3 (NHE3)"	he1,hatching enzyme 1 [Source:RefSeq_peptide;Acc:NP_998800],he1,ZINC METALLOPROTEINASE NAS PRECURSOR EC_3.4.24.21 NEMATODE ASTACIN,"Peptidase M, neutral zinc metallopeptidases, zinc-binding site"
24	3	0.00455698	-0.144245	58390	, zgc:77808, zgc:123339, mynn	zgc:77808,Zgc:77808. [Source:Uniprot/SPTREMBL;Acc:Q6P6E6],zgc:77808,MYELOMA OVEREXPRESSED GENE 2,	zgc:123339,hypothetical protein LOC567972 [Source:RefSeq_peptide;Acc:NP_001032784],zgc:123339,APOLIPOPROTEIN D PRECURSOR APO D APOD,Lipocalin	mynn,Myoneurin. [Source:Uniprot/SWISSPROT;Acc:Q7ZVR6],mynn,MYONEURIN,"HMG-I and HMG-Y, DNA-binding"
3	3	0.00458847	-0.290369	64392	, dnajc7, ttc25, unknown	dnajc7,"DnaJ (Hsp40) homolog, subfamily C, member 7 [Source:RefSeq_peptide;Acc:NP_998455]",dnajc7,DNAJ HOMOLOG SUBFAMILY C MEMBER 7 TETRATRICOPEPTIDE REPEAT 2 TPR REPEAT 2,Tetratricopeptide TPR_1	ttc25,Tetratricopeptide repeat protein 25 (TPR repeat protein 25). [Source:Uniprot/SWISSPROT;Acc:Q7ZU45],ttc25,TETRATRICOPEPTIDE REPEAT 25 TPR REPEAT 25,Tetratricopeptide TPR_1	,,LOC793442,2' 3' CYCLIC NUCLEOTIDE 3' PHOSPHODIESTERASE EC_3.1.4.37 CNP CNPASE,Cyclic nucleotide phosphodiesterase
1	3	0.00461615	-0.183764	34616	, slc25a4, zgc:85910, zgc:64113	slc25a4,"solute carrier family 25 (mitochondrial carrier; adenine nucleotide translocator), member 4 [Source:RefSeq_peptide;Acc:NP_999867]",slc25a4,ADP/ATP TRANSLOCASE ADENINE NUCLEOTIDE TRANSLOCATOR ANT ADP ATP CARRIER SOLUTE CARRIER FAMILY 25 MEMBER,Mitochondrial brown fat uncoupling protein	zgc:85910,hypothetical protein LOC337459 [Source:RefSeq_peptide;Acc:NP_997943],zgc:85910,UNKNOWN,	zgc:64113,Ufm1-specific protease 2 (EC 3.4.22.-) (UfSP2). [Source:Uniprot/SWISSPROT;Acc:Q7T347],zgc:64113,UFM1 SPECIFIC PROTEASE EC_3.4.22.-,"Peptidase C78, ubiquitin fold modifier-specific peptidase 1 and 2"
25	3	0.00462855	0.0402882	68581	, lsm14a, gpia, zgc:100960	lsm14a,LSM14 homolog A [Source:RefSeq_peptide;Acc:NP_956719],lsm14a,LSM14 HOMOLOG,	gpia,glucose phosphate isomerase a [Source:RefSeq_peptide;Acc:NP_658909],gpia,GLUCOSE 6 PHOSPHATE ISOMERASE EC_5.3.1.9 GPI PHOSPHOGLUCOSE ISOMERASE PGI PHOSPHOHEXOSE ISOMERASE PHI,Phosphoglucose isomerase (PGI)	zgc:100960,hypothetical protein LOC445224 [Source:RefSeq_peptide;Acc:NP_001003618],zgc:100960,M PHASE PHOSPHOPROTEIN 6,
1	3	0.00464115	-0.0514955	210631	, unknown, casp3, acsl1	,FAT tumor suppressor homolog 1 [Source:RefSeq_peptide;Acc:NP_998132],fat,PRECURSOR,Aspartic acid and asparagine hydroxylation site	casp3,"caspase 3, apoptosis-related cysteine protease [Source:RefSeq_peptide;Acc:NP_571952]",casp3,CASPASE 3 PRECURSOR EC_3.4.22.56 CASP 3 [CONTAINS: CASPASE 3 P17 SUBUNIT; CASPASE 3 P12 SUBUNIT],"Caspase, p20 subunit"	acsl1,acyl-CoA synthetase long-chain family member 1 [Source:RefSeq_peptide;Acc:NP_001027007],acsl1,LONG CHAIN FATTY ACID COA LIGASE EC_6.2.1.3 LONG CHAIN ACYL COA SYNTHETASE,AMP-dependent synthetase and ligase
5	3	0.00465436	-0.0844571	49741	, mobkl1a, zgc:153305, zgc:110543	mobkl1a,"MOB1, Mps One Binder kinase activator-like 1A [Source:RefSeq_peptide;Acc:NP_956494]",mobkl1a,MPS ONE BINDER KINASE ACTIVATOR MOB1 HOMOLOG,Mob1/phocein	zgc:153305,G-rich RNA sequence binding factor 1 [Source:RefSeq_peptide;Acc:NP_001039317],zgc:153305,HETEROGENEOUS NUCLEAR RIBONUCLEOPROTEIN HNRNP,"RNA recognition motif, RNP-1"	zgc:110543,hypothetical protein LOC541522 [Source:RefSeq_peptide;Acc:NP_001014357],zgc:110543,RUN AND FYVE DOMAIN CONTAINING,Tropomyosin
21	4	0.00471619	0.0183697	73001	, calm2b, gng3, nxf1, nxf1	calm2b,Calmodulin (CaM). [Source:Uniprot/SWISSPROT;Acc:Q6PI52],calm2a,CALMODULIN CAM,Calcium-binding EF-hand	gng3,"guanine nucleotide binding protein (G protein), gamma 3 [Source:RefSeq_peptide;Acc:NP_571916]",gng3,AMBIGUOUS,"G-protein, gamma subunit"	nxf1,Nuclear RNA export factor 1 (Fragment). [Source:Uniprot/SPTREMBL;Acc:Q6DRE0],nxf1,NUCLEAR RNA EXPORT FACTOR,Leucine-rich repeat	nxf1,Nuclear RNA export factor 1 (Fragment). [Source:Uniprot/SPTREMBL;Acc:Q6DRE0],nxf1,NUCLEAR RNA EXPORT FACTOR,Leucine-rich repeat
8	3	0.00475601	-0.0947586	30874	, pparb2, unknown, rpl10a	pparb2,Peroxisome proliferator-activated receptor beta 2 (Fragment). [Source:Uniprot/SPTREMBL;Acc:Q90Z66],pparb2,PEROXISOME PROLIFERATOR ACTIVATED RECEPTOR PPAR,"Nuclear hormone receptor, DNA-binding"	,,,MAKORIN,"Zinc finger, RING-type"	rpl10a,60S ribosomal protein L10a. [Source:Uniprot/SWISSPROT;Acc:Q6PC69],rpl10a,60S RIBOSOMAL L10A,Ribosomal protein L1
2	3	0.00478376	-0.0785507	72231	, p2ry5, hes6, per2	p2ry5,"purinergic receptor P2Y, G-protein coupled, 5 [Source:RefSeq_peptide;Acc:NP_955900]",p2ry5,RECEPTOR,Rhodopsin-like GPCR superfamily	hes6,hairy and enhancer of split 6 [Source:RefSeq_peptide;Acc:NP_919381],hes6,TRANSCRIPTION FACTOR HES HAIRY AND ENHANCER OF SPLIT,Basic helix-loop-helix dimerisation region bHLH	per2,period homolog 2 [Source:RefSeq_peptide;Acc:NP_878277],per2,PERIOD CIRCADIAN HOMOLOG CIRCADIAN CLOCK PERIOD,PAS fold-3
6	3	0.00483977	0.192336	28723	, zgc:92000, zgc:153648, zgc:153648	zgc:92000,hypothetical protein LOC445103 [Source:RefSeq_peptide;Acc:NP_001003497],zgc:92000,AMBIGUOUS,Glycolipid transfer protein (GLTP)	zgc:153648,hypothetical protein LOC751736 [Source:RefSeq_peptide;Acc:NP_001038911],zgc:153648,UBX DOMAIN CONTAINING 3,UBX	zgc:153648,hypothetical protein LOC751736 [Source:RefSeq_peptide;Acc:NP_001038911],zgc:153648,UBX DOMAIN CONTAINING 3,UBX
6	3	0.00488521	0.512008	77179	, unknown, ercc3, wdr12	,,LOC558396,CYTOCHROME P450 MITOCHONDRIAL PRECURSOR,Cytochrome P450	ercc3,"excision repair cross-complementing rodent repair deficiency, complementation group 3 [Source:RefSeq_peptide;Acc:NP_963876]",ercc3,TFIIH BASAL TRANSCRIPTION FACTOR COMPLEX HELICASE XPB SUBUNIT EC_3.6.1.- BASIC TRANSCRIPTION FACTOR 2.89 KDA SUBUNIT BTF2 P89 TFIIH 89 KDA SUBUNIT DNA REPAIR COMPLEMENTING XP B CELLS XERODERMA PIGMENTOSUM GROUP B COMPLEMENTING DNA EXCISION REPAIR ERCC 3,Xeroder…	wdr12,WD repeat domain 12 [Source:RefSeq_peptide;Acc:NP_955851],wdr12,WD REPEAT,WD40 repeat
17	3	0.00490721	-0.167222	78210	, egln3, eapp, snx6	egln3,egl nine homolog 3 [Source:RefSeq_peptide;Acc:NP_998475],egln3,EGL NINE HOMOLOG EC_1.14.11.- HYPOXIA INDUCIBLE FACTOR PROLYL HYDROXYLASE HIF PROLYL HYDROXYLASE HIF,2OG-Fe(II) oxygenase	eapp,e2f-associated phosphoprotein [Source:RefSeq_peptide;Acc:NP_956078],eapp,E2F ASSOCIATED PHOSPHOPROTEIN EAPP,	snx6,sorting nexin 6 [Source:RefSeq_peptide;Acc:NP_001025388],snx6,SORTING NEXIN,Phox-like
5	5	0.00491196	-0.0220182	57355	, zgc:64222, crx, unknown, zgc:55429, zgc:77155	zgc:64222,Histone H3.3. [Source:Uniprot/SWISSPROT;Acc:Q6PI20],zgc:110292,HISTONE H3,Histone H3	crx,cone-rod homeobox [Source:RefSeq_peptide;Acc:NP_694419],crx,HOMEOBOX,Homeobox	,Kaptin (Actin binding protein) (Fragment). [Source:Uniprot/SPTREMBL;Acc:A2BHB5],A2BHB5_DANRE,KAPTIN,Histidine acid phosphatase	zgc:55429,hypothetical protein LOC394074 [Source:RefSeq_peptide;Acc:NP_957393],zgc:55429,HETEROGENEOUS NUCLEAR RIBONUCLEOPROTEIN L,"RNA recognition motif, RNP-1"	zgc:77155,hypothetical protein LOC402972 [Source:RefSeq_peptide;Acc:NP_991236],zgc:77155,SPLICING FACTOR ARGININE/SERINE RICH,"RNA recognition motif, RNP-1"
3	3	0.00498888	-0.023095	47537	, zgc:85729, cldni, cldni	zgc:85729,hypothetical protein LOC407980 [Source:RefSeq_peptide;Acc:NP_999976],zgc:85729,SERINE/THREONINE PHOSPHATASE PP1 CATALYTIC SUBUNIT EC_3.1.3.16 PP,Serine/threonine-specific protein phosphatase and bis(5-nucleosyl)-tetraphosphatase	cldni,claudin i [Source:RefSeq_peptide;Acc:NP_571843],cldni,CLAUDIN,Claudin tight junction protein	cldni,claudin i [Source:RefSeq_peptide;Acc:NP_571843],cldni,CLAUDIN,Claudin tight junction protein
5	4	0.00507697	-0.0564668	121471	, bckdk, si:dkey-261j4.9, zgc:110005, ncf1	bckdk,branched chain alpha-ketoacid dehydrogenase kinase [Source:RefSeq_peptide;Acc:NP_998225],bckdk,[PYRUVATE DEHYDROGENASE [LIPOAMIDE]] KINASE MITOCHONDRIAL PRECURSOR EC_2.7.11.2 PYRUVATE DEHYDROGENASE KINASE,"Histidine kinase related protein, C-terminal"	si:dkey-261j4.9,Si:dkey-261j4.9 protein (Fragment). [Source:Uniprot/SPTREMBL;Acc:Q503J1],si:dkey-261j4.9,UNKNOWN,WD40 repeat	zgc:110005,hypothetical protein LOC554099 [Source:RefSeq_peptide;Acc:NP_001019571],zgc:110005,DNA DIRECTED RNA POLYMERASE II SUBUNIT RPB11 RNA POLYMERASE II SUBUNIT B11 DNA DIRECTED RNA POLYMERASE II SUBUNIT J,"DNA-directed RNA polymerase Rpb11, 13 to 16 kDa subunit"	ncf1,neutrophil cytosolic factor 1 [Source:RefSeq_peptide;Acc:NP_001025242],ncf1,NEUTROPHIL CYTOSOL FACTOR 1 NCF 1 NEUTROPHIL NADPH OXIDASE FACTOR 1.47 KDA NEUTROPHIL OXIDASE FACTOR P47 PHOX NCF 47K,Neutrophil cytosol factor 2
12	5	0.00517721	-0.0448665	72926	, zgc:112178, maff, tomm22, zgc:91975, unknown	zgc:112178,hypothetical protein LOC550413 [Source:RefSeq_peptide;Acc:NP_001017718],zgc:112178,TRANSMEMBRANE 34,Protein of unknown function DUF300	maff,v-maf musculoaponeurotic fibrosarcoma oncogene homolog f [Source:RefSeq_peptide;Acc:NP_956630],maff,TRANSCRIPTION FACTOR V MAF MUSCULOAPONEUROTIC FIBROSARCOMA ONCOGENE HOMOLOG,Maf transcription factor	tomm22,translocase of outer mitochondrial membrane 22 homolog [Source:RefSeq_peptide;Acc:NP_001001724],tomm22,MITOCHONDRIAL IMPORT RECEPTOR SUBUNIT TOM22 HOMOLOG TRANSLOCASE OF OUTER MEMBRANE 22 KDA SUBUNIT HOMOLOG,	zgc:91975,hypothetical protein LOC445485 [Source:RefSeq_peptide;Acc:NP_001003992],zgc:91975,EUKARYOTIC PEPTIDE CHAIN RELEASE FACTOR GTP BINDING SUBUNIT ERF2 TRANSLATION RELEASE FACTOR 3 POLYPEPTIDE RELEASE FACTOR 3 ERF3 ERF 3,"Protein synthesis factor, GTP-binding"	,Hypothetical protein (Fragment). [Source:Uniprot/SPTREMBL;Acc:A1L1X7],A1L1X7_DANRE,RIBOSOMAL L1 DOMAIN CONTAINING 1,Ribosomal protein L1
8	3	0.00519784	0.00911268	70308	,unknown,unknown, unknown	No data	No data	,hypothetical protein LOC336060 [Source:RefSeq_peptide;Acc:NP_956286],zgc:66106,SEMAPHORIN PRECURSOR,Plexin
7	4	0.00522515	-0.0381265	34447	, unknown, unknown, zgc:55634, zgc:55634	,coiled-coil domain containing 90A [Source:RefSeq_peptide;Acc:NP_001026883],CCDC90A,AMBIGUOUS,Protein of unknown function DUF1640	,,,REGULATOR OF G SIGNALING 9 BINDING RGS9 ANCHORING,	zgc:55634,Protein FAM59A. [Source:Uniprot/SWISSPROT;Acc:Q7ZVU1],zgc:55634,FAM59A,Tubulin	zgc:55634,Protein FAM59A. [Source:Uniprot/SWISSPROT;Acc:Q7ZVU1],zgc:55634,FAM59A,Tubulin
8	4	0.00530039	-0.139551	47229	, cpt2, umpk, zgc:110322, unknown	cpt2,hypothetical protein LOC492806 [Source:RefSeq_peptide;Acc:NP_001007448],cpt2,CARNITINE O PALMITOYLTRANSFERASE EC_2.3.1.21 CARNITINE PALMITOYLTRANSFERASE,Acyltransferase ChoActase/COT/CPT	umpk,uridine monophosphate kinase [Source:RefSeq_peptide;Acc:NP_956234],umpk,URACIL PHOSPHORIBOSYLTRANSFERASE EC_2.4.2.9 UMP PYROPHOSPHORYLASE UPRTASE,Uridine kinase	zgc:110322,hypothetical protein LOC378980 [Source:RefSeq_peptide;Acc:NP_001002575],zgc:110322,TRANSMEMBRANE AND COILED COIL DOMAIN CONTAINING 1,"Protein of unknown function DUF841, eukaryotic"	,"aldehyde dehydrogenase 9 family, member A1 like 1 [Source:RefSeq_peptide;Acc:NP_958879]",aldh9a1l,ALDEHYDE DEHYDROGENASE,Aldehyde dehydrogenase
10	3	0.00537113	0.0469591	53090	, h2afvl, ved, zgc:56122	h2afvl,histone 2A family member ZA [Source:RefSeq_peptide;Acc:NP_001036788],h2afvl,HISTONE H2A,Histone H2A	ved,ventrally expressed dharma/bozozok antagonist [Source:RefSeq_peptide;Acc:NP_898897],ved,HOMEOBOX,"Helix-turn-helix motif, lambda-like repressor"	zgc:56122,hypothetical protein LOC393218 [Source:RefSeq_peptide;Acc:NP_956542],zgc:56122,DNA NUCLEOTIDYLEXOTRANSFERASE EC_2.7.7.31 TERMINAL ADDITION ENZYME TERMINAL DEOXYNUCLEOTIDYLTRANSFERASE TERMINAL TRANSFERASE,DNA polymerase X
9	4	0.00540329	0.111482	53546	, unknown, unknown, cox17, pla1a	,LOC553340 protein (Fragment). [Source:Uniprot/SPTREMBL;Acc:Q58EL7],Q58EL7_DANRE,UNKNOWN,	,LOC553340 protein (Fragment). [Source:Uniprot/SPTREMBL;Acc:Q58EL7],Q58EL7_DANRE,UNKNOWN,	cox17,COX17 cytochrome c oxidase assembly homolog [Source:RefSeq_peptide;Acc:NP_001004652],cox17,UNKNOWN,Cytochrome C oxidase copper chaperone	pla1a,"phospholipase A1 member A (pla1a), mRNA [Source:RefSeq_dna;Acc:NM_207056]",pla1a,LIPASE,Lipase
1	3	0.00544612	-0.312116	69097	, rps3a, unknown, zgc:113078	rps3a,40S ribosomal protein S3a. [Source:Uniprot/SWISSPROT;Acc:Q6PBY1],rps3a,40S RIBOSOMAL S3A,Ribosomal protein S3Ae	,Dihydropteridine reductase Bb (Fragment). [Source:Uniprot/SPTREMBL;Acc:A5JET5],A5JET5_DANRE,DIHYDROPTERIDINE REDUCTASE EC_1.5.1.34 HDHPR QUINOID DIHYDROPTERIDINE REDUCTASE,	zgc:113078,hypothetical protein LOC553811 [Source:RefSeq_peptide;Acc:NP_001018609],zgc:113078,AMBIGUOUS,Neutrophil cytosol factor 2
17	3	0.00546195	0.508181	25551	, unknown, zgc:113886, zgc:112399	,,,ZINC FINGER,"Zinc finger, C2H2-type"	zgc:113886,"zgc:113886 (zgc:113886), mRNA [Source:RefSeq_dna;Acc:NM_001030079]",zgc:113886,ZINC FINGER,"Zinc finger, C2H2-type"	zgc:112399,hypothetical protein LOC554121 [Source:RefSeq_peptide;Acc:NP_001019587],zgc:112399,ZINC FINGER,"Zinc finger, C2H2-type"
1	3	0.00550584	0.0188565	51657	, zgc:110051, serhl, zgc:92866	zgc:110051,Neuronal-specific septin-3. [Source:Uniprot/SWISSPROT;Acc:A2BGU8],zgc:110051,SEPTIN,"Protein synthesis factor, GTP-binding"	serhl,serine hydrolase-like [Source:RefSeq_peptide;Acc:NP_955909],serhl,SERINE HYDROLASE EC_3.1.-.-,Alpha/beta hydrolase	zgc:92866,hypothetical protein LOC436755 [Source:RefSeq_peptide;Acc:NP_001002482],zgc:92866,TRAFFICKING PARTICLE COMPLEX SUBUNIT 5,"Transport protein particle (TRAPP) component, Bet3"
22	3	0.00553361	0.0951525	56898	, calr, zgc:123349, trh1	calr,calreticulin [Source:RefSeq_peptide;Acc:NP_571122],calr,PRECURSOR,Endoplasmic reticulum targeting sequence	zgc:123349,hypothetical protein LOC562839 [Source:RefSeq_peptide;Acc:NP_001032776],zgc:123349,UV EXCISION REPAIR RAD23 HOMOLOG,"UV excision repair protein Rad23, C-terminal"	trh1,trh1 protein [Source:RefSeq_peptide;Acc:NP_705956],trh1,LAG1 LONGEVITY ASSURANCE HOMOLOG,Homeobox
24	3	0.00557329	-0.0527793	37226	,unknown, unknown, zgc:66442	No data	,,LOC100002576,DNA TOPOISOMERASE 1 EC_5.99.1.2 DNA TOPOISOMERASE I,"DNA topoisomerase I, DNA binding, eukaryotic-type"	zgc:66442,hypothetical protein LOC406857 [Source:RefSeq_peptide;Acc:NP_998701],zgc:66442,ZINC FINGER 161 ZFP 161 ZINC FINGER 5,"Zinc finger, C2H2-type"
11	4	0.00558082	0.382195	40484	, unknown, zgc:56053, zgc:55941, zgc:55406	,,,,	zgc:56053,hypothetical protein LOC406323 [Source:RefSeq_peptide;Acc:NP_998215],zgc:56053,PRECURSOR,2-S globulin	zgc:55941,hypothetical protein LOC406338 [Source:RefSeq_peptide;Acc:NP_998414],zgc:55941,PRECURSOR,"Glycoside hydrolase, chitinase active site"	zgc:55406,hypothetical protein LOC406819 [Source:RefSeq_peptide;Acc:NP_998378],zgc:55406,PRECURSOR,"Glycoside hydrolase, chitinase active site"
23	3	0.00569418	0.0349994	142506	, ntf7, taz, tnnc1	ntf7,Neurotrophin-7 precursor (NT-7) (zNT-7). [Source:Uniprot/SWISSPROT;Acc:O73797],ntf7,NERVE GROWTH FACTOR PRECURSOR,Nerve growth factor	taz,tafazzin [Source:RefSeq_peptide;Acc:NP_001001814],taz,TAFAZZIN,Tafazzin	tnnc1,"troponin C, slow [Source:RefSeq_peptide;Acc:NP_852475]",tnnc1,CALMODULIN CAM,Calcium-binding EF-hand
2	4	0.00569979	0.0656465	43943	, tmem48, yipf1, lrrc42, lrrc42	tmem48,Nucleoporin NDC1 (Transmembrane protein 48). [Source:Uniprot/SWISSPROT;Acc:Q7SZC5],tmem48,NUCLEOPORIN NDC1 TRANSMEMBRANE 48,	yipf1,"Yip1 domain family, member 1 [Source:RefSeq_peptide;Acc:NP_001003991]",yipf1,YIP1 FAMILY MEMBER,Yip1 domain	lrrc42,leucine rich repeat containing 42 [Source:RefSeq_peptide;Acc:NP_956041],lrrc42,LEUCINE RICH REPEAT CONTAINING 42,Leucine-rich repeat	lrrc42,leucine rich repeat containing 42 [Source:RefSeq_peptide;Acc:NP_956041],lrrc42,LEUCINE RICH REPEAT CONTAINING 42,Leucine-rich repeat
18	3	0.00573156	0.438923	32135	, cog8, cog8, zgc:110384	cog8,component of oligomeric golgi complex 8 [Source:RefSeq_peptide;Acc:NP_001013524],cog8,CONSERVED OLIGOMERIC GOLGI COMPLEX COMPONENT 8,Dor1-like protein	cog8,component of oligomeric golgi complex 8 [Source:RefSeq_peptide;Acc:NP_001013524],cog8,CONSERVED OLIGOMERIC GOLGI COMPLEX COMPONENT 8,Dor1-like protein	zgc:110384,hypothetical protein LOC553616 [Source:RefSeq_peptide;Acc:NP_001018426],zgc:110384,60S RIBOSOME SUBUNIT BIOGENESIS NIP7,PUA
13	2	0.00573286	-0.370801	42615	, eif3s10, emx2	eif3s10,"eukaryotic translation initiation factor 3, subunit 10 (theta) [Source:RefSeq_peptide;Acc:NP_956114]",eif3s10,EUKARYOTIC TRANSLATION INITIATION FACTOR 3 SUBUNIT 10 EIF 3 THETA EIF3 P167 EIF3 P180 EIF3 P185 EIF3A,Proteasome component region PCI	emx2,empty spiracles homeobox 2 [Source:RefSeq_peptide;Acc:NP_571355],emx2,HOMEOBOX EMPTY SPIRACLES HOMOLOG EMPTY SPIRACLES,Homeobox
22	4	0.0057858	0.388608	69363	, unknown, zgc:112368,unknown, zgc:92511	,hypothetical protein LOC445282 [Source:RefSeq_peptide;Acc:NP_001003737],zgc:92041,PRECURSOR,"Peptidase S1 and S6, chymotrypsin/Hap"	zgc:112368,Ela1 protein [Source:RefSeq_peptide;Acc:NP_001020645],zgc:112368,PRECURSOR,"Peptidase S1 and S6, chymotrypsin/Hap"	No data	zgc:92511,hypothetical protein LOC445056 [Source:RefSeq_peptide;Acc:NP_001003450],zgc:92511,PRECURSOR,"Peptidase S1A, chymotrypsin"
5	3	0.00583208	0.519966	44997	, anxa1b, anxa1c, zgc:110283	anxa1b,annexin A1b [Source:RefSeq_peptide;Acc:NP_861424],anxa1b,ANNEXIN ANNEXIN ANNEXIN,Annexin	anxa1c,annexin A1c [Source:RefSeq_peptide;Acc:NP_861425],anxa1c,ANNEXIN ANNEXIN ANNEXIN,Annexin	zgc:110283,hypothetical protein LOC550268 [Source:RefSeq_peptide;Acc:NP_001017605],zgc:110283,ANNEXIN ANNEXIN ANNEXIN,Annexin
21	3	0.00583851	0.275141	76116	, rhogb, zgc:101568, zgc:55870	rhogb,"ras homolog gene family, member G [Source:RefSeq_peptide;Acc:NP_956334]",rhogb,PRECURSOR,Ras GTPase	zgc:101568,hypothetical protein LOC541417 [Source:RefSeq_peptide;Acc:NP_001013562],zgc:101568,AMBIGUOUS,Blood group Rhesus C/E and D polypeptide	zgc:55870,hypothetical protein LOC393112 [Source:RefSeq_peptide;Acc:NP_956437],zgc:55870,UNKNOWN,
15	3	0.00598446	0.13239	50607	,unknown,unknown, zgc:110718	No data	No data	zgc:110718,hypothetical protein LOC550246 [Source:RefSeq_peptide;Acc:NP_001017584],zgc:110718,ANKYRIN REPEAT DOMAIN CONTAINING 49 FETAL GLOBIN INDUCING FACTOR,Ankyrin
22	2	0.00602269	0.260499	25219	, zgc:91965, zgc:85615	zgc:91965,"zgc:91965 (zgc:91965), mRNA [Source:RefSeq_dna;Acc:NM_001002662]",zgc:91965,REGULATOR OF G SIGNALING,Regulator of G protein signalling	zgc:85615,hypothetical protein LOC406357 [Source:RefSeq_peptide;Acc:NP_998249],zgc:85615,UBIQUITIN CARBOXYL TERMINAL HYDROLASE ISOZYME L5 EC_3.4.19.12 UCH L5 UBIQUITIN THIOESTERASE L5 UBIQUITIN C TERMINAL HYDROLASE UCH37,"Peptidase C12, ubiquitin carboxyl-terminal hydrolase 1"
8	3	0.00606542	0.687839	56220	, zgc:55879, ndufa12l, depdc1a	zgc:55879,hypothetical protein LOC334217 [Source:RefSeq_peptide;Acc:NP_956169],zgc:55879,ELONGATION OF VERY LONG CHAIN FATTY ACIDS,GNS1/SUR4 membrane protein	ndufa12l,"NADH dehydrogenase (ubiquinone) 1 alpha subcomplex 12, like [Source:RefSeq_peptide;Acc:NP_001003770]",ndufa12l,MIMITIN MITOCHONDRIAL PRECURSOR MYC INDUCED MITOCHONDRIAL MMTN NDUFA12,	depdc1a,DEP domain-containing protein 1A. [Source:Uniprot/SWISSPROT;Acc:Q803Q4],depdc1a,DEP DOMAIN CONTAINING,"Pleckstrin/ G-protein, interacting region"
15	4	0.00608566	0.349795	77889	, nlcam, unknown, zgc:86870, unknown	nlcam,neurolin-like cell adhesion molecule [Source:RefSeq_peptide;Acc:NP_997799],nlcam,CD166 ANTIGEN ACTIVATED LEUKOCYTE CELL ADHESION MOLECULE,Immunoglobulin/major histocompatibility complex motif	,Dual specificity tyrosine-phosphorylation-regulated kinase 1A (EC 2.7.12.1) (Protein kinase minibrain homolog) (MNBH) (HP86) (Dual specificity YAK1-related kinase) (hMNB). [Source:Uniprot/SWISSPROT;Acc:Q13627],DYRK1A (2 of 2),DUAL SPECIFICITY TYROSINE PHOSPHORYLATION REGULATED KINASE EC_2.7.12.1,"Serine/threonine protein kinase, active site"	zgc:86870,"protein-kinase, interferon-inducible double stranded RNA dependent inhibitor, repressor of (P58 repressor) [Source:RefSeq_peptide;Acc:NP_001002680]",zgc:86870,52 KDA REPRESSOR OF THE INHIBITOR OF THE KINASE P58IPK INTERACTING 58 KDA INTERFERON INDUCED KINASE INTERACTING P52RIPK THAP DOMAIN CONTAINING 0,"Zinc finger, C2CH-type"	,hypothetical protein LOC564707 [Source:RefSeq_peptide;Acc:NP_001077307],NP_001077307.1,THYROID HORMONE RECEPTOR ASSOCIATED 2 THYROID HORMONE RECEPTOR ASSOCIATED COMPLEX 240 KDA COMPONENT,TRAP240
3	3	0.00610705	-0.13035	47212	, st13, zgc:136444, zgc:63831	st13,suppression of tumorigenicity 13 (colon carcinoma) (Hsp70 interacting protein) [Source:RefSeq_peptide;Acc:NP_956063],st13,HSC70 INTERACTING HIP ST13 FA,Tetratricopeptide TPR_1	zgc:136444,Im:7137515 protein (Fragment). [Source:Uniprot/SPTREMBL;Acc:Q32Q48],zgc:136444,RING BOX 1,"Zinc finger, RING-type"	zgc:63831,hypothetical protein LOC336746 [Source:RefSeq_peptide;Acc:NP_956325],zgc:63831,PRECURSOR,"Peptidase aspartic, active site"
24	3	0.00611106	-0.0833497	45825	, ube2v2, mcm4, cebpd	ube2v2,Ubiquitin-conjugating enzyme E2 variant 2. [Source:Uniprot/SWISSPROT;Acc:Q6PEH5],ube2v2,UBIQUITIN CONJUGATING ENZYME E2 VARIANT,"Ubiquitin-conjugating enzyme, E2"	mcm4,"MCM4 minichromosome maintenance deficient 4, mitotin [Source:RefSeq_peptide;Acc:NP_944595]",mcm4,DNA REPLICATION LICENSING FACTOR MCM,MCM	cebpd,CCAAT/enhancer binding protein delta [Source:RefSeq_peptide;Acc:NP_571962],cebpd,CCAAT/ENHANCER BINDING C/EBP,Basic leucine zipper
15	3	0.00613993	0.113821	28645	, dnl2, sfrs1l, aldocl	dnl2,dynein light chain 2 [Source:RefSeq_peptide;Acc:NP_956393],dnl2,DYNEIN LIGHT CHAIN CYTOPLASMIC DYNEIN LIGHT CHAIN,"Dynein light chain, type 1"	sfrs1l,"Splicing factor, arginine/serine-rich 1-like protein 1. [Source:Uniprot/SWISSPROT;Acc:Q7SXP4]",sfrs1,SPLICING FACTOR ARGININE/SERINE RICH,"RNA recognition motif, RNP-1"	aldocl,"aldolase c, fructose-bisphosphate, like [Source:RefSeq_peptide;Acc:NP_001025123]",aldocl,FRUCTOSE BISPHOSPHATE ALDOLASE EC_4.1.2.13 TYPE ALDOLASE,"Fructose-bisphosphate aldolase, class-I"
9	3	0.00619717	0.20952	75246	, insig2,unknown,unknown	insig2,insulin induced gene 2 [Source:RefSeq_peptide;Acc:NP_997969],insig2,INSULIN INDUCED GENE INSIG,Insulin-induced	No data	No data
10	3	0.00625248	-0.0585562	61014	, c13orf22l,unknown, unknown	c13orf22l,hypothetical protein LOC445403 [Source:RefSeq_peptide;Acc:NP_001003880],c13orf22l,UBIQUITIN SPECIFIC PEPTIDASE 1,Proline-rich region	No data	,hypothetical protein LOC492790 [Source:RefSeq_peptide;Acc:NP_001007432],zgc:101696,ATPASE CONTAINING,"AAA ATPase, subdomain"
24	3	0.0062559	-0.0699161	36927	, arx, hgd, ndufb4	arx,Aristaless-related homeobox protein (ARX). [Source:Uniprot/SWISSPROT;Acc:O42115],arx,HOMEOBOX,Homeobox	hgd,"homogentisate 1,2-dioxygenase [Source:RefSeq_peptide;Acc:NP_694498]",hgd,HOMOGENTISATE 1 2 DIOXYGENASE EC_1.13.11.5 HOMOGENTISICASE HOMOGENTISATE OXYGENASE HOMOGENTISIC ACID OXIDASE,"Homogentisate 1,2-dioxygenase"	ndufb4,"NADH dehydrogenase (ubiquinone) 1 beta subcomplex, 4 [Source:RefSeq_peptide;Acc:NP_998198]",ndufb4,NADH DEHYDROGENASE [UBIQUINONE] 1 BETA SUBCOMPLEX SUBUNIT 4 EC_1.6.5.3 EC_1.6.99.- 3 NADH UBIQUINONE OXIDOREDUCTASE B15 SUBUNIT COMPLEX I B15 CI B15,"NADH-ubiquinone oxidoreductase, subunit NDUFB4"
22	3	0.00639798	0.0227673	134802	, timm44, uhrf1, si:ch211-124a3.4	timm44,translocase of inner mitochondrial membrane 44 homolog [Source:RefSeq_peptide;Acc:NP_001013525],timm44,IMPORT INNER MEMBRANE TRANSLOCASE SUBUNIT TIM44 MITOCHONDRIAL PRECURSOR,"Mitochondrial import inner membrane translocase, subunit Tim44"	uhrf1,"ubiquitin-like, containing PHD and RING finger domains, 1 [Source:RefSeq_peptide;Acc:NP_998242]",uhrf1,E3 UBIQUITIN LIGASE UHRF2 EC_6.3.2.- UBIQUITIN PHD AND RING FINGER DOMAIN CONTAINING 2 UBIQUITIN CONTAINING PHD AND RING FINGER DOMAINS 2 NP95 RING FINGER NUCLEAR ZINC FINGER NP97,"Zinc finger, RING-type"	si:ch211-124a3.4,hypothetical protein LOC556504 [Source:RefSeq_peptide;Acc:NP_001076274],si:ch211-124a3.4,JMJC DOMAIN CONTAINING HISTONE DEMETHYLATION EC_1.14.11.- JUMONJI DOMAIN CONTAINING,"Transcription factor jumonji, JmjN"
22	3	0.00641742	-0.243543	83038	, zgc:92747, zgc:113857, ing5a	zgc:92747,hypothetical protein LOC751797 [Source:RefSeq_peptide;Acc:NP_001039327],zgc:92747,AQUAPORIN 12A AQP 12,Major intrinsic protein	zgc:113857,hypothetical protein LOC325034 [Source:RefSeq_peptide;Acc:NP_001020627],zgc:113857,SERINE/THREONINE KINASE PAK EC_2.7.11.1 P21 ACTIVATED KINASE PAK,"Protein kinase, core"	ing5a,"inhibitor of growth family, member 5a [Source:RefSeq_peptide;Acc:NP_937854]",ing5a,INHIBITOR OF GROWTH,"Zinc finger, PHD-type"
23	4	0.00643487	-0.0591935	73693	, unknown, lmnl3, syap1, unknown	,,,RECEPTOR RECEPTOR,Vitamin D receptor	lmnl3,lamin L3 [Source:RefSeq_peptide;Acc:NP_694505],lmnl3,INTERMEDIATE FILAMENT,Intermediate filament protein	syap1,synapse associated protein 1 [Source:RefSeq_peptide;Acc:NP_957236],syap1,SYNAPSE ASSOCIATED,BSD	,Fbxl5 protein (Fragment). [Source:Uniprot/SPTREMBL;Acc:Q2YDQ5],fbxl5,F BOX/LRR REPEAT 5 F BOX AND LEUCINE RICH REPEAT 5,Cyclin-like F-box
25	2	0.00645848	0.833135	66305	, unknown, unknown	,hypothetical protein LOC724007 [Source:RefSeq_peptide;Acc:NP_001038777],zgc:136689,AMBIGUOUS,	,hypothetical protein LOC724007 [Source:RefSeq_peptide;Acc:NP_001038777],zgc:136689,AMBIGUOUS,
5	3	0.00647186	0.265972	52970	, zgc:91813, hspa5, unknown	zgc:91813,Rab9 effector protein with Kelch motifs. [Source:Uniprot/SWISSPROT;Acc:Q6GQN7],zgc:91813,RAB9 EFFECTOR WITH KELCH MOTIFS,Kelch repeat type 2	hspa5,heat shock 70kDa protein 5 [Source:RefSeq_peptide;Acc:NP_998223],hspa5,UNKNOWN,Endoplasmic reticulum targeting sequence	,,LOC796980,RNA 3' TERMINAL PHOSPHATE CYCLASE,RNA 3'-terminal phosphate cyclase
1	3	0.00648913	0.0559036	64407	, ldb2l, zgc:112405, gtf2e2	ldb2l,LIM-domain binding factor 2 like [Source:RefSeq_peptide;Acc:NP_571390],ldb2l,LIM DOMAIN BINDING CARBOXYL TERMINAL LIM DOMAIN BINDING CLIM LIM DOMAIN BINDING FACTOR,LIM binding protein	zgc:112405,hypothetical protein LOC553727 [Source:RefSeq_peptide;Acc:NP_001018534],zgc:112405,DIHYDROPTERIDINE REDUCTASE EC_1.5.1.34 HDHPR QUINOID DIHYDROPTERIDINE REDUCTASE,Short-chain dehydrogenase/reductase SDR	gtf2e2,"general transcription factor IIE, polypeptide 2, beta [Source:RefSeq_peptide;Acc:NP_997896]",gtf2e2,TRANSCRIPTION INITIATION FACTOR IIE SUBUNIT BETA TFIIE BETA GENERAL TRANSCRIPTION FACTOR IIE SUBUNIT 2,"Transcription factor TFIIE beta subunit, core"
17	3	0.00651249	0.0600452	146082	, baz1a, srp54, sec23a	baz1a,Wu:fi34e04 protein (Fragment). [Source:Uniprot/SPTREMBL;Acc:Q4V9B5],baz1a,BROMODOMAIN ADJACENT TO ZINC FINGER DOMAIN 1A ATP UTILIZING CHROMATIN ASSEMBLY AND REMODELING FACTOR 1,"HMG-I and HMG-Y, DNA-binding"	srp54,signal recognition particle 54 [Source:RefSeq_peptide;Acc:NP_957282],srp54,SIGNAL RECOGNITION PARTICLE 54 KDA,"GTP-binding signal recognition particle SRP54, GTPase"	sec23a,Sec23 homolog A [Source:RefSeq_peptide;Acc:NP_998630],sec23a,TRANSPORT SEC23 RELATED,"Zinc finger, Sec23/Sec24-type"
20	4	0.00651611	-0.0307985	59144	, si:ch211-63o20.5, paqr8, mcm3, il17a/f3	si:ch211-63o20.5,hypothetical protein LOC566703 [Source:RefSeq_peptide;Acc:NP_001038580],si:ch211-63o20.5,ZINC FINGER,"Zinc finger, C2H2-type"	paqr8,progestin and adipoQ receptor family member VIII [Source:RefSeq_peptide;Acc:NP_899187],paqr8,MEMBRANE PROGESTIN RECEPTOR ALPHA MPR ALPHA PROGESTIN AND ADIPOQ RECEPTOR FAMILY MEMBER VII,Hly-III related proteins	mcm3,minichromosome maintenance complex component 3 [Source:RefSeq_peptide;Acc:NP_997732],mcm3,DNA REPLICATION LICENSING FACTOR MCM,MCM	il17a/f3,interleukin 17a/f3 [Source:RefSeq_peptide;Acc:NP_001018626],il17a/f3,INTERLEUKIN 17A PRECURSOR IL 17A IL 17 CYTOTOXIC T LYMPHOCYTE ASSOCIATED ANTIGEN 8 CTLA 8,Interleukin-17
3	4	0.00653432	-0.154825	44604	, unknown, pdap1, nar, unknown	,,LOC558696,SMITH MAGENIS SYNDROME CHROMOSOME REGION CANDIDATE GENE 8,	pdap1,pdgfa associated protein 1 [Source:RefSeq_peptide;Acc:NP_956504],pdap1,28 KDA HEAT AND ACID STABLE PHOSPHOPROTEIN PDGF ASSOCIATED PAP PDGFA ASSOCIATED 1 PAP1,Kv1.4 voltage-gated K+ channel	nar,no arches [Source:RefSeq_peptide;Acc:NP_571084],nar,3' END PROCESSING YTH1,"Zinc finger, CCHC-type"	,LOC402883 protein (Fragment). [Source:Uniprot/SPTREMBL;Acc:Q6PBH7],Q6PBH7_DANRE,ATP SYNTHASE F CHAIN MITOCHONDRIAL EC_3.6.3.14,
10	3	0.00667206	-0.0429123	38066	, hspa8, znf259, hist2h2l	hspa8,Heat shock cognate 71 kDa protein (Heat shock 70 kDa protein 8). [Source:Uniprot/SWISSPROT;Acc:Q90473],hspa8,UNKNOWN,Heat shock protein 70	znf259,zinc finger protein 259 [Source:RefSeq_peptide;Acc:NP_998273],znf259,ZINC FINGER ZPR1,"Zinc finger, ZPR1-type"	hist2h2l,Histone H2B 3. [Source:Uniprot/SWISSPROT;Acc:Q6PC60],hist2h2l,HISTONE H2B,Histone H2B
4	4	0.00668156	0.125702	86405	, zgc:86909, lemd3, wif1, zgc:64112	zgc:86909,methionine sulfoxide reductase B3 [Source:RefSeq_peptide;Acc:NP_001002094],zgc:86909,METHIONINE R SULFOXIDE REDUCTASE EC_1.8.4.-,Methionine sulfoxide reductase B	lemd3,LEM domain containing 3 [Source:RefSeq_peptide;Acc:NP_001038329],lemd3,INNER NUCLEAR MEMBRANE MAN1 LEM DOMAIN CONTAINING 3,Lamino-associated polypeptide 2/emerin	wif1,Wnt inhibitory factor 1 precursor (WIF-1). [Source:Uniprot/SWISSPROT;Acc:Q9W6F9],wif1,WNT INHIBITORY FACTOR 1 PRECURSOR WIF 1,EGF-like region	zgc:64112,hypothetical protein LOC406412 [Source:RefSeq_peptide;Acc:NP_998303],zgc:64112,TRANSMEMBRANE BAX INHIBITOR MOTIF CONTAINING,Protein of unknown function UPF0005
3	3	0.00671544	0.195415	37435	, unknown, zgc:103629, zgc:55665	,Im:7140067 protein (Fragment). [Source:Uniprot/SPTREMBL;Acc:Q5CZP6],im:7140067,ANTIGEN,	zgc:103629,hypothetical protein LOC493611 [Source:RefSeq_peptide;Acc:NP_001007772],zgc:103629,AMBIGUOUS,6-phosphogluconate dehydrogenase	zgc:55665,hypothetical protein LOC335642 [Source:RefSeq_peptide;Acc:NP_956257],zgc:55665,AMBIGUOUS,
24	3	0.00679831	0.183556	106945	, gad2, gad2, myo3a	gad2,hypothetical protein LOC550403 [Source:RefSeq_peptide;Acc:NP_001017708],gad2,GLUTAMATE DECARBOXYLASE EC_4.1.1.15 GLUTAMATE DECARBOXYLASE KDA GAD KDA GLUTAMIC ACID DECARBOXYLASE,	gad2,hypothetical protein LOC550403 [Source:RefSeq_peptide;Acc:NP_001017708],gad2,GLUTAMATE DECARBOXYLASE EC_4.1.1.15 GLUTAMATE DECARBOXYLASE KDA GAD KDA GLUTAMIC ACID DECARBOXYLASE,Pyridoxal phosphate-dependent decarboxylase	myo3a,myosin IIIA [Source:RefSeq_peptide;Acc:NP_991142],myo3a,MYOSIN,"Protein kinase, core"
6	4	0.00691473	0.191538	41045	, ywhab1, tomm34, si:ch211-239j9.2, zc3h10	ywhab1,14-3-3 protein beta/alpha-1. [Source:Uniprot/SWISSPROT;Acc:Q5PRD0],ywhab1,UNKNOWN,14-3-3 protein	tomm34,translocase of outer mitochondrial membrane 34 [Source:RefSeq_peptide;Acc:NP_955932],tomm34,MITOCHONDRIAL IMPORT RECEPTOR SUBUNIT TOM34 TRANSLOCASE OF OUTER MEMBRANE 34 KDA SUBUNIT,Tetratricopeptide TPR_1	si:ch211-239j9.2,"Novel protein similar to human and mouse cytochrome c oxidase, subunit VIc (COX6C). [Source:Uniprot/SPTREMBL;Acc:Q6ZM23]",si:ch211-239j9.2,PA FRAGMENT,Cytochrome c oxidase subunit VIc	zc3h10,zinc finger CCCH-type containing 10 [Source:RefSeq_peptide;Acc:NP_996981],zc3h10,ZINC FINGER CCCH DOMAIN CONTAINING 10,Eggshell protein
12	3	0.00698466	-0.0129111	49163	, unknown, zgc:55317, zgc:92097	,,LOC563948,U6 SNRNA ASSOCIATED SM LSM5,"Like-Sm ribonucleoprotein, core"	zgc:55317,hypothetical protein LOC393094 [Source:RefSeq_peptide;Acc:NP_956420],zgc:55317,NEIGHBOR OF COX4,Ureohydrolase	zgc:92097,"interferon-stimulated transcription factor 3, gamma 48kDa [Source:RefSeq_peptide;Acc:NP_991273]",zgc:92097,INTERFERON REGULATORY FACTOR IRF,Interferon regulatory factor
19	4	0.00703988	0.243373	55144	, ppt1, cap1, zgc:109885, rpl11	ppt1,"palmitoyl-protein thioesterase 1 (ceroid-lipofuscinosis, neuronal 1, infantile) [Source:RefSeq_peptide;Acc:NP_998504]",ppt1,PALMITOYL THIOESTERASE 1 PRECURSOR EC_3.1.2.22 PPT 1 PALMITOYL HYDROLASE 1,Palmitoyl protein thioesterase	cap1,"Cap1 CAP, adenylate cyclase-associated protein 1 [Source:RefSeq_peptide;Acc:NP_956203]",cap1,ADENYLYL CYCLASE ASSOCIATED CAP,CAP protein	zgc:109885,Elongation factor 1-alpha (EF-1-alpha). [Source:Uniprot/SWISSPROT;Acc:Q92005],ef1a,ELONGATION FACTOR 1 ALPHA EF 1 ALPHA,"Protein synthesis factor, GTP-binding"	rpl11,ribosomal protein L11 [Source:RefSeq_peptide;Acc:NP_001002139],rpl11,60S RIBOSOMAL L11,Ribosomal protein L5
10	3	0.00704516	0.102729	145540	, cops4, zgc:114201, zgc:56702	cops4,COP9 signalosome complex subunit 4 (Signalosome subunit 4). [Source:Uniprot/SWISSPROT;Acc:Q6P0H6],cops4,COP9 SIGNALOSOME COMPLEX SUBUNIT 4 SIGNALOSOME SUBUNIT 4,Proteasome component region PCI	zgc:114201,hypothetical protein LOC606661 [Source:RefSeq_peptide;Acc:NP_001028269],zgc:114201,CORNIFELIN,Protein of unknown function Cys-rich	zgc:56702,hypothetical protein LOC394078 [Source:RefSeq_peptide;Acc:NP_957397],zgc:56702,PEPTIDYL PROLYL ISOMERASE CWC27 EC_5.2.1.8,"Peptidyl-prolyl cis-trans isomerase, cyclophilin-type"
5	3	0.00707123	-0.0254554	45901	, f11r, usf2, thy1	f11r,F11 receptor [Source:RefSeq_peptide;Acc:NP_001004667],f11r,JUNCTIONAL ADHESION MOLECULE A PRECURSOR JAM A JUNCTIONAL ADHESION MOLECULE 1 JAM 1 CD321 ANTIGEN,Immunoglobulin V-set	usf2,upstream transcription factor 1 like [Source:RefSeq_peptide;Acc:NP_998359],usf2,UPSTREAM STIMULATORY FACTOR MAJOR LATE TRANSCRIPTION FACTOR,Basic helix-loop-helix dimerisation region bHLH	thy1,Thy-1 cell surface antigen [Source:RefSeq_peptide;Acc:NP_932331],thy1,THY1,
12	3	0.00707577	0.0257664	51397	, zgc:112184, rbp4, pde6c	zgc:112184,hypothetical protein LOC553800 [Source:RefSeq_peptide;Acc:NP_001018598],zgc:112184,UNKNOWN,Tropomyosin	rbp4,"retinol binding protein 4, plasma [Source:RefSeq_peptide;Acc:NP_570995]",rbp4,PLASMA RETINOL BINDING PRBP,Lipocalin	pde6c,"phosphodiesterase 6C, cGMP-specific, cone, alpha prime [Source:RefSeq_peptide;Acc:NP_957165]",pde6c,CGMP SPECIFIC 3' 5' CYCLIC PHOSPHODIESTERASE EC_3.1.4.35 PDE,3'5'-cyclic nucleotide phosphodiesterase
20	4	0.00722961	0.435121	32391	, zgc:114014, zp2.2, zgc:111913, actr10	zgc:114014,zona pellucida glycoprotein 2 [Source:RefSeq_peptide;Acc:NP_571405],zgc:111913,ZONA PELLUCIDA SPERM BINDING 2 PRECURSOR ZONA PELLUCIDA GLYCOPROTEIN ZP2 ZONA PELLUCIDA A,Endoglin/CD105 antigen	zp2.2,zona pellucida glycoprotein 2.3 [Source:RefSeq_peptide;Acc:NP_571903],zp2.2,ZONA PELLUCIDA SPERM BINDING 2 PRECURSOR ZONA PELLUCIDA GLYCOPROTEIN ZP2 ZONA PELLUCIDA A,Endoglin/CD105 antigen	zgc:111913,zona pellucida glycoprotein 2.3 [Source:RefSeq_peptide;Acc:NP_571903],zp2.2,ZONA PELLUCIDA SPERM BINDING 2 PRECURSOR ZONA PELLUCIDA GLYCOPROTEIN ZP2 ZONA PELLUCIDA A,Endoglin/CD105 antigen	actr10,actin-related protein 10 homolog [Source:RefSeq_peptide;Acc:NP_956464],actr10,ACTIN RELATED 10,Actin/actin-like
2	2	0.00733797	0.0542581	47235	, znf622, acvr1	znf622,Znf622 protein (Fragment). [Source:Uniprot/SPTREMBL;Acc:Q7T1D6],znf622,ZINC FINGER,"Zinc finger, C2H2-type"	acvr1,"ACVR1 activin A receptor, type I [Source:RefSeq_peptide;Acc:NP_571420]",acvr1,RECEPTOR PRECURSOR EC_2.7.11.30 ACTIVIN RECEPTOR KINASE ALK,"Protein kinase, core"
16	4	0.00734109	-0.119864	82587	, zgc:66432, unknown, unknown, pycard	zgc:66432,hypothetical protein LOC327616 [Source:RefSeq_peptide;Acc:NP_956132],zgc:66432,ZONA PELLUCIDA SPERM BINDING 3 PRECURSOR ZONA PELLUCIDA GLYCOPROTEIN ZP3 SPERM RECEPTOR ZONA PELLUCIDA C,Endoglin/CD105 antigen	,,LOC555835,ZONA PELLUCIDA SPERM BINDING 3 PRECURSOR ZONA PELLUCIDA GLYCOPROTEIN ZP3 SPERM RECEPTOR ZONA PELLUCIDA C,Endoglin/CD105 antigen	,caspase a [Source:RefSeq_peptide;Acc:NP_571580],caspa,CASPASE 1 PRECURSOR EC_3.4.22.36 CASP 1 INTERLEUKIN 1 BETA CONVERTASE IL 1BC IL 1 BETA CONVERTING ENZYME ICE INTERLEUKIN 1 BETA CONVERTING ENZYME P45 [CONTAINS: CASPASE 1 P20 SUBUNIT; CASPASE 1 P10 SUBUNIT],"Caspase, p20 subunit"	pycard,Apoptosis-associated speck-like protein containing a CARD (PYD and CARD domain-containing protein). [Source:Uniprot/SWISSPROT;Acc:Q9I9N6],pycard,APOPTOSIS ASSOCIATED SPECK CONTAINING A CARD PYD AND CARD DOMAIN CONTAINING,Pyrin
6	3	0.00736638	0.489802	28427	, utp6, unknown, zgc:66453	utp6,"UTP6, small subunit (SSU) processome component, homolog [Source:RefSeq_peptide;Acc:NP_956432]",utp6,U3 SMALL NUCLEOLAR RNA ASSOCIATED 6 HOMOLOG MULTIPLE HAT DOMAINS,U3 small nucleolar RNA-associated protein 6	,hypothetical protein LOC561871 [Source:RefSeq_peptide;Acc:NP_001076293],NP_001076293.1,POLYCOMB SUZ12 SUPPRESSOR OF ZESTE 12 HOMOLOG,"Zinc finger, C2H2-type"	zgc:66453,hypothetical protein LOC321619 [Source:RefSeq_peptide;Acc:NP_955847],zgc:66453,UNKNOWN,"AAA ATPase, core"
8	2	0.00740736	-0.280497	39844	, zgc:110231, zgc:112032	zgc:110231,hypothetical protein LOC553600 [Source:RefSeq_peptide;Acc:NP_001018412],zgc:110231,ANKYRIN REPEAT AND SOCS BOX 6 ASB 6,Ankyrin	zgc:112032,Zgc:112032. [Source:Uniprot/SPTREMBL;Acc:Q502L6],zgc:112032,WD REPEAT 13,WD40 repeat
18	2	0.00745028	0.411438	80400	, zgc:136405, zgc:66371	zgc:136405,hypothetical protein LOC678529 [Source:RefSeq_peptide;Acc:NP_001035344],zgc:136405,CRANIOFACIAL DEVELOPMENT 1 BUCENTAUR,Bucentaur or craniofacial development	zgc:66371,Transmembrane protein 170. [Source:Uniprot/SWISSPROT;Acc:A3KPL7],zgc:66371,TRANSMEMBRANE 170,
3	5	0.00745116	0.0354686	65209	, lin7b, snrp70, rnf113a, unknown, unknown	lin7b,U1 small nuclear ribonucleoprotein polypeptide A [Source:RefSeq_peptide;Acc:NP_001003875],lin7b,LIN 7 HOMOLOG LIN MAMMALIAN LIN SEVEN MALS VERTEBRATE LIN 7 HOMOLOG VELI,"L27, C-terminal"	snrp70,U1 small nuclear ribonucleoprotein polypeptide A [Source:RefSeq_peptide;Acc:NP_001003875],lin7b,U1 SMALL NUCLEAR RIBONUCLEOPROTEIN 70 KDA U1 SNRNP 70 KDA SNRNP70,"RNA recognition motif, RNP-1"	rnf113a,ring finger protein 113A [Source:RefSeq_peptide;Acc:NP_001004536],rnf113a,PRE SPLICING FACTOR CWC24,"Zinc finger, RING-type"	,hypothetical protein LOC334550 [Source:RefSeq_peptide;Acc:NP_956205],zgc:56109,STE20 RELATED ADAPTER STRAD ALPHA,Tyrosine protein kinase	,,,ZONA PELLUCIDA SPERM BINDING 3 PRECURSOR ZONA PELLUCIDA GLYCOPROTEIN ZP3 SPERM RECEPTOR ZONA PELLUCIDA C,Endoglin/CD105 antigen
21	3	0.00747452	-0.274669	61053	, aldoc,unknown, sfrs1	aldoc,Fructose-bisphosphate aldolase C (EC 4.1.2.13) (Brain-type aldolase). [Source:Uniprot/SWISSPROT;Acc:Q8JH70],aldoc,FRUCTOSE BISPHOSPHATE ALDOLASE EC_4.1.2.13 TYPE ALDOLASE,"Fructose-bisphosphate aldolase, class-I"	No data	sfrs1,"splicing factor, arginine/serine-rich 1 (splicing factor 2, alternate splicing factor) (sfrs1), mRNA [Source:RefSeq_dna;Acc:NM_200593]",sfrs1,SPLICING FACTOR ARGININE/SERINE RICH,"RNA recognition motif, RNP-1"
14	3	0.00747769	0.197146	58951	, zgc:112474, unknown, unknown	zgc:112474,hypothetical protein LOC550369 [Source:RefSeq_peptide;Acc:NP_001017674],zgc:112474,3 BETA HYDROXYSTEROID DEHYDROGENASE/DELTA 5 >4 ISOMERASE 3 BETA HSD [INCLUDES: 3 BETA HYDROXY DELTA 5 STEROID DEHYDROGENASE EC_1.1.1.145 3 BETA HYDROXY 5 ENE STEROID DEHYDROGENASE PROGESTERONE REDUCTASE ; STEROID DELTA ISOMERASE EC_5.3.3.- 1 DELTA 5 3 KET,Nucleotide sugar epimerase	,hypothetical protein LOC541448 [Source:RefSeq_peptide;Acc:NP_001013591],zgc:113346,AMBIGUOUS,	,,LOC100006286,UDP N ACETYLGLUCOSAMINE PEPTIDE N ACETYLGLUCOSAMINYLTRANSFERASE 110 KDA SUBUNIT EC_2.4.1.- O GLCNAC TRANSFERASE SUBUNIT P110 O LINKED N ACETYLGLUCOSAMINE TRANSFERASE 110 KDA SUBUNIT,Tetratricopeptide TPR_1
3	4	0.00753304	-0.0553758	80867	, gcat, mcm5, zgc:92735, unknown	gcat,Gcat protein (Fragment). [Source:Uniprot/SPTREMBL;Acc:Q6NWC4],gcat,5 AMINOLEVULINATE SYNTHASE MITOCHONDRIAL PRECURSOR EC_2.3.1.37 5 AMINOLEVULINIC ACID SYNTHASE DELTA AMINOLEVULINATE SYNTHASE DELTA ALA SYNTHETASE,"Aminotransferase, class-II"	mcm5,MCM5 minichromosome maintenance deficient 5 [Source:RefSeq_peptide;Acc:NP_848523],mcm5,DNA REPLICATION LICENSING FACTOR MCM,MCM	zgc:92735,Ankyrin repeat domain-containing protein 54. [Source:Uniprot/SWISSPROT;Acc:Q6DGX3],zgc:92735,ANKYRIN REPEAT DOMAIN CONTAINING 54,Ankyrin	,,LOC100001340,GTPASE IMAP FAMILY MEMBER IMMUNITY ASSOCIATED,AIG1
3	5	0.00753654	-0.0833744	72994	, zgc:92588, unknown, unknown, prmt1, prl	zgc:92588,hypothetical protein LOC449660 [Source:RefSeq_peptide;Acc:NP_001005931],zgc:92588,RAS PRECURSOR,Ras GTPase	,,LOC558079,DUAL SPECIFICITY PHOSPHATASE EC_3.1.3.48 EC_3.1.3.- 16 PHOSPHATASE,"Protein-tyrosine phosphatase, Tyr-specific/dual-specificity type"	,,LOC792662,AP 2 COMPLEX SUBUNIT ALPHA ADAPTER RELATED COMPLEX 2 ALPHA SUBUNIT ALPHA ADAPTIN ADAPTOR COMPLEX AP 2 ALPHA SUBUNIT CLATHRIN ASSEMBLY COMPLEX 2 ALPHA LARGE CHAIN 100 KDA COATED VESICLE PLASMA MEMBRANE ADAPTOR HA2/AP2 ADAPTIN ALPHA SUBUNIT,"Clathrin/Coatomer adaptor, adaptin-like, N-terminal"	prmt1,protein arginine methyltransferase 1 [Source:RefSeq_peptide;Acc:NP_956944],prmt1,ARGININE METHYLTRANSFERASE EC_2.1.1.-,	prl,prolactin [Source:RefSeq_peptide;Acc:NP_852102],prl,PROLACTIN PRECURSOR PRL,Somatotropin hormone
13	2	0.00761221	0.140908	41077	, cdc42, zgc:112255	cdc42,cell division cycle 42 [Source:RefSeq_peptide;Acc:NP_956926],cdc42,PRECURSOR,Ras GTPase	zgc:112255,"zgc:112255 (zgc:112255), mRNA [Source:RefSeq_dna;Acc:NM_001020669]",zgc:112255,UNCHARACTERIZED,
21	3	0.00768423	0.228042	36496	, jak2a,unknown,unknown	jak2a,"Janus kinase 2a (jak2a), mRNA [Source:RefSeq_dna;Acc:NM_131093]",jak2a,TYROSINE KINASE EC_2.7.10.2 JANUS KINASE JAK,"Protein kinase, core"	No data	No data
2	4	0.00772708	-0.182078	65431	,unknown, si:ch211-14a17.11, acin1a, mmp14b	No data	si:ch211-14a17.11,hypothetical protein LOC368892 [Source:RefSeq_peptide;Acc:NP_001007178],si:ch211-14a17.11,UNCHARACTERIZED,	acin1a,apoptotic chromatin condensation inducer 1a [Source:RefSeq_peptide;Acc:NP_001007106],acin1a,APOPTOTIC CHROMATIN CONDENSATION INDUCER IN THE NUCLEUS ACINUS,	mmp14b,matrix metalloproteinase 14 (membrane-inserted) beta [Source:RefSeq_peptide;Acc:NP_919395],mmp14b,MATRIX METALLOPROTEINASE PRECURSOR MMP MEMBRANE TYPE MATRIX METALLOPROTEINASE MT MMP MEMBRANE TYPE MATRIX METALLOPROTEINASE MMP,Hemopexin
7	3	0.0077419	0.132772	82056	,unknown, zgc:110179, unknown	No data	zgc:110179,Ras-like family 11 member A [Source:RefSeq_peptide;Acc:NP_001017840],zgc:110179,RAS RELATED AND ESTROGEN REGULATED GROWTH INHIBITOR,Ras GTPase	,Guanylyl cyclase 2 (Fragment). [Source:Uniprot/SPTREMBL;Acc:Q90WX1],gc2,RECEPTOR PRECURSOR GC GUANYLATE CYCLASE RECEPTOR,Adenylyl cyclase class-3/4/guanylyl cyclase
21	4	0.00776153	-0.00564149	44067	, c6, c6, zgc:110002, zgc:66368	c6,complement component 6 [Source:RefSeq_peptide;Acc:NP_956932],c6,COMPLEMENT COMPONENT PRECURSOR,Membrane attack complex component/perforin/complement C9	c6,complement component 6 [Source:RefSeq_peptide;Acc:NP_956932],c6,COMPLEMENT COMPONENT PRECURSOR,Membrane attack complex component/perforin/complement C9	zgc:110002,Regulator of G-protein signaling 7-binding protein B (R7 family- binding protein B). [Source:Uniprot/SWISSPROT;Acc:Q4V9P3],zgc:110002,REGULATOR OF G SIGNALING 7 BINDING R7 FAMILY BINDING,	zgc:66368,hypothetical protein LOC393401 [Source:RefSeq_peptide;Acc:NP_956723],zgc:66368,RING FINGER 180,"Zinc finger, RING-type"
6	2	0.007788	-0.112856	18304	, zgc:123174, agxtl	zgc:123174,hypothetical protein LOC567734 [Source:RefSeq_peptide;Acc:NP_001032187],zgc:123174,THYMIDYLATE KINASE EC_2.7.4.9 DTMP KINASE,Thymidylate kinase	agxtl,"alanine-glyoxylate aminotransferase, like [Source:RefSeq_peptide;Acc:NP_001002331]",agxtl,SERINE PYRUVATE AMINOTRANSFERASE EC_2.6.1.51 SPT ALANINE GLYOXYLATE AMINOTRANSFERASE EC_2.6.1.- 44 AGT,"Aminotransferase, class V"
13	3	0.00787722	-0.0667517	27016	, zgc:136955, cyp17a1, zgc:114169	zgc:136955,hypothetical protein LOC555492 [Source:RefSeq_peptide;Acc:NP_001037798],zgc:136955,WW DOMAIN BINDING 1 WBP 1,Proline-rich region	cyp17a1,hypothetical protein LOC334097 [Source:RefSeq_peptide;Acc:NP_997884],cyp17a1,CYTOCHROME P450 17A1 EC_1.14.99.9 CYPXVII P450 C17 STEROID 17 ALPHA HYDROXYLASE/17 20 LYASE,Cytochrome P450	zgc:114169,hypothetical protein LOC664759 [Source:RefSeq_peptide;Acc:NP_001035077],zgc:114169,UNCHARACTERIZED,
3	3	0.00791224	-0.0797035	44926	, aldoaa, zgc:92244, prpsap2	aldoaa,"aldolase a, fructose-bisphosphate [Source:RefSeq_peptide;Acc:NP_919358]",aldoaa,FRUCTOSE BISPHOSPHATE ALDOLASE EC_4.1.2.13 TYPE ALDOLASE,"Fructose-bisphosphate aldolase, class-I"	zgc:92244,hypothetical protein LOC492340 [Source:RefSeq_peptide;Acc:NP_001007307],zgc:92244,BTN1,Sugar transporter superfamily	prpsap2,phosphoribosyl pyrophosphate synthetase-associated protein 2 [Source:RefSeq_peptide;Acc:NP_998661],prpsap2,RIBOSE PHOSPHATE PYROPHOSPHOKINASE EC_2.7.6.1 PHOSPHORIBOSYL PYROPHOSPHATE SYNTHETASE,Phosphoribosyltransferase
14	2	0.00794335	0.548636	45394	, zgc:103553, spata4	zgc:103553,hypothetical protein LOC492463 [Source:RefSeq_peptide;Acc:NP_001007336],zgc:103553,ENDONUCLEASE VIII 3 NEI 3 DNA GLYCOSYLASE FPG2,"Formamidopyrimidine-DNA glycolase, zinc-binding site"	spata4,spermatogenesis associated 4 [Source:RefSeq_peptide;Acc:NP_001004013],spata4,SPERMATOGENESIS ASSOCIATED 4 TESTIS SPERMATOCYTE APOPTOSIS RELATED GENE 2 TESTIS AND SPERMATOGENESIS CELL RELATED 2,Protein of unknown function DUF1042
2	3	0.00801211	0.0261963	57585	, unknown, zgc:123304, mgc35261l	,hypothetical protein LOC767717 [Source:RefSeq_peptide;Acc:NP_001070123],zgc:152670,PROLYL 4 HYDROXYLASE SUBUNIT ALPHA 1 PRECURSOR EC_1.14.11.2 4 PH ALPHA 1 PROCOLLAGEN PROLINE 2 OXOGLUTARATE 4 DIOXYGENASE ALPHA 1 SUBUNIT,"Prolyl 4-hydroxylase alpha-subunit, N-terminal"	zgc:123304,"Transmembrane protein 55B-A (EC 3.1.3.-) (Type I phosphatidylinositol 4,5-bisphosphate 4-phosphatase-A) (PtdIns-4,5-P2 4-Ptase I-A). [Source:Uniprot/SWISSPROT;Acc:Q32PR0]",zgc:123304,TRANSMEMBRANE EC_3.1.3.- TYPE PHOSPHATIDYLINOSITOL 4 5 BISPHOSPHATE 4 PHOSPHATASE PTDINS 4 5 P2 4 PTASE,	mgc35261l,hypothetical protein LOC432386 [Source:RefSeq_peptide;Acc:NP_001002309],mgc35261l,UNCHARACTERIZED CXORF41 SARCOMA ANTIGEN NY SAR 97,
23	3	0.0080149	-0.166565	60569	, unknown, hm13, unknown	,,LOC567110,COLLAGEN ALPHA IX CHAIN PRECURSOR,Tropoelastin	hm13,histocompatibility 13 [Source:RefSeq_peptide;Acc:NP_997737],hm13,MINOR HISTOCOMPATIBILITY ANTIGEN H13 EC_3.4.23.- SIGNAL PEPTIDE PEPTIDASE PRESENILIN 3,"Peptidase A22B, impas peptidase"	,,,DEATH INDUCER OBLITERATOR 1 DIO 1 DEATH ASSOCIATED TRANSCRIPTION FACTOR 1 DATF 1,"Transcription elongation factor S-II, central region"
13	4	0.00803235	0.0407179	63318	, tbp, zgc:153169, rab1a, slc1a4	tbp,TATA box binding protein [Source:RefSeq_peptide;Acc:NP_956390],tbp,TATA BOX BINDING TATA BOX FACTOR TATA BINDING FACTOR TATA SEQUENCE BINDING TRANSCRIPTION INITIATION FACTOR TFIID TBP SUBUNIT,TATA-box binding	zgc:153169,hypothetical protein LOC767799 [Source:RefSeq_peptide;Acc:NP_001070234],si:ch211-101n13.1,N 4 BETA N ACETYLGLUCOSAMINYL L ASPARAGINASE EC_3.5.1.26 GLYCOSYLASPARAGINASE ASPARTYLGLUCOSAMINIDASE N4 N ACETYL BETA GLUCOSAMINYL L ASPARAGINE AMIDASE AGA [CONTAINS: GLYCOSYLASPARAGINASE ALPHA CHAIN; GLYCOSYLASPARAGINASE BETA CHAIN],"Peptidase T2, asparaginase 2"	rab1a,"RAB1A, member RAS oncogene family [Source:RefSeq_peptide;Acc:NP_001007162]",rab1a,RAS RELATED RAB,"RNA polymerase sigma factor 54, interaction"	slc1a4,"solute carrier family 1 (glutamate/neutral amino acid transporter), member 4 [Source:RefSeq_peptide;Acc:NP_001002513]",slc1a4,EXCITATORY AMINO ACID TRANSPORTER SOLUTE CARRIER FAMILY 1 MEMBER SODIUM DEPENDENT GLUTAMATE/ASPARTATE TRANSPORTER,Sodium:dicarboxylate symporter
20	3	0.00805217	0.152506	40418	, cx43, cx28.9, cx32.3	cx43,Gap junction alpha-1 protein (Connexin-43) (Cx43) (Short fin protein). [Source:Uniprot/SWISSPROT;Acc:O57474],cx43,GAP JUNCTION ALPHA CONNEXIN,Connexins	cx28.9,Gap junction Cx32.2 protein (Connexin-32.2). [Source:Uniprot/SWISSPROT;Acc:Q7T047],cx28.9,GAP JUNCTION ALPHA CONNEXIN,Connexins	cx32.3,connexin 32.3 [Source:RefSeq_peptide;Acc:NP_955906],cx32.3,GAP JUNCTION ALPHA CONNEXIN,Connexins
21	3	0.00806439	0.437859	31510	, ube2g1, arpc3, atp2a2b	ube2g1,"ubiquitin-conjugating enzyme E2G 1 (UBC7 homolog, C. elegans) [Source:RefSeq_peptide;Acc:NP_998695]",ube2g1,UBIQUITIN CONJUGATING ENZYME EC_6.3.2.19 UBIQUITIN LIGASE UBIQUITIN CARRIER,"Ubiquitin-conjugating enzyme, E2"	arpc3,"actin related protein 2/3 complex, subunit 3 [Source:RefSeq_peptide;Acc:NP_001002114]",arpc3,ACTIN RELATED 2/3 COMPLEX SUBUNIT 3 ARP2/3 COMPLEX 21 KDA SUBUNIT P21 ARC,"ARP2/3 complex, 21 kDa p21-Arc subunit"	atp2a2b,"ATPase, Ca++ transporting, cardiac muscle, slow twitch 2b [Source:RefSeq_peptide;Acc:NP_001025448]",atp2a2b,SARCOPLASMIC/ENDOPLASMIC RETICULUM CALCIUM ATPASE EC_3.6.3.8 CALCIUM PUMP SR CA 2+ ATPASE CALCIUM TRANSPORTING ATPASE SARCOPLASMIC RETICULUM TYPE TWITCH SKELETAL MUSCLE ENDOPLASMIC RETICULUM CLASS 1/2 CA 2+ ATPASE,"ATPase, P-type, K/Mg/Cd/Cu/Zn/Na/Ca/Na/H-transporter"
12	3	0.00809665	0.0843177	34298	, zgc:55455, zgc:56011, zgc:64155	zgc:55455,hypothetical protein LOC334244 [Source:RefSeq_peptide;Acc:NP_956171],zgc:55455,AMBIGUOUS,WD40 repeat	zgc:56011,hypothetical protein LOC334308 [Source:RefSeq_peptide;Acc:NP_997891],zgc:56011,PYRIDOXAL PHOSPHATE PHOSPHATASE EC_3.1.3.74 PLP PHOSPHATASE,Haloacid dehalogenase-like hydrolase	zgc:64155,hypothetical protein LOC337087 [Source:RefSeq_peptide;Acc:NP_956343],zgc:64155,PROBABLE PALMITOYLTRANSFERASE ZDHHC4 EC_2.3.1.- ZINC FINGER DHHC DOMAIN CONTAINING 4 DHHC 4,"Zinc finger, DHHC-type"
12	3	0.00814694	0.0378136	39021	, arl4d, unknown, psme3	arl4d,hypothetical protein LOC323573 [Source:RefSeq_peptide;Acc:NP_955938],arl4d,ADP RIBOSYLATION FACTOR,Ras GTPase	,FLJ11273 protein (Fragment). [Source:Uniprot/SPTREMBL;Acc:Q7ZW67],Q7ZW67_DANRE,TRANSMEMBRANE,Protein of unknown function DUF1356	psme3,proteasome activator subunit 3 [Source:RefSeq_peptide;Acc:NP_571451],psme3,PROTEASOME ACTIVATOR COMPLEX SUBUNIT PROTEASOME ACTIVATOR 28 SUBUNIT ACTIVATOR OF MULTICATALYTIC PROTEASE SUBUNIT 11S REGULATOR COMPLEX SUBUNIT REG,"Proteasome activator pa28, alpha subunit"
7	5	0.00822527	0.0392404	56359	, unknown, psmc3, mtch2, npsn, c6ast3	,,LOC793710,RECEPTOR,Rhodopsin-like GPCR superfamily	psmc3,"proteasome (prosome, macropain) 26S subunit, ATPase, 3 [Source:RefSeq_peptide;Acc:NP_001002064]",psmc3,26S PROTEASE REGULATORY SUBUNIT PROTEASOME 26S SUBUNIT ATPASE,"AAA ATPase, subdomain"	mtch2,mitochondrial carrier homolog 2 [Source:RefSeq_peptide;Acc:NP_571457],mtch2,MITOCHONDRIAL CARRIER HOMOLOG,Adenine nucleotide translocator 1	npsn,hypothetical protein LOC777732 [Source:RefSeq_peptide;Acc:NP_001071247],npsn,ZINC METALLOPROTEINASE NAS PRECURSOR EC_3.4.24.21 NEMATODE ASTACIN,"Peptidase M, neutral zinc metallopeptidases, zinc-binding site"	c6ast3,hypothetical protein LOC541399 [Source:RefSeq_peptide;Acc:NP_001013544],c6ast3,ZINC METALLOPROTEINASE NAS PRECURSOR EC_3.4.24.21 NEMATODE ASTACIN,"Peptidase M, neutral zinc metallopeptidases, zinc-binding site"
8	2	0.00823245	-0.200988	29250	, otud5, pim1	otud5,OTU domain-containing protein 5. [Source:Uniprot/SWISSPROT;Acc:Q08BW0],zgc:154072,OTU DOMAIN CONTAINING 5,Eggshell protein	pim1,Serine/threonine-protein kinase Pim-1 (EC 2.7.11.1). [Source:Uniprot/SWISSPROT;Acc:Q9YHZ5],pim1,SERINE/THREONINE KINASE PIM EC_2.7.11.1,"Protein kinase, core"
3	3	0.00823717	0.214932	74482	, foxk1, cyp3c1l2, cyp3c1	foxk1,forkhead box K1 [Source:RefSeq_peptide;Acc:NP_956196],foxk1,FORKHEAD BOX FACTOR,Fork head transcription factor	cyp3c1l2,"cytochrome P450, family 3, subfamily c, polypeptide 1 like, 2 [Source:RefSeq_peptide;Acc:NP_001007401]",cyp3c1l2,CYTOCHROME P450,Cytochrome P450	cyp3c1,"cytochrome P450, family 3, subfamily c, polypeptide 1 [Source:RefSeq_peptide;Acc:NP_997838]",cyp3c1,CYTOCHROME P450,Cytochrome P450
6	3	0.00825446	0.34663	97796	, zgc:113070, blcap, unknown	zgc:113070,hypothetical protein LOC503535 [Source:RefSeq_peptide;Acc:NP_001012517],zgc:113070,FAM65A,	blcap,bladder cancer associated protein [Source:RefSeq_peptide;Acc:NP_571568],blcap,BLADDER CANCER ASSOCIATED,Bladder cancer-related BC10	,hypothetical protein LOC436820 [Source:RefSeq_peptide;Acc:NP_001002547],zgc:92785,PROTEASOME INHIBITOR PI31 SUBUNIT,PI31 proteasome regulator
4	4	0.0083342	0.0165985	53947	, ldhb, slc25a3l, tmpo, strap	ldhb,L-lactate dehydrogenase B chain (EC 1.1.1.27) (LDH-B). [Source:Uniprot/SWISSPROT;Acc:Q9PVK4],ldhb,L LACTATE DEHYDROGENASE CHAIN EC_1.1.1.27 LDH,L-lactate dehydrogenase	slc25a3l,"solute carrier family 25 (mitochondrial carrier; phosphate carrier), member 3, like [Source:RefSeq_peptide;Acc:NP_957009]",slc25a3l,PHOSPHATE CARRIER PROTEIN MITOCHONDRIAL PRECURSOR PTP SOLUTE CARRIER FAMILY 25 MEMBER 3,Mitochondrial carrier protein	tmpo,Thymopoietin. [Source:Uniprot/SPTREMBL;Acc:Q5RGX4],tmpo,LAMINA ASSOCIATED POLYPEPTIDE 2 THYMOPOIETIN TP,Thymopoietin LEM	strap,serine/threonine kinase receptor associated protein [Source:RefSeq_peptide;Acc:NP_956598],strap,SERINE THREONINE KINASE RECEPTOR ASSOCIATED UNR INTERACTING,WD40 repeat
7	3	0.00837227	-0.159654	79721	, aldh1a2, unknown, lipc	aldh1a2,"aldehyde dehydrogenase 1 family, member A2 [Source:RefSeq_peptide;Acc:NP_571925]",aldh1a2,ALDEHYDE DEHYDROGENASE,Aldehyde dehydrogenase	,,LOC570191,AQUAPORIN AQP,Major intrinsic protein	lipc,"lipase, hepatic [Source:RefSeq_peptide;Acc:NP_957316]",lipc,LIPOPROTEIN LIPASE PRECURSOR EC_3.1.1.34 LPL,"Lipase, active site"
19	3	0.00837261	0.171389	42649	, mcl1a, gpd1, gpd1	mcl1a,myeloid cell leukemia sequence 1a [Source:RefSeq_peptide;Acc:NP_571674],mcl1a,INDUCED MYELOID LEUKEMIA CELL DIFFERENTIATION MCL 1,"Apoptosis regulator Bcl-2, BH"	gpd1,glycerol-3-phosphate dehydrogenase 1 (soluble) [Source:RefSeq_peptide;Acc:NP_999918],gpd1,GLYCEROL 3 PHOSPHATE DEHYDROGENASE EC_1.1.1.8,TrkA potassium uptake protein	gpd1,glycerol-3-phosphate dehydrogenase 1 (soluble) [Source:RefSeq_peptide;Acc:NP_999918],gpd1,GLYCEROL 3 PHOSPHATE DEHYDROGENASE EC_1.1.1.8,TrkA potassium uptake protein
10	3	0.00837726	-0.253733	50011	, aldh7a1, rnuxa, lmnb1	aldh7a1,"aldehyde dehydrogenase 7 family, member A1 [Source:RefSeq_peptide;Acc:NP_997889]",aldh7a1,ALPHA AMINOADIPIC SEMIALDEHYDE DEHYDROGENASE EC_1.2.1.31 ALPHA AASA DEHYDROGENASE DELTA1 PIPERIDEINE 6 CARBOXYLATE DEHYDROGENEASE P6C DEHYDROGENASE ALDEHYDE DEHYDROGENASE FAMILY 7 MEMBER A1 ANTIQUITIN 1,Aldehyde dehydrogenase	rnuxa,"RNA U, small nuclear RNA export adaptor (phosphorylation regulated) [Source:RefSeq_peptide;Acc:NP_001003995]",rnuxa,RNA U SMALL NUCLEAR RNA EXPORT ADAPTER PHOSPHORYLATED ADAPTER RNA EXPORT,	lmnb1,lamin B1 [Source:RefSeq_peptide;Acc:NP_694504],lmnb1,INTERMEDIATE FILAMENT,Intermediate filament protein
4	3	0.00842016	-0.0859877	57674	, snrpd1, zgc:92063,unknown	snrpd1,small nuclear ribonucleoprotein D1 polypeptide [Source:RefSeq_peptide;Acc:NP_775359],snrpd1,SMALL NUCLEAR RIBONUCLEOPROTEIN SM D1 SNRNP CORE D1 SM D1,"Like-Sm ribonucleoprotein, core"	zgc:92063,hypothetical protein LOC436653 [Source:RefSeq_peptide;Acc:NP_001002380],zgc:92063,CLEFT LIP AND PALATE TRANSMEMBRANE 1,Cleft lip and palate transmembrane 1	No data
20	4	0.00843931	0.158228	110968	, zgc:101805,unknown,unknown, si:dkey-235d18.4	zgc:101805,zgc:101805 [Source:RefSeq_peptide;Acc:NP_001008620],zgc:101805,GDP L FUCOSE SYNTHETASE EC_1.1.1.271 FX RED CELL NADP H BINDING GDP 4 KETO 6 DEOXY D MANNOSE 3 5 EPIMERASE 4 REDUCTASE,NAD-dependent epimerase/dehydratase	No data	No data	si:dkey-235d18.4,eukaryotic translation elongation factor 1 delta [Source:RefSeq_peptide;Acc:NP_001025318],si:dkey-235d18.4,ELONGATION FACTOR 1 EF 1,"Translation elongation factor EF1B, beta and delta chains, C-terminal"
1	2	0.00844321	-0.220649	78651	, unknown, unknown	,,LOC799576,EUKARYOTIC TRANSLATION INITIATION FACTOR 5B EIF 5B TRANSLATION INITIATION FACTOR IF 2,Tropomyosin	,,,RHO GUANINE NUCLEOTIDE EXCHANGE FACTOR 6 RAC/CDC42 GUANINE NUCLEOTIDE EXCHANGE FACTOR 6,Pleckstrin-like
2	3	0.00871234	0.406598	59038	, stk25, unknown, zgc:161973	stk25,serine/threonine kinase 25 [Source:RefSeq_peptide;Acc:NP_998473],stk25,SERINE/THREONINE KINASE EC_2.7.11.1,"Protein kinase, core"	,Bcl-2-related ovarian killer protein homolog B (zBok2). [Source:Uniprot/SWISSPROT;Acc:Q7T381],bokb,BCL 2 RELATED OVARIAN KILLER,"Apoptosis regulator Bcl-2, BH"	zgc:161973,hypothetical protein LOC556635 [Source:RefSeq_peptide;Acc:NP_001076275],zgc:161973,F BOX ONLY 15,Cyclin-like F-box
23	2	0.00871822	0.735934	117212	, edem2,unknown	edem2,Edem2 protein (Fragment). [Source:Uniprot/SPTREMBL;Acc:Q7SXL5],edem2,ER DEGRADATION ENHANCING ALPHA MANNOSIDASE,"Glycoside hydrolase, family 47"	No data
2	3	0.00878264	0.0108156	74331	, unc119.2, slc13a2, vtn	unc119.2,hypothetical protein LOC678653 [Source:RefSeq_peptide;Acc:NP_001035484],unc119.2,UNC 119,"GMP phosphodiesterase, delta subunit"	slc13a2,"solute carrier family 13 (sodium-dependent dicarboxylate transporter), member 2 [Source:RefSeq_peptide;Acc:NP_998617]",slc13a2,SOLUTE CARRIER FAMILY 13 MEMBER NA + COTRANSPORTER,Sodium/sulphate symporter	vtn,Vtn protein (Fragment). [Source:Uniprot/SPTREMBL;Acc:Q7SXJ7],vtn,VITRONECTIN PRECURSOR SERUM SPREADING FACTOR S,Somatomedin B
5	3	0.00879237	-0.217791	41652	, atp6v1g1, slc31a1, cdc26	atp6v1g1,vacuolar H+ ATPase G1 [Source:RefSeq_peptide;Acc:NP_956228],atp6v1g1,VACUOLAR ATP SYNTHASE SUBUNIT G EC_3.6.3.14 V ATPASE SUBUNIT G VACUOLAR PROTON PUMP SUBUNIT G V ATPASE 13 KDA SUBUNIT,Vacuolar (H+)-ATPase G subunit	slc31a1,"solute carrier family 31 (copper transporters), member 1 [Source:RefSeq_peptide;Acc:NP_991280]",slc31a1,HIGH AFFINITY COPPER UPTAKE 1 COPPER TRANSPORTER 1 SOLUTE CARRIER FAMILY 31 MEMBER 1,Ctr copper transporter	cdc26,Anaphase-promoting complex subunit CDC26 (Cell division cycle protein 26). [Source:Uniprot/SWISSPROT;Acc:Q68EK9],cdc26,ANAPHASE PROMOTING COMPLEX SUBUNIT CDC26 CELL DIVISION CYCLE 26,
22	3	0.00880338	-0.268076	87837	, unknown, mibp, zgc:92871	,Hypothetical protein (Fragment). [Source:Uniprot/SPTREMBL;Acc:Q0P3W5],Q0P3W5_DANRE,SPERMATID PERINUCLEAR RNA BINDING,"Zinc finger, C2H2-type"	mibp,muscle-specific beta 1 integrin binding protein [Source:RefSeq_peptide;Acc:NP_571768],mibp,NICOTINAMIDE RIBOSIDE KINASE 2 EC_2.7.1.- INTEGRIN BETA 1 BINDING 3 MUSCLE INTEGRIN BINDING MIBP,Uridine kinase	zgc:92871,hypothetical protein LOC566052 [Source:RefSeq_peptide;Acc:NP_001092214],zgc:92871,UNCHARACTERIZED PRECURSOR STROMAL CELL DERIVED GROWTH FACTOR SF20 INTERLEUKIN 25 IL 25,Endoplasmic reticulum targeting sequence
14	2	0.00883961	0.291341	59050	, zgc:92093, ppid	zgc:92093,hypothetical protein LOC447859 [Source:RefSeq_peptide;Acc:NP_001004598],zgc:92093,ELECTRON TRANSFER FLAVOPROTEIN UBIQUINONE OXIDOREDUCTASE MITOCHONDRIAL PRECURSOR EC_1.5.5.1 ETF QO ETF UBIQUINONE OXIDOREDUCTASE ETF DEHYDROGENASE ELECTRON TRANSFERRING FLAVOPROTEIN DEHYDROGENASE,"Pyridine nucleotide-disulphide oxidoreductase, class-II"	ppid,peptidylprolyl isomerase D (cyclophilin D) [Source:RefSeq_peptide;Acc:NP_001002065],ppid,PEPTIDYL PROLYL CIS TRANS ISOMERASE EC_5.2.1.8 PPIASE ROTAMASE,"Peptidyl-prolyl cis-trans isomerase, cyclophilin-type"
13	3	0.00884214	-0.249861	86531	, unknown, zgc:77357, txndc1	,hypothetical protein LOC493916 [Source:RefSeq_peptide;Acc:NP_001008538],zgc:66314,GLYCOGEN PHOSPHORYLASE FORM EC_2.4.1.1,"Glycosyl transferase, family 35"	zgc:77357,hypothetical protein LOC336099 [Source:RefSeq_peptide;Acc:NP_991126],zgc:77357,TRIPARTITE MOTIF CONTAINING,"Zinc finger, RING-type"	txndc1,Txndc1 protein (Fragment). [Source:Uniprot/SPTREMBL;Acc:Q6PH50],txndc1,THIOREDOXIN DOMAIN CONTAINING PRECURSOR,Thioredoxin-related
21	3	0.00892865	0.137982	31619	, zgc:86764, zgc:158435, rbp4l	zgc:86764,hypothetical protein LOC436957 [Source:RefSeq_peptide;Acc:NP_001002684],zgc:86764,REGULATOR OF CYTOKINESIS 1,MAP65/ASE1	zgc:158435,hypothetical protein LOC791185 [Source:RefSeq_peptide;Acc:NP_001074136],zgc:158435,SOLUTE CARRIER FAMILY 26 MEMBER,Sulphate anion transporter	rbp4l,"retinol binding protein 4, like [Source:RefSeq_peptide;Acc:NP_956259]",rbp4l,PLASMA RETINOL BINDING PRBP,Lipocalin
1	3	0.00899297	-0.126518	55613	,unknown, fgg, plrg1	No data	fgg,fibrinogen gamma polypeptide [Source:RefSeq_peptide;Acc:NP_998219],fgg,FIBRINOGEN BETA CHAIN PRECURSOR [CONTAINS: FIBRINOPEPTIDE B],"Fibrinogen, alpha/beta/gamma chain, C-terminal globular"	plrg1,pleiotropic regulator 1 [Source:RefSeq_peptide;Acc:NP_998605],plrg1,PRE SPLICING FACTOR PRP46 PRE PROCESSING 46,WD40 repeat
21	4	0.00902063	-0.0191874	75182	, zgc:110682, dpp3, hif1al2, sart1	zgc:110682,Zgc:110682. [Source:Uniprot/SPTREMBL;Acc:Q503D7],zgc:110682,RNA BINDING RNA BINDING MOTIF RNA BINDING MOTIF,"RNA recognition motif, RNP-1"	dpp3,dipeptidylpeptidase 3 [Source:RefSeq_peptide;Acc:NP_001002683],dpp3,DIPEPTIDYL PEPTIDASE 3 EC_3.4.14.4 DIPEPTIDYL PEPTIDASE III DPP III DIPEPTIDYL AMINOPEPTIDASE III DIPEPTIDYL ARYLAMIDASE III,Peptidase M49	hif1al2,"hypoxia-inducible factor 1, alpha subunit, like 2 [Source:RefSeq_peptide;Acc:NP_001012371]",hif1al2,HYPOXIA INDUCIBLE FACTOR ALPHA HIF ALPHA ALPHA,Basic helix-loop-helix dimerisation region bHLH	sart1,squamous cell carcinoma antigen recognised by T cells [Source:RefSeq_peptide;Acc:NP_001002673],sart1,U4/U6 U5 TRI SNRNP ASSOCIATED 1 SQUAMOUS CELL CARCINOMA ANTIGEN RECOGNIZED BY T CELLS 1 SART 1 1,SART-1 protein
8	3	0.00908404	0.274371	47284	, zgc:91844, zgc:86775, zgc:86775	zgc:91844,hypothetical protein LOC445079 [Source:RefSeq_peptide;Acc:NP_001003473],zgc:91844,UNCHARACTERIZED,	zgc:86775,hypothetical protein LOC415217 [Source:RefSeq_peptide;Acc:NP_001002127],zgc:86775,TRANSCRIPTION INITIATION FACTOR IIF SUBUNIT BETA EC_3.6.1.- TFIIF BETA ATP DEPENDENT HELICASE GT GENERAL TRANSCRIPTION FACTOR IIF SUBUNIT 2 TRANSCRIPTION INITIATION FACTOR RAP30,"Transcription initiation factor IIF, beta subunit"	zgc:86775,hypothetical protein LOC415217 [Source:RefSeq_peptide;Acc:NP_001002127],zgc:86775,TRANSCRIPTION INITIATION FACTOR IIF SUBUNIT BETA EC_3.6.1.- TFIIF BETA ATP DEPENDENT HELICASE GT GENERAL TRANSCRIPTION FACTOR IIF SUBUNIT 2 TRANSCRIPTION INITIATION FACTOR RAP30,"Transcription initiation factor IIF, beta subunit"
14	2	0.00910162	-0.0300115	40014	, si:busm1-60j23.1, uppl	si:busm1-60j23.1,Novel protein similar to rodent myosin Ib (MYO1B) (Fragment). [Source:Uniprot/SPTREMBL;Acc:Q7T158],si:busm1-60j23.1,MYOSIN,"Myosin head, motor region"	uppl,"uridine phosphorylase, like [Source:RefSeq_peptide;Acc:NP_956438]",uppl,URIDINE PHOSPHORYLASE EC_2.4.2.3 URDPASE UPASE,Nucleoside phosphorylase
19	3	0.00910215	-0.0571624	103985	, pabpc1b, ywhai, zgc:92624	pabpc1b,"poly A binding protein, cytoplasmic 1 b [Source:RefSeq_peptide;Acc:NP_957176]",pabpc1b,POLYADENYLATE BINDING POLY A BINDING PABP,"RNA recognition motif, RNP-1"	ywhai,"tyrosine 3-monooxygenase/tryptophan 5-monooxygenase activation protein, iota polypeptide [Source:RefSeq_peptide;Acc:NP_997922]",ywhai,UNKNOWN,14-3-3 protein	zgc:92624,HSPC038 protein [Source:RefSeq_peptide;Acc:NP_991175],zgc:92624,UNKNOWN,"Zinc finger, C2H2-type"
19	3	0.00910215	0.311959	79144	, tnfsf5ip1,unknown, seh1l	tnfsf5ip1,"tumor necrosis factor superfamily, member 5-induced protein 1 [Source:RefSeq_peptide;Acc:NP_998197]",tnfsf5ip1,AMBIGUOUS,	No data	seh1l,sec13-like protein [Source:RefSeq_peptide;Acc:NP_956217],seh1l,NUCLEOPORIN SEH1 NUCLEAR PORE SEH1,WD40 repeat
9	3	0.00915708	0.141794	53032	, eaf2, rnd3b, zgc:91819	eaf2,ELL associated factor 2 [Source:RefSeq_peptide;Acc:NP_001002162],eaf2,ELL ASSOCIATED FACTOR 2 TESTOSTERONE REGULATED APOPTOSIS INDUCER AND TUMOR SUPPRESSOR,	rnd3b,Rho family GTPase 3b [Source:RefSeq_peptide;Acc:NP_001002591],rnd3b,GTP BINDING PRECURSOR,Ras GTPase	zgc:91819,hypothetical protein LOC402886 [Source:RefSeq_peptide;Acc:NP_991157],zgc:91819,UNCHARACTERIZED MITOCHONDRIAL PRECURSOR,
16	3	0.00916864	-0.0550194	92577	, unknown, zgc:56020, tbx20	,Smarcc1 protein (Fragment). [Source:Uniprot/SPTREMBL;Acc:Q7ZUU5],Q7ZUU5_DANRE,SWI/SNF RELATED MATRIX ASSOCIATED ACTIN DEPENDENT REGULATOR OF CHROMATIN SUBFAMILY C MEMBER SWI/SNF COMPLEX KDA SUBUNIT BRG1 ASSOCIATED FACTOR,Tubulin	zgc:56020,Homocysteine-responsive endoplasmic reticulum-resident ubiquitin-like domain member 2 protein. [Source:Uniprot/SWISSPROT;Acc:Q6NYI0],zgc:56020,HOMOCYSTEINE RESPONSIVE ENDOPLASMIC RETICULUM RESIDENT UBIQUITIN DOMAIN MEMBER,Ubiquitin	tbx20,T-box transcription factor TBX20 (T-box protein 20) (H15-related T-box transcription factor hrT). [Source:Uniprot/SWISSPROT;Acc:Q9I9K7],tbx20,T BOX TRANSCRIPTION FACTOR T BOX,Tubulin
17	2	0.00932017	-0.262783	20031	, otx1, unknown	otx1,Homeobox protein OTX1 (Orthodenticle homolog 1) (zOTX1). [Source:Uniprot/SWISSPROT;Acc:Q91994],otx1,HOMEOBOX,Homeobox	,"similar to EH domain binding protein 1, (LOC560857), mRNA [Source:RefSeq_dna;Acc:XR_028925]",XR_028925.1,EH DOMAIN BINDING 1,
3	2	0.00932915	0.535198	91502	, zgc:158605, serpine2	zgc:158605,"serine (or cysteine) proteinase inhibitor, clade E (nexin, plasminogen activator inhibitor type 1), member 2 [Source:RefSeq_peptide;Acc:NP_956478]",zgc:158605,PRECURSOR,Peptidase S28	serpine2,"serine (or cysteine) proteinase inhibitor, clade E (nexin, plasminogen activator inhibitor type 1), member 2 [Source:RefSeq_peptide;Acc:NP_956478]",zgc:158605,PLASMINOGEN ACTIVATOR INHIBITOR 1 PRECURSOR PAI 1 ENDOTHELIAL PLASMINOGEN ACTIVATOR INHIBITOR PAI,"Protease inhibitor I4, serpin"
13	2	0.00938198	0.205241	34359	, zgc:55307, yipf3	zgc:55307,hypothetical protein LOC394104 [Source:RefSeq_peptide;Acc:NP_957423],zgc:55307,NUCLEAR RECEPTOR COACTIVATOR 4 NCOA 4.70 KDA ANDROGEN RECEPTOR COACTIVATOR 70 KDA AR ACTIVATOR RET ACTIVATING ELE1,	yipf3,Protein YIPF3 (YIP1 family member 3). [Source:Uniprot/SWISSPROT;Acc:Q803Z2],yipf3,YIPF3 YIP1 FAMILY MEMBER 3,"DNA topoisomerase, type IIA, subunit B"
1	2	0.00947566	0.823325	32560	, zgc:55549, zgc:123274	zgc:55549,hypothetical protein LOC393301 [Source:RefSeq_peptide;Acc:NP_956624],zgc:55549,CONDENSIN II COMPLEX SUBUNIT D3 NON SMC CONDENSIN II COMPLEX SUBUNIT D3,HEAT	zgc:123274,Coiled-coil domain-containing protein 111 homolog. [Source:Uniprot/SWISSPROT;Acc:Q32PL8],zgc:123274,COILED COIL DOMAIN CONTAINING 111,"DNA primase, small subunit"
5	3	0.00964124	-0.0286672	71242	, dab2,unknown, zgc:110365	dab2,disabled homolog 2 [Source:RefSeq_peptide;Acc:NP_991320],dab2,DISABLED HOMOLOG,Phosphotyrosine interaction region	No data	zgc:110365,hypothetical protein LOC553942 [Source:RefSeq_peptide;Acc:NP_001018175],zgc:110365,F BOX/WD REPEAT 2 F BOX AND WD 40 DOMAIN 2,WD40 repeat
20	3	0.00965241	-0.0921816	65946	, si:dkey-174m14.3, si:dkey-174m14.3, zgc:101840	si:dkey-174m14.3,hypothetical protein LOC563117 [Source:RefSeq_peptide;Acc:NP_001038475],si:dkey-174m14.3,BRAIN ENRICHED GUANYLATE KINASE ASSOCIATED,Lipocalin	si:dkey-174m14.3,hypothetical protein LOC563117 [Source:RefSeq_peptide;Acc:NP_001038475],si:dkey-174m14.3,BRAIN ENRICHED GUANYLATE KINASE ASSOCIATED,Lipocalin	zgc:101840,hypothetical protein LOC449795 [Source:RefSeq_peptide;Acc:NP_001005968],zgc:101840,CYSTEINE AND GLYCINE RICH CYSTEINE RICH,"LIM, zinc-binding"
16	2	0.00969363	-0.542003	73534	, ywhag1, hspb1	ywhag1,"3-monooxygenase/tryptophan 5-monooxygenase activation protein, gamma polypeptide 1 (ywhag1), mRNA [Source:RefSeq_dna;Acc:NM_213022]",ywhag1,UNKNOWN,14-3-3 protein	hspb1,heat shock protein 1 [Source:RefSeq_peptide;Acc:NP_001008615],hspb1,ALPHA CRYSTALLIN CHAIN ALPHA CRYSTALLIN,Alpha crystallin/Heat shock protein
5	2	0.00972661	0.153703	206396	, zgc:64188, couptf5	zgc:64188,hypothetical protein LOC393390 [Source:RefSeq_peptide;Acc:NP_956712],zgc:64188,AMBIGUOUS,	couptf5,Nuclear receptor Nr2f1 (Steroid receptor homolog SVP 44). [Source:Uniprot/SWISSPROT;Acc:Q06725],nr2f1,NUCLEAR RECEPTOR,"Nuclear hormone receptor, DNA-binding"
8	4	0.00983693	0.219783	60022	, dnmt7, mapre1l, suv39h1, gpr173	dnmt7,DNA methyltransferase [Source:RefSeq_peptide;Acc:NP_001018312],dnmt7,DNA CYTOSINE 5 METHYLTRANSFERASE EC_2.1.1.37 DNA METHYLTRANSFERASE DNA MTASE M,C-5 cytosine-specific DNA methylase	mapre1l,"microtubule-associated protein, RP/EB family, member 1 [Source:RefSeq_peptide;Acc:NP_956158]",mapre1l,MICROTUBULE ASSOCIATED RP/EB FAMILY MEMBER,"Antifreeze protein, type I"	suv39h1,Histone-lysine N-methyltransferase SUV39H1 (EC 2.1.1.43) (Suppressor of variegation 3-9 homolog 1) (Su(var)3-9 homolog 1). [Source:Uniprot/SWISSPROT;Acc:Q6DGD3],suv39h1,HISTONE LYSINE N METHYLTRANSFERASE SU EC_2.1.1.43 SUPPRESSOR OF VARIEGATION 3 9 HOMOLOG SU VAR 3 9 HOMOLOG,Chromo	gpr173,Probable G-protein coupled receptor 173 (Super conserved receptor expressed in brain 3). [Source:Uniprot/SWISSPROT;Acc:Q9I918],gpr173,PROBABLE G COUPLED RECEPTOR SUPER CONSERVED RECEPTOR EXPRESSED IN BRAIN,Rhodopsin-like GPCR superfamily
12	4	0.00993013	-0.0935918	66489	, hbbe3,unknown, aqp8, zgc:101094	hbbe3,hemoglobin beta embryonic-3 [Source:RefSeq_peptide;Acc:NP_001015058],hbbe3,HEMOGLOBIN SUBUNIT BETA HEMOGLOBIN BETA CHAIN BETA GLOBIN,Myoglobin	No data	aqp8,aquaporin 8 [Source:RefSeq_peptide;Acc:NP_001004661],aqp8,AQUAPORIN AQP AQUAPORIN WATER CHANNEL,Major intrinsic protein	zgc:101094,hypothetical protein LOC447907 [Source:RefSeq_peptide;Acc:NP_001004645],zgc:101094,LEUCINE CARBOXYL METHYLTRANSFERASE 1 EC_2.1.1.- PHOSPHATASE METHYLTRANSFERASE 1,Leucine carboxyl methyltransferase
11	3	0.00993859	0.144516	57579	, mfn1, unknown, sfrs11	mfn1,hypothetical protein LOC692290 [Source:RefSeq_peptide;Acc:NP_001038727],zgc:136305,TRANSMEMBRANE GTPASE,"Metabotropic gamma-aminobutyric acid receptor, type B2"	,"zgc:56077 (zgc:56077), mRNA [Source:RefSeq_dna;Acc:NM_214690]",zgc:56077,ANKYRIN REPEAT DOMAIN CONTAINING,Ankyrin	sfrs11,"splicing factor, arginine/serine-rich 11 [Source:RefSeq_peptide;Acc:NP_955870]",sfrs11,SPLICING FACTOR ARGININE/SERINE RICH 12 SERINE ARGININE RICH SPLICING REGULATORY 86 SRRP86,Histone H5
14	3	0.00999034	-0.0136963	44392	,unknown, ccng1, ccng1	No data	ccng1,cyclin G1 [Source:RefSeq_peptide;Acc:NP_955775],ccng1,CYCLIN,"Cyclin, N-terminal"	ccng1,cyclin G1 [Source:RefSeq_peptide;Acc:NP_955775],ccng1,CYCLIN,"Cyclin, N-terminal"
2	3	0.0100066	-0.183171	247003	, unknown, pak2, ing5b	,,,EPHRIN TYPE RECEPTOR PRECURSOR EC_2.7.10.1 TYROSINE KINASE RECEPTOR,"Protein kinase, core"	pak2,p21-activated kinase 2 [Source:RefSeq_peptide;Acc:NP_001002717],pak2,SERINE/THREONINE KINASE PAK EC_2.7.11.1 P21 ACTIVATED KINASE PAK,"Protein kinase, core"	ing5b,inhibitor of growth [Source:RefSeq_peptide;Acc:NP_001007169],ing5b,INHIBITOR OF GROWTH,"Zinc finger, PHD-type"
23	3	0.0100816	0.0260682	60642	, zgc:92113, zgc:101663, unknown	zgc:92113,hypothetical protein LOC445054 [Source:RefSeq_peptide;Acc:NP_001003448],zgc:92113,MITOCHONDRIAL GLUTAMATE CARRIER SOLUTE CARRIER FAMILY 25 MEMBER,Mitochondrial carrier protein	zgc:101663,"Alpha-1,3-mannosyl-glycoprotein 4-beta-N-acetylglucosaminyltransferase C (EC 2.4.1.145) (UDP-N-acetylglucosamine: alpha-1,3-D-mannoside beta- 1,4-N-acetylglucosaminyltransferase IVc) (N-glycosyl-oligosaccharide- glycoprotein N-acetylglucosaminyltransferas [Source:Uniprot/SWISSPROT;Acc:Q5U3T0]",zgc:101663,ALPHA 1 3 MANNOSYL GLYCOPROTEIN 4 BETA N ACETYLGLUCOSAMINYLTRANSFERASE A EC_2.4.1…	,AP-4 complex subunit beta-1 (Adapter-related protein complex 4 beta 1 subunit) (Beta subunit of AP-4) (AP-4 adapter complex beta subunit). [Source:Uniprot/SWISSPROT;Acc:Q9Y6B7],AP4B1,AP COMPLEX SUBUNIT BETA 1 ADAPTER RELATED COMPLEX BETA 1 SUBUNIT ADAPTIN ADAPTOR BETA SUBUNIT CLATHRIN ASSEMBLY COMPLEX BETA LARGE CHAIN,"Clathrin/Coatomer adaptor, adaptin-like, N-terminal"
10	2	0.0100858	0.126675	43169	, zgc:109954, cltc	zgc:109954,hypothetical protein LOC553556 [Source:RefSeq_peptide;Acc:NP_001018371],zgc:109954,PEPTIDYL TRNA HYDROLASE 2 EC_3.1.1.29 PTH 2,"Peptidyl-tRNA hydrolase, PTH2"	cltc,"clathrin, heavy polypeptide (Hc) [Source:RefSeq_peptide;Acc:NP_001005391]",cltc,CLATHRIN HEAVY CHAIN,"Clathrin propeller, N-terminal"
16	2	0.0100968	0.3446	79728	, zgc:63565, ext1a	zgc:63565,hypothetical protein LOC386994 [Source:RefSeq_peptide;Acc:NP_956417],zgc:63565,RAS RELATED RAB,"RNA polymerase sigma factor 54, interaction"	ext1a,Exostosin-1a (EC 2.4.1.224) (EC 2.4.1.225) (Glucuronosyl-N- acetylglucosaminyl-proteoglycan/N-acetylglucosaminyl-proteoglycan 4- alpha-N-acetylglucosaminyltransferase 1a) (Multiple exostoses protein 1 homolog a). [Source:Uniprot/SWISSPROT;Acc:Q5IGR8],ext1a,EXOSTOSIN EC_2.4.1.224 EC_2.4.1.- 225 GLUCURONOSYL N ACETYLGLUCOSAMINYL PROTEOGLYCAN/N ACETYLGLUCOSAMINYL PROTEOGLYCAN 4 ALPHA N ACETYLG…
22	3	0.0102605	-0.123321	72452	, rqcd1, zgc:63647, stat1	rqcd1,hypothetical protein LOC406632 [Source:RefSeq_peptide;Acc:NP_999925],rqcd1,AMBIGUOUS,"Cell differentiation proteins, Rcd1-like"	zgc:63647,formiminotransferase cyclodeaminase [Source:RefSeq_peptide;Acc:NP_957371],zgc:63647,FORMIMIDOYLTRANSFERASE CYCLODEAMINASE FORMIMINOTRANSFERASE CYCLODEAMINASE FTCD [INCLUDES: GLUTAMATE FORMIMIDOYLTRANSFERASE EC_2.1.2.5 GLUTAMATE FORMIMINOTRANSFERASE GLUTAMATE FORMYLTRANSFERASE ; FORMIMIDOYLTETRAHYDROFOLATE CYCLODEAMINASE EC_4.3.1.- 4 FORM,"Formiminotransferase, N-terminal"	stat1,signal transduction and activation of transcription 1 [Source:RefSeq_peptide;Acc:NP_571555],stat1,SIGNAL TRANSDUCER AND ACTIVATOR OF TRANSCRIPTION,"STAT transcription factor, protein interaction"
5	3	0.0104641	-0.0223106	66984	, hexa, gfm2, zgc:73179	hexa,hexosaminidase A (alpha polypeptide) [Source:RefSeq_peptide;Acc:NP_001082797],hexa,BETA HEXOSAMINIDASE CHAIN PRECURSOR EC_3.2.1.52 N ACETYL BETA GLUCOSAMINIDASE BETA N ACETYLHEXOSAMINIDASE HEXOSAMINIDASE,"Glycoside hydrolase, family 20"	gfm2,"G elongation factor, mitochondrial 2 [Source:RefSeq_peptide;Acc:NP_001071013]",gfm2,ELONGATION FACTOR G MITOCHONDRIAL PRECURSOR MEF G,"Protein synthesis factor, GTP-binding"	zgc:73179,hypothetical protein LOC321033 [Source:RefSeq_peptide;Acc:NP_942571],zgc:73179,ALLOGRAFT INFLAMMATORY FACTOR 1 AIF 1,Calcium-binding EF-hand
13	3	0.0105439	0.472682	51436	, unknown, tacc3, mycl1a	,,LOC561206,POTASSIUM CHANNEL SUBFAMILY K MEMBER POTASSIUM CHANNEL K + CHANNEL,Sodium:alanine symporter	tacc3,"transforming, acidic coiled-coil containing protein 3 [Source:RefSeq_peptide;Acc:NP_997746]",tacc3,TRANSFORMING ACIDIC COILED COIL CONTAINING,Transforming acidic coiled-coil-containing	mycl1a,Protein L-Myc-1a (Protein L-Myc 1) (zL-Myc). [Source:Uniprot/SWISSPROT;Acc:Q9PSI9],mycl1a,L MYC,Inorganic pyrophosphatase
2	2	0.01062	-0.490865	178655	, fubp1, fubp1	fubp1,far upstream element binding protein 1 [Source:RefSeq_peptide;Acc:NP_998309],fubp1,FAR UPSTREAM ELEMENT BINDING FUSE BINDING,Galactokinase/homoserine kinase	fubp1,far upstream element binding protein 1 [Source:RefSeq_peptide;Acc:NP_998309],fubp1,FAR UPSTREAM ELEMENT BINDING FUSE BINDING,Galactokinase/homoserine kinase
19	3	0.0106688	0.530531	88393	, unknown, krit1, zgc:110214	,,LOC571621,NUCLEAR PORE COMPLEX NUP153 NUCLEOPORIN NUP153.153 KDA NUCLEOPORIN,"Zinc finger, RanBP2-type"	krit1,"KRIT1, ankyrin repeat containing [Source:RefSeq_peptide;Acc:NP_955866]",krit1,KREV INTERACTION TRAPPED 1 KREV INTERACTION TRAPPED 1 CEREBRAL CAVERNOUS MALFORMATIONS 1,Ankyrin	zgc:110214,hypothetical protein LOC550514 [Source:RefSeq_peptide;Acc:NP_001017816],zgc:110214,UNCHARACTERIZED,High mobility group proteins HMG-I and HMG-Y
5	2	0.0107151	0.170615	54877	, me2, elac1	me2,"malic enzyme 2, NAD(+)-dependent, mitochondrial [Source:RefSeq_peptide;Acc:NP_001003627]",me2,NADP DEPENDENT MALIC ENZYME EC_1.1.1.40 NADP ME MALIC ENZYME,Malic oxidoreductase	elac1,elaC homolog 1 [Source:RefSeq_peptide;Acc:NP_001003503],elac1,ZINC PHOSPHODIESTERASE ELAC 1 EC_3.1.26.11 RIBONUCLEASE Z 1 RNASE Z 1 TRNASE Z 1 TRNA 3 ENDONUCLEASE 1 ELAC HOMOLOG 1,Beta-lactamase-like
17	2	0.0108169	0.319349	63752	, ero1l, gpr137ba	ero1l,ERO1-like [Source:RefSeq_peptide;Acc:NP_956644],ero1l,ERO1 PRECURSOR EC_1.8.4.- ENDOPLASMIC OXIDOREDUCTIN 1,Endoplasmic reticulum oxidoreductin 1	gpr137ba,G protein-coupled receptor 137ba [Source:RefSeq_peptide;Acc:NP_001007434],gpr137ba,INTEGRAL MEMBRANE GPR137 TRANSMEMBRANE 7 SUPERFAMILY MEMBER 1,
3	3	0.0108978	-0.0375012	67464	, zgc:114109, gspt1, zgc:92179	zgc:114109,hypothetical protein LOC566146 [Source:RefSeq_peptide;Acc:NP_001025374],zgc:114109,NUCLEAR DISTRIBUTION NUDE 1,"NUDE protein, C-terminal"	gspt1,G1 to S phase transition 1 [Source:RefSeq_peptide;Acc:NP_942101],gspt1,EUKARYOTIC PEPTIDE CHAIN RELEASE FACTOR GTP BINDING SUBUNIT ERF2 TRANSLATION RELEASE FACTOR 3 POLYPEPTIDE RELEASE FACTOR 3 ERF3 ERF 3,"Protein synthesis factor, GTP-binding"	zgc:92179,hypothetical protein LOC447813 [Source:RefSeq_peptide;Acc:NP_001004552],zgc:92179,AMBIGUOUS,Pyridoxal phosphate-dependent decarboxylase
6	3	0.0109177	0.196071	58638	, unknown, sec61a,unknown	,,LOC556744,PROBABLE UROCANATE HYDRATASE EC_4.2.1.49 UROCANASE IMIDAZOLONEPROPIONATE HYDROLASE,Urocanase	sec61a,Protein transport protein Sec61 subunit alpha isoform A. [Source:Uniprot/SWISSPROT;Acc:Q90ZM2],sec61a,TRANSPORT SEC61 SUBUNIT ALPHA,SecY protein	No data
23	2	0.010985	-0.372222	87722	, id:ibd5110, unknown	id:ibd5110,hypothetical protein LOC58013 [Source:RefSeq_peptide;Acc:NP_001003830],id:ibd5110,NUCLEOLAR COMPLEX 2 HOMOLOG NOC2 HOMOLOG,Protein of unknown function UPF0120	,,LOC100006315,KELCH,Kelch
8	2	0.0110276	-0.0617337	70669	, wu:fl05f04, rgl1	wu:fl05f04,Wu:fl05f04 protein (Fragment). [Source:Uniprot/SPTREMBL;Acc:Q6PHE3],wu:fl05f04,MANNOSE 6 PHOSPHATE RECEPTOR BINDING 1,Perilipin	rgl1,ral guanine nucleotide dissociation stimulator-like 1 [Source:RefSeq_peptide;Acc:NP_991200],rgl1,RAL GUANINE NUCLEOTIDE DISSOCIATION STIMULATOR RALGDS,Guanine-nucleotide dissociation stimulator CDC25
6	2	0.011147	0.809495	43866	, zgc:77315,unknown	zgc:77315,snRNP-associated protein [Source:RefSeq_peptide;Acc:NP_991230],zgc:77315,SMALL NUCLEAR RIBONUCLEOPROTEIN ASSOCIATED SNRNP SM SM,"HMG-I and HMG-Y, DNA-binding"	No data
10	2	0.0111795	-0.206646	15559	, atp6v1b2, zgc:63622	atp6v1b2,"ATPase, H+ transporting, lysosomal 56/58kDa, V1 subunit B2 [Source:RefSeq_peptide;Acc:NP_878299]",atp6v1b2,VACUOLAR ATP SYNTHASE SUBUNIT B EC_3.6.3.14 V ATPASE SUBUNIT B VACUOLAR PROTON PUMP SUBUNIT B,"ATPase, F1/V1/A1 complex, alpha/beta subunit, nucleotide-binding"	zgc:63622,hypothetical protein LOC393582 [Source:RefSeq_peptide;Acc:NP_956904],zgc:63622,UNKNOWN,
6	2	0.0112159	0.870801	21486	, bin2l, zgc:63994	bin2l,bridging integrator 2 [Source:RefSeq_peptide;Acc:NP_956090],bin2l,BRIDGING INTEGRATOR,Amphiphysin	zgc:63994,hypothetical protein LOC336282 [Source:RefSeq_peptide;Acc:NP_956300],zgc:63994,AMBIGUOUS,
19	3	0.0112459	0.033013	37806	, zgc:92308, msto1, msto1	zgc:92308,Uncharacterized protein C1orf85 homolog precursor. [Source:Uniprot/SWISSPROT;Acc:Q66HW4],zgc:92308,UNCHARACTERIZED PRECURSOR,Sodium:dicarboxylate symporter	msto1,misato homolog 1 [Source:RefSeq_peptide;Acc:NP_956181],msto1,DML1,	msto1,misato homolog 1 [Source:RefSeq_peptide;Acc:NP_956181],msto1,DML1,
17	2	0.011414	0.257675	35010	, zgc:63886, zgc:63886	zgc:63886,hypothetical protein LOC324142 [Source:RefSeq_peptide;Acc:NP_955967],zgc:63886,ADAM 17 EC_3.4.24.86 A DISINTEGRIN AND METALLOPROTEINASE DOMAIN 17 TNF ALPHA CONVERTING ENZYME TNF ALPHA CONVERTASE CD156B ANTIGEN,"Peptidase M, neutral zinc metallopeptidases, zinc-binding site"	zgc:63886,hypothetical protein LOC324142 [Source:RefSeq_peptide;Acc:NP_955967],zgc:63886,ADAM 17 EC_3.4.24.86 A DISINTEGRIN AND METALLOPROTEINASE DOMAIN 17 TNF ALPHA CONVERTING ENZYME TNF ALPHA CONVERTASE CD156B ANTIGEN,"Peptidase M, neutral zinc metallopeptidases, zinc-binding site"
24	2	0.0114279	0.564697	16664	, zgc:110173, zgc:100786	zgc:110173,hypothetical protein LOC550542 [Source:RefSeq_peptide;Acc:NP_001017844],zgc:110173,VACUOLAR SORTING SNF7 VACUOLAR SORTING ASSOCIATED 32,Metabotropic glutamate receptor 5	zgc:100786,hypothetical protein LOC445257 [Source:RefSeq_peptide;Acc:NP_001003651],zgc:100786,AN1 TYPE ZINC FINGER 1,"Zinc finger, AN1-type"
8	3	0.0115327	0.383984	33896	, unknown, gclm, unknown	,"similar to Polyamine oxidase (exo-N4-amino) (LOC100005296), mRNA [Source:RefSeq_dna;Acc:XR_029949]",XR_029949.1,OXIDASE POLYAMINE OXIDASE,"Pyridine nucleotide-disulphide oxidoreductase, class-II"	gclm,"glutamate-cysteine ligase, modifier subunit [Source:RefSeq_peptide;Acc:NP_956139]",gclm,GLUTAMATE CYSTEINE LIGASE REGULATORY SUBUNIT EC_6.3.2.2 GAMMA GLUTAMYLCYSTEINE SYNTHETASE GAMMA ECS GCS LIGHT CHAIN GLUTAMATE CYSTEINE LIGASE MODIFIER SUBUNIT,	,LOC564961 protein (Fragment). [Source:Uniprot/SPTREMBL;Acc:A1L2E3],A1L2E3_DANRE,GLUTAMATE CYSTEINE LIGASE REGULATORY SUBUNIT EC_6.3.2.2 GAMMA GLUTAMYLCYSTEINE SYNTHETASE GAMMA ECS GCS LIGHT CHAIN GLUTAMATE CYSTEINE LIGASE MODIFIER SUBUNIT,Fcf2 pre-rRNA processing
14	2	0.0115442	-0.205354	15561	, unknown, irx7	,,LOC795974,TUMOR NECROSIS FACTOR RECEPTOR SUPERFAMILY MEMBER PRECURSOR,EGF-like region	irx7,iroquois homeobox protein 7 [Source:RefSeq_peptide;Acc:NP_571956],irx7,IROQUOIS CLASS HOMEODOMAIN IRX IROQUOIS HOMEOBOX HOMEODOMAIN,Homeobox
11	3	0.0116158	0.311819	64411	, gnl3, zgc:110014, zgc:110014	gnl3,Guanine nucleotide-binding protein-like 3 (Nucleostemin-like protein). [Source:Uniprot/SWISSPROT;Acc:Q6DRP2],gnl3,GUANINE NUCLEOTIDE BINDING 3,Histone H5	zgc:110014,hypothetical protein LOC606666 [Source:RefSeq_peptide;Acc:NP_001028274],zgc:110014,SIGNAL PEPTIDASE COMPLEX SUBUNIT 1 EC_3.4.-.- MICROSOMAL SIGNAL PEPTIDASE 12 KDA SUBUNIT SPASE 12 KDA SUBUNIT,Microsomal signal peptidase 12 kDa subunit	zgc:110014,hypothetical protein LOC606666 [Source:RefSeq_peptide;Acc:NP_001028274],zgc:110014,SIGNAL PEPTIDASE COMPLEX SUBUNIT 1 EC_3.4.-.- MICROSOMAL SIGNAL PEPTIDASE 12 KDA SUBUNIT SPASE 12 KDA SUBUNIT,Microsomal signal peptidase 12 kDa subunit
11	4	0.0116756	0.113375	108049	, unknown, zgc:63629, zgc:92414, zgc:64054	,Vitellogenin 3 (Fragment). [Source:Uniprot/SPTREMBL;Acc:Q9DFT9],vtg3,VITELLOGENIN PRECURSOR [CONTAINS: LIPOVITELLIN I LVI ; PHOSVITIN PV ; LIPOVITELLIN II LVII,"Lipid transport protein, N-terminal"	zgc:63629,hypothetical protein LOC406676 [Source:RefSeq_peptide;Acc:NP_998532],zgc:63629,PRECURSOR,Aspartic acid and asparagine hydroxylation site	zgc:92414,hypothetical protein LOC436604 [Source:RefSeq_peptide;Acc:NP_001002332],zgc:92414,URICASE EC_1.7.3.3 URATE OXIDASE,Uricase	zgc:64054,hypothetical protein LOC393998 [Source:RefSeq_peptide;Acc:NP_957317],zgc:64054,CAMP DEPENDENT KINASE CATALYTIC SUBUNIT EC_2.7.11.11 PKA C,"Protein kinase, core"
14	2	0.0117139	-0.458046	39482	, gstp2, fnta	gstp2,glutathione S-transferase pi 2 [Source:RefSeq_peptide;Acc:NP_001018349],gstp2,GLUTATHIONE S TRANSFERASE EC_2.5.1.18 GST CLASS,"Glutathione S-transferase, alpha class"	fnta,"farnesyltransferase, CAAX box, alpha [Source:RefSeq_peptide;Acc:NP_001074029]",fnta,FARNESYLTRANSFERASE/GERANYLGERANYLTRANSFERASE TYPE I ALPHA SUBUNIT EC_2.5.1.58 EC_2.5.1.- 59 CAAX FARNESYLTRANSFERASE ALPHA SUBUNIT RAS PROTEINS PRENYLTRANSFERASE ALPHA FTASE ALPHA TYPE I GERANYL GERANYLTRANSFERASE ALPHA SUBUNIT GGTASE I ALPHA,"Protein prenyltransferase, alpha subunit"
12	2	0.011783	0.144061	44881	, dcp2, zgc:73197	dcp2,DCP2 decapping enzyme homolog [Source:RefSeq_peptide;Acc:NP_956446],dcp2,DECAPPING ENZYME 2 EC 3,NUDIX hydrolase	zgc:73197,hypothetical protein LOC337237 [Source:RefSeq_peptide;Acc:NP_956352],zgc:73197,RECEPTOR EXPRESSION ENHANCING,TB2/DP1 and HVA22 related protein
5	3	0.0119023	-0.28824	46020	, unknown, unknown, eva1	,Novel protein (Fragment). [Source:Uniprot/SPTREMBL;Acc:A2BGB8],A2BGB8_DANRE,RING FINGER 214,"Zinc finger, RING-type"	,Novel protein (Fragment). [Source:Uniprot/SPTREMBL;Acc:A2BGB8],A2BGB8_DANRE,RING FINGER 214,"Zinc finger, RING-type"	eva1,epithelial V-like antigen 1 [Source:RefSeq_peptide;Acc:NP_997928],eva1,MYELIN P0 PRECURSOR MYELIN ZERO MYELIN PERIPHERAL MPP,Myelin P0 protein
5	3	0.0119023	-0.181825	20451	, ins, unknown, epd	ins,Insulin precursor [Contains: Insulin B chain; Insulin A chain]. [Source:Uniprot/SWISSPROT;Acc:O73727],ins,INSULIN PRECURSOR [CONTAINS: INSULIN B CHAIN; INSULIN A CHAIN],Insulin/IGF/relaxin	,Novel protein similar to vertebrate pannexin 1 (PANX1). [Source:Uniprot/SPTREMBL;Acc:A2BGC4],A2BGC4_DANRE,PANNEXIN,Innexin	epd,Ependymin precursor (EPD). [Source:Uniprot/SWISSPROT;Acc:P17561],epd,EPENDYMIN PRECURSOR EPD,Ependymin
7	3	0.0119701	-0.15764	41093	, flj32675, zgc:63526, zgc:110361	flj32675,Uncharacterized protein C11orf77 homolog. [Source:Uniprot/SWISSPROT;Acc:Q6AZB8],flj32675,UNCHARACTERIZED,	zgc:63526,hypothetical protein LOC393405 [Source:RefSeq_peptide;Acc:NP_956727],zgc:63526,UNCHARACTERIZED,	zgc:110361,hypothetical protein LOC550478 [Source:RefSeq_peptide;Acc:NP_001017781],zgc:110361,RHO GTPASE ACTIVATING,RhoGAP
18	2	0.0120554	-0.20447	20156	, ctsd, bhlhb3l	ctsd,cathepsin D [Source:RefSeq_peptide;Acc:NP_571785],ctsd,PRECURSOR,"Peptidase aspartic, active site"	bhlhb3l,"basic helix-loop-helix domain containing, class B, 3 like [Source:RefSeq_peptide;Acc:NP_001034196]",bhlhb3l,CLASS B BASIC HELIX LOOP HELIX ENHANCER OF SPLIT AND HAIRY RELATED SHARP,"Antifreeze protein, type I"
1	2	0.0121163	0.378748	30020	, zgc:112426, unknown	zgc:112426,hypothetical protein LOC550491 [Source:RefSeq_peptide;Acc:NP_001017793],zgc:112426,FRG1,Lipocalin	,,LOC792624,PERICENTRIOLAR MATERIAL 1 PCM 1,
8	3	0.0121755	-0.0204572	34734	, zgc:112263, unknown, guk1	zgc:112263,hypothetical protein LOC554145 [Source:RefSeq_peptide;Acc:NP_001019609],zgc:112263,ELONGATION OF VERY LONG CHAIN FATTY ACIDS,GNS1/SUR4 membrane protein	,,LOC100000984,AMBIGUOUS,	guk1,guanylate kinase 1 [Source:RefSeq_peptide;Acc:NP_957018],guk1,GUANYLATE KINASE EC_2.7.4.8 GMP KINASE,Adenylate kinase
19	3	0.0122371	0.183334	50674	, ft2, ft1, pdk2	ft2,"alpha(1,3)fucosyltransferase gene 2 [Source:RefSeq_peptide;Acc:NP_571485]",ft2,ALPHA 1 3 FUCOSYLTRANSFERASE GALACTOSIDE 3 L FUCOSYLTRANSFERASE FUCOSYLTRANSFERASE FUCT,"Glycosyl transferase, family 10"	ft1,"alpha(1,3)fucosyltransferase gene 1 [Source:RefSeq_peptide;Acc:NP_571484]",ft1,ALPHA 1 3 FUCOSYLTRANSFERASE GALACTOSIDE 3 L FUCOSYLTRANSFERASE FUCOSYLTRANSFERASE FUCT,"Glycosyl transferase, family 10"	pdk2,"pyruvate dehydrogenase kinase, isoenzyme 2 [Source:RefSeq_peptide;Acc:NP_957290]",pdk2,[PYRUVATE DEHYDROGENASE [LIPOAMIDE]] KINASE MITOCHONDRIAL PRECURSOR EC_2.7.11.2 PYRUVATE DEHYDROGENASE KINASE,"Histidine kinase related protein, C-terminal"
7	3	0.0123162	-0.00118738	47192	, rpl13, zgc:92732, kars	rpl13,60S ribosomal protein L13. [Source:Uniprot/SWISSPROT;Acc:Q90Z10],rpl13,60S RIBOSOMAL L13,Ribosomal protein L13e	zgc:92732,mitochondrial glycine cleavage system H protein [Source:RefSeq_peptide;Acc:NP_001002579],zgc:92732,GLYCINE CLEAVAGE SYSTEM H PROTEIN MITOCHONDRIAL PRECURSOR,"2-oxo acid dehydrogenase, lipoyl-binding site"	kars,lysyl-tRNA synthetase [Source:RefSeq_peptide;Acc:NP_001002386],kars,LYSYL TRNA SYNTHETASE EC_6.1.1.6 LYSINE TRNA LIGASE LYSRS,"Aspartyl-tRNA synthetase, class IIb"
1	3	0.0126844	-0.119769	54490	, acta1, taf5l, zgc:92451	acta1,"actin, alpha 1, skeletal muscle [Source:RefSeq_peptide;Acc:NP_571666]",acta1,ACTIN,Actin/actin-like	taf5l,"TAF5-like RNA polymerase II, p300/CBP-associated factor (PCAF)-associated factor [Source:RefSeq_peptide;Acc:NP_956146]",taf5l,TRANSCRIPTION INITIATION FACTOR TFIID SUBUNIT 5 TRANSCRIPTION INITIATION FACTOR TFIID KDA SUBUNIT TAFII,WD40 repeat	zgc:92451,hypothetical protein LOC445107 [Source:RefSeq_peptide;Acc:NP_001003501],zgc:92451,CALPAIN CALCIUM ACTIVATED NEUTRAL PROTEINASE CANP,Calcium-binding EF-hand
5	5	0.0126884	-0.136166	77195	, phf23a, eif4a1b, sox19a, mpdu1a, unknown	phf23a,PHD finger protein 23 [Source:RefSeq_peptide;Acc:NP_001013517],phf23a,PHD,"Zinc finger, PHD-type"	eif4a1b,"eukaryotic translation initiation factor 4A, isoform 1B [Source:RefSeq_peptide;Acc:NP_958918]",eif4a1b,ATP DEPENDENT RNA HELICASE,"ATP-dependent helicase, DEAD-box"	sox19a,SRY-box containing gene 19 [Source:RefSeq_peptide;Acc:NP_570983],sox19a,TRANSCRIPTION FACTOR SOX,High mobility group box HMG1 and HMG2	mpdu1a,mannose-P-dolichol utilization defect 1a [Source:RefSeq_peptide;Acc:NP_001004545],mpdu1a,MANNOSE P DOLICHOL UTILIZATION DEFECT 1 SUPPRESSOR OF LEC15 AND LEC35 GLYCOSYLATION MUTATION SL15,Cystinosin/ERS1p repeat	,Novel protein similar to vertebrate transmembrane 4 L six family member 4 (TM4SF4). [Source:Uniprot/SPTREMBL;Acc:A2BEN8],A2BEN8_DANRE,TRANSMEMBRANE 4 L6 FAMILY MEMBER,L6 membrane
5	3	0.0127904	0.310181	39657	, zgc:92317, zgc:92766, zgc:77455	zgc:92317,hypothetical protein LOC449545 [Source:RefSeq_peptide;Acc:NP_001005587],zgc:92317,CARNITINE O PALMITOYLTRANSFERASE EC_2.3.1.21 CARNITINE PALMITOYLTRANSFERASE,Acyltransferase ChoActase/COT/CPT	zgc:92766,hypothetical protein LOC445031 [Source:RefSeq_peptide;Acc:NP_001003425],zgc:92766,SERINE/THREONINE PHOSPHATASE 2A ACTIVATOR 1 EC_5.2.1.8 PEPTIDYL PROLYL CIS TRANS ISOMERASE PTPA 1 PPIASE PTPA 1 ROTAMASE PTPA 1 PHOSPHOTYROSYL PHOSPHATASE ACTIVATOR 1,"Phosphotyrosyl phosphatase activator, PTPA"	zgc:77455,hypothetical protein LOC326935 [Source:RefSeq_peptide;Acc:NP_956048],zgc:77455,IMMEDIATE EARLY RESPONSE 5,Immediate early response
24	2	0.0128829	-0.16536	23931	, zgc:91834, cops5	zgc:91834,hypothetical protein LOC431749 [Source:RefSeq_peptide;Acc:NP_001002202],zgc:91834,AMBIGUOUS,Leucine-rich repeat	cops5,COP9 signalosome complex subunit 5 (EC 3.4.-.-) (Signalosome subunit 5). [Source:Uniprot/SWISSPROT;Acc:Q6PC30],cops5,COP9 SIGNALOSOME COMPLEX SUBUNIT 5 EC_3.4.-.-,Mov34/MPN/PAD-1
23	3	0.0129618	-0.225872	159804	, zgc:66440, ptges3, aldh8a1	zgc:66440,hypothetical protein LOC393500 [Source:RefSeq_peptide;Acc:NP_956822],zgc:66440,DELTEX,"Zinc finger, RING-type"	ptges3,"telomerase binding protein, p23 [Source:RefSeq_peptide;Acc:NP_998335]",ptges3,PROSTAGLANDIN E SYNTHASE 3 EC_5.3.99.3 CYTOSOLIC PROSTAGLANDIN E2 SYNTHASE CPGES TELOMERASE BINDING P23 HSP90 CO CHAPERONE PROGESTERONE RECEPTOR COMPLEX P23,CS	aldh8a1,"aldehyde dehydrogenase 8 family, member A1 [Source:RefSeq_peptide;Acc:NP_001004540]",aldh8a1,ALDEHYDE DEHYDROGENASE,Aldehyde dehydrogenase
21	3	0.012971	0.305781	43895	,unknown, zgc:92307, zgc:91915	No data	zgc:92307,hypothetical protein LOC436873 [Source:RefSeq_peptide;Acc:NP_001002600],zgc:92307,UBIQUITIN CONJUGATING ENZYME EC_6.3.2.19 UBIQUITIN LIGASE UBIQUITIN CARRIER,"Ubiquitin-conjugating enzyme, E2"	zgc:91915,hypothetical protein LOC436595 [Source:RefSeq_peptide;Acc:NP_001002323],zgc:91915,BIS 5' NUCLEOSYL TETRAPHOSPHATASE [ASYMMETRICAL] EC_3.6.1.17 DIADENOSINE 5' 5''' P1 P4 TETRAPHOSPHATE ASYMMETRICAL HYDROLASE DIADENOSINE TETRAPHOSPHATASE AP4A HYDROLASE AP4AASE NUCLEOSIDE DIPHOSPHATE LINKED MOIETY X MOTIF 2 NUDIX MOTIF 2,NUDIX hydrolase
2	3	0.0129994	0.0147473	74384	, adcyap1b, yes1, yes1	adcyap1b,adenylate cyclase activating polypeptide 1b [Source:RefSeq_peptide;Acc:NP_999880],adcyap1b,PITUITARY ADENYLATE CYCLASE ACTIVATING POLYPEPTIDE PRECURSOR PACAP [CONTAINS: PACAP RELATED PEPTIDE PRP 48 ; PITUITARY ADENYLATE CYCLASE ACTIVATING POLYPEPTIDE 27 PACAP 27 PACAP27 ; PITUITARY ADENYLATE CYCLASE ACTIVATING POLYPEPTIDE 38 PACAP 38 PACAP38 ],Glucagon/GIP/secretin/VIP	yes1,v-yes-1 Yamaguchi sarcoma viral oncogene homolog 1 [Source:RefSeq_peptide;Acc:NP_001013288],yes1,TYROSINE KINASE EC_2.7.10.2,"Protein kinase, core"	yes1,v-yes-1 Yamaguchi sarcoma viral oncogene homolog 1 [Source:RefSeq_peptide;Acc:NP_001013288],yes1,TYROSINE KINASE EC_2.7.10.2,"Protein kinase, core"
4	3	0.013034	0.201776	63205	,unknown,unknown, gpr19	No data	No data	gpr19,G protein-coupled receptor 19 [Source:RefSeq_peptide;Acc:NP_957288],gpr19,PROBABLE G COUPLED RECEPTOR 19,Rhodopsin-like GPCR superfamily
4	3	0.013034	0.0279259	34788	,unknown, si:ch211-51e12.7, si:ch211-51e12.6	No data	si:ch211-51e12.7,hypothetical protein LOC336335 [Source:RefSeq_peptide;Acc:NP_001038219],si:ch211-51e12.7,AMBIGUOUS,"HMG-I and HMG-Y, DNA-binding"	si:ch211-51e12.6,Probable mitochondrial ribosomal protein S10. [Source:Uniprot/SWISSPROT;Acc:Q5SPH9],si:ch211-51e12.6,MITOCHONDRIAL 28S RIBOSOMAL S10 S10MT MRP S10,Ribosomal protein S10
13	2	0.0130546	0.36407	37199	, mat1a, zgc:73311	mat1a,"methionine adenosyltransferase I, alpha [Source:RefSeq_peptide;Acc:NP_956165]",mat1a,S ADENOSYLMETHIONINE SYNTHETASE EC_2.5.1.6 METHIONINE ADENOSYLTRANSFERASE ADOMET SYNTHETASE,S-adenosylmethionine synthetase	zgc:73311,hypothetical protein LOC323739 [Source:RefSeq_peptide;Acc:NP_956330],zgc:73311,UNCHARACTERIZED PRECURSOR,
1	2	0.0130825	-0.37847	20156	, vrk1, vps37a	vrk1,Serine/threonine-protein kinase VRK1 (EC 2.7.11.1) (Vaccinia-related kinase 1). [Source:Uniprot/SWISSPROT;Acc:Q7ZUS1],vrk1,SERINE/THREONINE KINASE EC_2.7.11.1 VACCINIA RELATED KINASE,"Protein kinase, core"	vps37a,vacuolar protein sorting 37A [Source:RefSeq_peptide;Acc:NP_956284],vps37a,VACUOLAR SORTING ASSOCIATED 37A,"Modifier of rudimentary, Modr"
2	3	0.0130974	0.17666	86091	, zgc:112291, glmnl, unknown	zgc:112291,hypothetical protein LOC554138 [Source:RefSeq_peptide;Acc:NP_001019603],zgc:112291,UNKNOWN,Protein of unknown function DUF408	glmnl,"glomulin, like [Source:RefSeq_peptide;Acc:NP_001007416]",glmnl,GLOMULIN FKBP ASSOCIATED FK506 BINDING ASSOCIATED FAP,	,hypothetical protein LOC492768 [Source:RefSeq_peptide;Acc:NP_001007410],zgc:101602,CELL DIVISION CYCLE 7 RELATED KINASE EC_2.7.11.1 CDC7 RELATED KINASE,"Protein kinase, core"
22	2	0.0132412	0.198315	41528	, zgc:136952, sec13	zgc:136952,hypothetical protein LOC677748 [Source:RefSeq_peptide;Acc:NP_001035132],zgc:136952,60S RIBOSOMAL L32,Ribosomal protein L32e	sec13,SEC13-like 1 [Source:RefSeq_peptide;Acc:NP_998500],sec13,SEC13 HOMOLOG SEC13 1,WD40 repeat
17	2	0.0132746	-0.42989	19872	, zgc:55521, zgc:77069	zgc:55521,Exonuclease 1 (EC 3.1.-.-) (Exonuclease I). [Source:Uniprot/SWISSPROT;Acc:Q803U7],zgc:55521,1 EC_3.1.-.- EXONUCLEASE I,XPG N-terminal	zgc:77069,Protein YIPF4 (YIP1 family member 4). [Source:Uniprot/SWISSPROT;Acc:Q6NYF1],zgc:77069,YIPF4 YIP1 FAMILY MEMBER 4,Yip1 domain
24	2	0.0132907	-0.143937	15485	, zgc:85789, cyb5a	zgc:85789,Ester hydrolase C11orf54 homolog (EC 3.1.-.-). [Source:Uniprot/SWISSPROT;Acc:Q6NWE0],zgc:85789,ESTER HYDROLASE EC_3.1.-.-,Domain of unknown function DUF1907	cyb5a,cytochrome b5 [Source:RefSeq_peptide;Acc:NP_998300],cyb5a,CYTOCHROME B5,Cytochrome b5
6	2	0.0132949	-0.310413	32722	, rpsa, zgc:162029	rpsa,ribosomal protein SA [Source:RefSeq_peptide;Acc:NP_957346],rpsa,40S RIBOSOMAL,Ribosomal protein S2	zgc:162029,hypothetical protein LOC337595 [Source:RefSeq_peptide;Acc:NP_001091647],zgc:162029,MYOSIN MYOSIN HEAVY CHAIN MYOSIN HEAVY CHAIN NONMUSCLE NONMUSCLE MYOSIN HEAVY CHAIN NMMHC II NMMHC CELLULAR MYOSIN HEAVY CHAIN TYPE NONMUSCLE MYOSIN HEAVY CHAIN NMMHC,Tropomyosin
15	3	0.0133724	0.0586984	32917	, unknown, crk, ywhae1	,dre-mir-22a-2 [Source:miRBase;Acc:MI0001911],dre-mir-22a-2,,	crk,V-crk sarcoma virus CT10 oncogene homolog (Avian). [Source:Uniprot/SPTREMBL;Acc:Q6DEM2],crk,PROTO ONCOGENE C CRK P38,Neutrophil cytosol factor 2	ywhae1,"tyrosine 3-monooxygenase/tryptophan 5-monooxygenase activation protein, epsilon polypeptide [Source:RefSeq_peptide;Acc:NP_997770]",ywhae1,UNKNOWN,14-3-3 protein
4	2	0.0133996	-0.220885	105310	, si:dkey-217k21.3, si:dkey-217k21.2	si:dkey-217k21.3,hypothetical protein LOC567886 [Source:RefSeq_peptide;Acc:NP_001038609],si:dkey-217k21.3,CONSERVED OLIGOMERIC GOLGI COMPLEX COMPONENT 5,"Beta-lactamase, class A"	si:dkey-217k21.2,hypothetical protein LOC567941 [Source:RefSeq_peptide;Acc:NP_001038612],si:dkey-217k21.2,UNKNOWN,Transcription factor E2F/dimerisation partner (TDP)
5	2	0.0134124	0.16203	21159	, zgc:85685, smn1	zgc:85685,methylcrotonoyl-Coenzyme A carboxylase 2 (beta) [Source:RefSeq_peptide;Acc:NP_998092],zgc:85685,METHYLCROTONOYL COA CARBOXYLASE BETA CHAIN MITOCHONDRIAL PRECURSOR EC_6.4.1.4 3 METHYLCROTONYL COA CARBOXYLASE 2 MCCASE SUBUNIT BETA 3 METHYLCROTONYL COA:CARBON DIOXIDE LIGASE SUBUNIT BETA 3 METHYLCROTONYL COA CARBOXYLASE NON BIOTIN CONTAINING SUBUNIT,Carboxyl transferase	smn1,Survival motor neuron protein 1. [Source:Uniprot/SWISSPROT;Acc:Q9W6S8],smn1,SURVIVAL MOTOR NEURON,Survival motor neuron
5	2	0.0134254	0.597062	71592	, paqr3, bmp2k	paqr3,progestin and adipoQ receptor family member III [Source:RefSeq_peptide;Acc:NP_957004],paqr3,RECEPTOR,Hly-III related proteins	bmp2k,"BMP2 inducible kinase (bmp2k), mRNA [Source:RefSeq_dna;Acc:NM_001008644]",bmp2k,KINASE,"Serine/threonine protein kinase, active site"
13	3	0.0134337	0.297074	25992	, zgc:65782, zgc:110253, psmb1	zgc:65782,RNA-binding protein pno1. [Source:Uniprot/SWISSPROT;Acc:Q6VEU3],zgc:65782,RNA,"K Homology, type 1"	zgc:110253,hypothetical protein LOC550284 [Source:RefSeq_peptide;Acc:NP_001017621],zgc:110253,CALCINEURIN SUBUNIT B PHOSPHATASE 2B REGULATORY SUBUNIT REGULATORY SUBUNIT,WD40 repeat	psmb1,"proteasome (prosome, macropain) subunit, beta type, 1 [Source:RefSeq_peptide;Acc:NP_001003889]",psmb1,PROTEASOME SUBUNIT BETA TYPE 1 EC_3.4.25.1 PROTEASOME SUBUNIT,"Peptidase T1A, proteasome beta-subunit"
20	2	0.0134488	0.503383	23864	, nme2l, unknown	nme2l,"non-metastatic cells 2-like, protein (NM23B) expressed in [Source:RefSeq_peptide;Acc:NP_956264]",nme2l,NUCLEOSIDE DIPHOSPHATE KINASE EC_2.7.4.6 NDK NDP KINASE,"Nucleoside diphosphate kinase, core"	,Novel protein similar to human and mouse CASK interacting protein 2 (CASKIN2) (Fragment). [Source:Uniprot/SPTREMBL;Acc:Q5RJ47],Q5RJ47_DANRE,CASKIN 1 CASK INTERACTING 1,Sterile alpha motif SAM
12	3	0.0135007	0.0766908	61495	, osbpl6, pnpo, zgc:86863	osbpl6,oxysterol binding protein-like 6 [Source:RefSeq_peptide;Acc:NP_001005927],osbpl6,OXYSTEROL BINDING RELATED OSBP RELATED ORP,Oxysterol-binding protein	pnpo,Pnpo protein (Fragment). [Source:Uniprot/SPTREMBL;Acc:Q6PG36],pnpo,5' PHOSPHATE OXIDASE EC_1.4.3.5 OXIDASE,Pyridoxamine 5'-phosphate oxidase	zgc:86863,hypothetical protein LOC415195 [Source:RefSeq_peptide;Acc:NP_001002105],zgc:86863,CDK5 REGULATORY SUBUNIT ASSOCIATED 3,Protein of unknown function DUF773
11	3	0.0135779	0.0630999	26194	, slc11a2, npffl, unknown	slc11a2,hypothetical protein LOC678623 [Source:RefSeq_peptide;Acc:NP_001035460],zgc:136699,NATURAL RESISTANCE ASSOCIATED MACROPHAGE 1 NRAMP 1,Natural resistance-associated macrophage protein	npffl,neuropeptide FF-amide peptide precursor like [Source:RefSeq_peptide;Acc:NP_899189],npffl,NEUROPEPTIDE,	,"aminolevulinate, delta-, synthetase 1 [Source:RefSeq_peptide;Acc:NP_958444]",alas1,5 AMINOLEVULINATE SYNTHASE MITOCHONDRIAL PRECURSOR EC_2.3.1.37 5 AMINOLEVULINIC ACID SYNTHASE DELTA AMINOLEVULINATE SYNTHASE DELTA ALA SYNTHETASE,"Aminotransferase, class I and II"
16	2	0.0137682	-0.497743	49401	, zgc:92356, unknown	zgc:92356,hypothetical protein LOC436717 [Source:RefSeq_peptide;Acc:NP_001002444],zgc:92356,2 4 DIENOYL COA REDUCTASE EC_1.3.1.34 2 4 DIENOYL COA REDUCTASE,Short-chain dehydrogenase/reductase SDR	,,LOC100001650,CALCIUM BINDING,Calcium-binding EF-hand
8	2	0.013838	0.186896	26375	, ciao1, ufd1l	ciao1,Protein CIAO1 (WD repeat protein 39). [Source:Uniprot/SWISSPROT;Acc:Q6P0D9],ciao1,CIAO1 WD REPEAT 39,WD40 repeat	ufd1l,ubiquitin fusion degradation 1-like [Source:RefSeq_peptide;Acc:NP_001002451],ufd1l,UBIQUITIN FUSION DEGRADATION 1 UB FUSION 1,Ubiquitin fusion degradation protein UFD1
9	3	0.0138415	-0.24852	124150	, rpl8, ddx3, cask	rpl8,60S ribosomal protein L8. [Source:Uniprot/SWISSPROT;Acc:Q6P0V6],rpl8,60S RIBOSOMAL,Ribosomal protein L2	ddx3,DEAD (Asp-Glu-Ala-Asp) box polypeptide 3 [Source:RefSeq_peptide;Acc:NP_001075099],ddx3,ATP DEPENDENT RNA HELICASE EC_3.6.1.-,"ATP-dependent helicase, DEAD-box"	cask,calcium/calmodulin-dependent serine protein kinase [Source:RefSeq_peptide;Acc:NP_694420],cask,MAGUK P55 SUBFAMILY MEMBER,Guanylate kinase
25	3	0.0138882	0.319941	31742	, zgc:101757, zgc:92530, zgc:91794	zgc:101757,"zgc:101757 (zgc:101757), mRNA [Source:RefSeq_dna;Acc:NM_001008626]",zgc:101757,VACUOLAR ATP SYNTHASE SUBUNIT E EC_3.6.3.14 V ATPASE SUBUNIT E VACUOLAR PROTON PUMP SUBUNIT E V ATPASE KDA SUBUNIT,"ATPase, V1/A1 complex, subunit E"	zgc:92530,hypothetical protein LOC445052 [Source:RefSeq_peptide;Acc:NP_001003446],zgc:92530,CARBOXYPEPTIDASE PRECURSOR,"Peptidase M14, carboxypeptidase A"	zgc:91794,hypothetical protein LOC431764 [Source:RefSeq_peptide;Acc:NP_001002217],zgc:91794,CARBOXYPEPTIDASE PRECURSOR,"Peptidase M14, carboxypeptidase A"
23	3	0.0138987	-0.18242	54023	, dazap2, unknown, racgap1	dazap2,DAZ associated protein 2 [Source:RefSeq_peptide;Acc:NP_956087],dazap2,DAZ ASSOCIATED 2 DELETED IN AZOOSPERMIA ASSOCIATED 2,Proline-rich region	,LOC564023 protein (Fragment). [Source:Uniprot/SPTREMBL;Acc:Q3B743],Q3B743_DANRE,AMBIGUOUS,Protein of unknown function DUF1295	racgap1,Rac GTPase-activating protein 1 [Source:RefSeq_peptide;Acc:NP_955925],racgap1,RAC GTPASE ACTIVATING 1 MGCRACGAP,"Protein kinase C, phorbol ester/diacylglycerol binding"
2	2	0.0139839	-0.0353846	47192	, sh3glb1, unknown	sh3glb1,,sh3glb1,SH3 DOMAIN GRB2 B1 EC_2.3.1.- ENDOPHILIN B1,"ATPase, F1/V1/A1 complex, alpha/beta subunit, nucleotide-binding"	,,LOC559017,RHO GUANINE NUCLEOTIDE EXCHANGE FACTOR 9 RAC/CDC42 GUANINE NUCLEOTIDE EXCHANGE FACTOR 9 COLLYBISTIN,"Guanine-nucleotide dissociation stimulator, CDC24"
1	4	0.0139878	0.226159	34073	, zgc:112509, zgc:65781, unknown, unknown	zgc:112509,hypothetical protein LOC550463 [Source:RefSeq_peptide;Acc:NP_001017766],zgc:112509,POLYCOMB ESC EXTRA SEX COMBS,WD40 repeat	zgc:65781,Transmembrane protein 39A. [Source:Uniprot/SWISSPROT;Acc:Q6PH58],zgc:65781,TRANSMEMBRANE,	,,,IMMUNOGLOBULIN DOMAIN CONTAINING RECEPTOR 1 PRECURSOR,"HMG-I and HMG-Y, DNA-binding"	,LOC407680 protein (Fragment). [Source:Uniprot/SPTREMBL;Acc:Q6NW88],Q6NW88_DANRE,ENDOTHELIAL CELL SELECTIVE ADHESION MOLECULE PRECURSOR,Immunoglobulin
6	2	0.0140192	0.679188	46644	, zgc:92027, erm	zgc:92027,hypothetical protein LOC449543 [Source:RefSeq_peptide;Acc:NP_001005585],zgc:92027,AMBIGUOUS,Calcium-binding EF-hand	erm,ets related protein erm [Source:RefSeq_peptide;Acc:NP_571280],erm,ETS TRANSLOCATION VARIANT,Ets
7	2	0.0141247	0.879284	20454	, mespa, mespb	mespa,mesoderm posterior a [Source:RefSeq_peptide;Acc:NP_571626],mespa,MESP,Basic helix-loop-helix dimerisation region bHLH	mespb,mesoderm posterior b [Source:RefSeq_peptide;Acc:NP_571627],mespb,MESP,Basic helix-loop-helix dimerisation region bHLH
17	2	0.014125	0.473131	56380	, heatr5a, si:busm1-142b24.1	heatr5a,HEAT repeat containing 5a [Source:RefSeq_peptide;Acc:NP_956772],heatr5a,AMBIGUOUS,HEAT	si:busm1-142b24.1,hypothetical protein LOC368727 [Source:RefSeq_peptide;Acc:NP_001006662],si:busm1-142b24.1,UNCHARACTERIZED POTENTIAL DNA BINDING P243,Histone H5
12	3	0.0141416	0.404567	121535	, zgc:92186, slc9a3r2, zgc:113056	zgc:92186,Nuclear prelamin A recognition factor. [Source:Uniprot/SWISSPROT;Acc:Q6DHP6],zgc:92186,NUCLEAR PRELAMIN A RECOGNITION FACTOR,"Hydrogenase large subunit, C-terminal"	slc9a3r2,"solute carrier family 9 (sodium/hydrogen exchanger), isoform 3 regulator 1 [Source:RefSeq_peptide;Acc:NP_997872]",slc9a3r2,NA + /H + EXCHANGE REGULATORY COFACTOR NHE NHERF 1 1 SOLUTE CARRIER FAMILY 9 REGULATORY FACTOR,"Antifreeze protein, type I"	zgc:113056,hypothetical protein LOC541541 [Source:RefSeq_peptide;Acc:NP_001014377],zgc:113056,TUDOR AND KH DOMAIN CONTAINING,"K Homology, type 1"
2	2	0.0141817	-0.255228	27393	, hdr, zgc:110380	hdr,"similar to Hdr protein (LOC100001619), mRNA [Source:RefSeq_dna;Acc:XR_029187]",hdr,TUMOR NECROSIS FACTOR RECEPTOR SUPERFAMILY MEMBER PRECURSOR DECOY RECEPTOR TNF RELATED APOPTOSIS INDUCING LIGAND RECEPTOR TRAIL RECEPTOR TRAIL TRAIL RECEPTOR DOMAIN ANTIGEN,TNFR/CD27/30/40/95 cysteine-rich region	zgc:110380,hypothetical protein LOC550353 [Source:RefSeq_peptide;Acc:NP_001017660],zgc:110380,HISTONE H1,Histone H5
14	3	0.0142304	0.179722	49645	, emx3, b4galt7, tmed9	emx3,empty spiracles homeobox 3 [Source:RefSeq_peptide;Acc:NP_571354],emx3,HOMEOBOX EMPTY SPIRACLES HOMOLOG EMPTY SPIRACLES,Homeobox	b4galt7,"xylosylprotein beta 1,4-galactosyltransferase, polypeptide 7 (galactosyltransferase I) [Source:RefSeq_peptide;Acc:NP_001003417]",b4galt7,BETA 1 4 GALACTOSYLTRANSFERASE EC_2.4.1.- BETA 1 4 GALTASE BETA4GAL B4GAL UDP GALACTOSE:BETA N ACETYLGLUCOSAMINE BETA 1 4 GALACTOSYLTRANSFERASE UDP GAL:BETA GLCNAC BETA 1 4 GALACTOSYLTRANSFERASE [INCLUDES: N ACETYLLACTOSAMINE SYNTHASE NAL SYNTHETASE ; B…	tmed9,hypothetical protein LOC613145 [Source:RefSeq_peptide;Acc:NP_001028280],tmed9,PRECURSOR,emp24/gp25L/p24
8	2	0.0142343	-0.0506735	31554	, rbm39b, unknown	rbm39b,RNA binding motif protein 39b [Source:RefSeq_peptide;Acc:NP_001014392],rbm39b,RNA BINDING RNA BINDING MOTIF RNA BINDING REGION CONTAINING,"RNA recognition motif, RNP-1"	,Rh50-like protein [Source:RefSeq_peptide;Acc:NP_571622],rh50,AMMONIUM TRANSPORTER RH TYPE B RH FAMILY TYPE B GLYCOPROTEIN RHESUS BLOOD GROUP FAMILY TYPE B GLYCOPROTEIN RH TYPE B GLYCOPROTEIN,Blood group Rhesus C/E and D polypeptide
7	2	0.0142491	0.405441	14063	, zgc:112305, unknown	zgc:112305,Hypothetical protein. [Source:Uniprot/SPTREMBL;Acc:A5D6S6],zgc:112305,AMBIGUOUS,"RNA polymerases, N/8 Kd subunits"	,hypothetical protein LOC569482 [Source:RefSeq_peptide;Acc:NP_001076333],NP_001076333.1,EMI5 HOMOLOG MITOCHONDRIAL PRECURSOR,Protein of unknown function DUF339
13	3	0.0142911	-0.102283	46819	, cfl1l, unknown, snx5	cfl1l,non-muscle cofilin 1 [Source:RefSeq_peptide;Acc:NP_998804],cfl1l,ACTIN DEPOLYMERIZING FACTOR,"Actin-binding, cofilin/tropomyosin type"	,LOC553448 protein (Fragment). [Source:Uniprot/SPTREMBL;Acc:Q503B8],Q503B8_DANRE,RIBOSOME BINDING RIBOSOME RECEPTOR,Ribosome receptor lysine or proline rich	snx5,sorting nexin 5 [Source:RefSeq_peptide;Acc:NP_999934],snx5,SORTING NEXIN,Phox-like
2	2	0.0144539	0.309625	101785	, ptc1, eif2b3	ptc1,Protein patched homolog 1 (Patched 1) (PTC1). [Source:Uniprot/SWISSPROT;Acc:Q98864],ptc1,PATCHED HOMOLOG,Acriflavin resistance protein	eif2b3,"eukaryotic translation initiation factor 2B, subunit 3 gamma [Source:RefSeq_peptide;Acc:NP_957368]",eif2b3,TRANSLATION INITIATION FACTOR EIF 2B SUBUNIT GAMMA EIF 2B GDP GTP EXCHANGE FACTOR SUBUNIT GAMMA,Nucleotidyl transferase
20	3	0.0144646	0.273221	58981	,unknown, zgc:153725, laptm4a	No data	zgc:153725,MAP/microtubule affinity-regulating kinase 3 [Source:RefSeq_peptide;Acc:NP_001070043],si:dkeyp-50f7.6,KINASE EC_2.7.11.1,"Protein kinase, core"	laptm4a,lysosomal-associated protein transmembrane 4 alpha [Source:RefSeq_peptide;Acc:NP_999850],laptm4a,LYSOSOMAL ASSOCIATED TRANSMEMBRANE,Golgi 4-transmembrane spanning transporter
21	2	0.014487	-0.284785	37798	, med31,unknown	med31,"mediator of RNA polymerase II transcription, subunit 31 homolog [Source:RefSeq_peptide;Acc:NP_001002417]",med31,MEDIATOR OF RNA POLYMERASE II TRANSCRIPTION SUBUNIT 31 MEDIATOR COMPLEX SUBUNIT,SOH1	No data
1	2	0.0145424	-0.426437	24744	, unknown, unknown	,,LOC100005017,PIGGYBAC TRANSPOSABLE ELEMENT DERIVED 4,	,,,SERINE/THREONINE KINASE PIM EC_2.7.11.1,"Serine/threonine protein kinase, active site"
17	5	0.0145672	0.0490242	100932	, rab3gap2, si:ch211-214p16.1, qrsl1, rtn4ip1, rtn4ip1	rab3gap2,RAB3 GTPase activating protein subunit 2 (non-catalytic) [Source:RefSeq_peptide;Acc:NP_001004528],rab3gap2,RAB3 GTPASE ACTIVATING NON CATALYTIC SUBUNIT RAB3 GTPASE ACTIVATING 150 KDA SUBUNIT RAB3 GAP P150 RAB3 GAP REGULATORY SUBUNIT RAB3 GAP150,"Aminoacyl-tRNA synthetase, class I"	si:ch211-214p16.1,hypothetical protein LOC368901 [Source:RefSeq_peptide;Acc:NP_001004524],si:ch211-214p16.1,UNKNOWN,	qrsl1,Qrsl1 protein (Fragment). [Source:Uniprot/SPTREMBL;Acc:Q803A5],qrsl1,PROBABLE GLUTAMYL TRNA GLN AMIDOTRANSFERASE SUBUNIT A MITOCHONDRIAL PRECURSOR EC_6.3.5.- GLU ADT SUBUNIT A,Amidase signature enzyme	rtn4ip1,"Reticulon-4-interacting protein 1 homolog, mitochondrial precursor. [Source:Uniprot/SWISSPROT;Acc:Q7T3C7]",rtn4ip1,RETICULON 4 INTERACTING 1 MITOCHONDRIAL PRECURSOR NOGO INTERACTING MITOCHONDRIAL,Alcohol dehydrogenase GroES-like	rtn4ip1,"Reticulon-4-interacting protein 1 homolog, mitochondrial precursor. [Source:Uniprot/SWISSPROT;Acc:Q7T3C7]",rtn4ip1,RETICULON 4 INTERACTING 1 MITOCHONDRIAL PRECURSOR NOGO INTERACTING MITOCHONDRIAL,Alcohol dehydrogenase GroES-like
17	2	0.0145791	0.058035	14863	,unknown, zgc:76977	No data	zgc:76977,Histone chaperone asf1-A (Anti-silencing function protein 1-A). [Source:Uniprot/SWISSPROT;Acc:Q6NY34],zgc:76977,HISTONE CHAPERONE ANTI SILENCING FUNCTION 1,"Anti-silencing protein, ASF1-like"
1	2	0.0145826	0.22407	34077	, fgf17a, poll	fgf17a,Fibroblast growth factor 17a precursor (FGF-17a). [Source:Uniprot/SWISSPROT;Acc:Q805B2],fgf17a,FIBROBLAST GROWTH FACTOR PRECURSOR FGF,Interleukin 1/heparin-binding growth factor	poll,"polymerase (DNA directed), lambda [Source:RefSeq_peptide;Acc:NP_998408]",poll,DNA POLYMERASE EC_2.7.7.7 EC_4.2.99.-,DNA polymerase X
16	3	0.0146014	-0.0813452	34536	, zgc:114097, cdc42l, wnt4b	zgc:114097,hypothetical protein LOC561675 [Source:RefSeq_peptide;Acc:NP_001020687],zgc:114097,MYELOID LEUKEMIA FACTOR MYELODYSPLASIA MYELOID LEUKEMIA FACTOR,	cdc42l,"cell division cycle 42, like [Source:RefSeq_peptide;Acc:NP_956159]",cdc42l,PRECURSOR,Ras GTPase	wnt4b,hypothetical protein LOC791993 [Source:RefSeq_peptide;Acc:NP_001082904],wnt4b,WNT,Secreted growth factor Wnt protein
8	3	0.0146189	0.310828	58946	, cox6a1, zgc:56538, zgc:103536	cox6a1,cytochrome c oxidase subunit VIa polypeptide 1 [Source:RefSeq_peptide;Acc:NP_001005592],cox6a1,CYTOCHROME C OXIDASE POLYPEPTIDE VIA MITOCHONDRIAL PRECURSOR EC_1.9.3.1,"Cytochrome c oxidase, subunit VIa"	zgc:56538,hypothetical protein LOC393296 [Source:RefSeq_peptide;Acc:NP_956620],zgc:56538,HERMANSKY PUDLAK SYNDROME 4 LIGHT EAR,	zgc:103536,hypothetical protein LOC571775 [Source:RefSeq_peptide;Acc:NP_001082895],zgc:162025,UNCHARACTERIZED,
5	2	0.014729	0.3731	62106	, zgc:103668, chst10	zgc:103668,hypothetical protein LOC492489 [Source:RefSeq_peptide;Acc:NP_001007362],zgc:103668,SUPPRESSOR OF G2 ALLELE OF SKP1,CS	chst10,Carbohydrate sulfotransferase 10 (EC 2.8.2.-) (HNK-1 sulfotransferase) (HNK1ST) (HNK-1ST). [Source:Uniprot/SWISSPROT;Acc:Q6AXM1],chst10,CARBOHYDRATE SULFOTRANSFERASE 4 O SULFOTRANSFERASE 4 SULFOTRANSFERASE,Carbohydrate sulphotransferase
9	2	0.0147625	0.708763	153905	, scel,unknown	scel,sciellin [Source:RefSeq_peptide;Acc:NP_001005304],scel,SCIELLIN,"LIM, zinc-binding"	No data
13	3	0.0148479	0.0498456	80865	, cuedc2, hif1an, wnt8b	cuedc2,CUE domain-containing protein 2. [Source:Uniprot/SWISSPROT;Acc:Q6TLH3],cuedc2,CUE DOMAIN CONTAINING 2,	hif1an,Hypoxia-inducible factor 1 alpha inhibitor (EC 1.14.11.16) (Hypoxia- inducible factor asparagine hydroxylase). [Source:Uniprot/SWISSPROT;Acc:P59723],hif1an,HYPOXIA INDUCIBLE FACTOR 1 ALPHA INHIBITOR EC_1.14.11.16 HYPOXIA INDUCIBLE FACTOR ASPARAGINE HYDROXYLASE,Transcription factor jumonji/aspartyl beta-hydroxylase	wnt8b,Protein Wnt-8b precursor. [Source:Uniprot/SWISSPROT;Acc:P51029],wnt8b,WNT,Secreted growth factor Wnt protein
10	3	0.0149795	-0.0818183	31733	, slc25a5, unknown, unknown	slc25a5,"solute carrier family 25 alpha, member 5 [Source:RefSeq_peptide;Acc:NP_775354]",slc25a5,ADP/ATP TRANSLOCASE ADENINE NUCLEOTIDE TRANSLOCATOR ANT ADP ATP CARRIER SOLUTE CARRIER FAMILY 25 MEMBER,Mitochondrial brown fat uncoupling protein	,NF-kappa-B-repressing factor (NFkB-repressing factor) (Transcription factor NRF) (ITBA4 protein). [Source:Uniprot/SWISSPROT;Acc:O15226],NKRF,NF KAPPA B REPRESSING FACTOR NFKB REPRESSING FACTOR TRANSCRIPTION FACTOR NRF,Double-stranded RNA binding	,NF-kappa-B-repressing factor (NFkB-repressing factor) (Transcription factor NRF) (ITBA4 protein). [Source:Uniprot/SWISSPROT;Acc:O15226],NKRF,NF KAPPA B REPRESSING FACTOR NFKB REPRESSING FACTOR TRANSCRIPTION FACTOR NRF,
9	3	0.0149854	-0.137727	78802	,unknown, cops8, wdr3	No data	cops8,COP9 signalosome complex subunit 8 (Signalosome subunit 8). [Source:Uniprot/SWISSPROT;Acc:Q7ZUZ0],cops8,COP9 SIGNALOSOME COMPLEX SUBUNIT 8 SIGNALOSOME SUBUNIT 8,	wdr3,WD repeat domain 3 [Source:RefSeq_peptide;Acc:NP_942574],wdr3,WD REPEAT,WD40 repeat
16	2	0.0150587	0.177459	61632	, zgc:101121, unknown	zgc:101121,protein associated with PRK1 [Source:RefSeq_peptide;Acc:NP_991323],zgc:101121,AN1 TYPE ZINC FINGER ZINC FINGER A20 DOMAIN CONTAINING,"Zinc finger, A20-type"	,,LOC100003075,5 FORMYLTETRAHYDROFOLATE CYCLO LIGASE EC_6.3.3.2 5 10 METHENYL TETRAHYDROFOLATE SYNTHETASE METHENYL THF SYNTHETASE MTHFS,5-formyltetrahydrofolate cyclo-ligase
1	3	0.0151899	0.317738	34136	, fga, fgb, zgc:56665	fga,fibrinogen alpha chain [Source:RefSeq_peptide;Acc:NP_001002039],fga,FIBRINOGEN ALPHA CHAIN PRECURSOR [CONTAINS: FIBRINOPEPTIDE A],"Fibrinogen, alpha/beta/gamma chain, C-terminal globular"	fgb,"fibrinogen, B beta polypeptide [Source:RefSeq_peptide;Acc:NP_997939]",fgb,FIBRINOGEN BETA CHAIN PRECURSOR [CONTAINS: FIBRINOPEPTIDE B],"Fibrinogen, alpha/beta/gamma chain, C-terminal globular"	zgc:56665,hypothetical protein LOC393278 [Source:RefSeq_peptide;Acc:NP_956602],zgc:56665,RING FINGER,"Zinc finger, RING-type"
14	4	0.0151939	0.196189	117830	,unknown, ptcd3, immt, zgc:92077	No data	ptcd3,hypothetical protein LOC553325 [Source:RefSeq_peptide;Acc:NP_001032449],ptcd3,AMBIGUOUS,"Glycoside hydrolase, family 5"	immt,"inner membrane protein, mitochondrial (mitofilin) [Source:RefSeq_peptide;Acc:NP_001001401]",immt,MITOCHONDRIAL INNER MEMBRANE,	zgc:92077,hypothetical protein LOC447861 [Source:RefSeq_peptide;Acc:NP_001004600],zgc:92077,RING FINGER 103 ZINC FINGER 103 ZFP 103 KF 1 1,"Zinc finger, RING-type"
2	2	0.0152407	0.394675	29954	, unknown, zgc:136688	,,LOC561864,UNCHARACTERIZED PRECURSOR,Thioesterase superfamily	zgc:136688,hypothetical protein LOC336567 [Source:RefSeq_peptide;Acc:NP_001034808],zgc:136688,UNKNOWN,"Zinc finger, RING-type"
10	2	0.015275	0.690035	35497	, zgc:112166, stambp	zgc:112166,hypothetical protein LOC550417 [Source:RefSeq_peptide;Acc:NP_001017722],zgc:112166,RNA/RNP COMPLEX 1 INTERACTING PHOSPHATASE EC_3.1.3.- PHOSPHATASE THAT INTERACTS WITH RNA/RNP COMPLEX 1 DUAL SPECIFICITY PHOSPHATASE 11,"Protein-tyrosine phosphatase, Tyr-specific/dual-specificity type"	stambp,STAM-binding protein-like (EC 3.1.2.15). [Source:Uniprot/SWISSPROT;Acc:Q6TH47],stambp,STAM BINDING,Mov34/MPN/PAD-1
25	2	0.0153312	-0.249273	32095	, unknown, dldh	,Hypothetical protein (Fragment). [Source:Uniprot/SPTREMBL;Acc:A0JMG7],A0JMG7_DANRE,AMBIGUOUS,"Zinc finger, C2H2-type"	dldh,dihydrolipoamide dehydrogenase [Source:RefSeq_peptide;Acc:NP_958914],dldh,DIHYDROLIPOYL DEHYDROGENASE MITOCHONDRIAL PRECURSOR EC_1.8.1.4 DIHYDROLIPOAMIDE DEHYDROGENASE,"Pyridine nucleotide-disulphide oxidoreductase, class I, active site"
25	2	0.0153312	0.0960294	12119	, zgc:56361,unknown	zgc:56361,hypothetical protein LOC393253 [Source:RefSeq_peptide;Acc:NP_956577],zgc:56361,ENDONUCLEASE VIII 1 EC_3.2.2.- EC_4.2.99.18 NEI 1 DNA GLYCOSYLASE/AP LYASE NEIL1 DNA APURINIC OR APYRIMIDINIC SITE LYASE NEIL1 NEH1,Formamidopyrimidine-DNA glycolase	No data
13	2	0.0153426	-0.0900857	34038	, vdac2, zgc:123282	vdac2,voltage-dependent anion channel 2 [Source:RefSeq_peptide;Acc:NP_955879],vdac2,VOLTAGE DEPENDENT ANION SELECTIVE CHANNEL VDAC OUTER MITOCHONDRIAL MEMBRANE PORIN,"Porin, eukaryotic type"	zgc:123282,hypothetical protein LOC641567 [Source:RefSeq_peptide;Acc:NP_001032654],zgc:123282,INTERFERON INDUCED WITH TETRATRICOPEPTIDE REPEATS IFIT INTERFERON INDUCED KDA IFI,Tetratricopeptide region
12	2	0.0154024	0.0381298	25441	, sirt5,unknown	sirt5,sirtuin [Source:RefSeq_peptide;Acc:NP_001002605],sirt5,NAD DEPENDENT DEACETYLASE SIRTUIN 5 EC_3.5.1.-,Silent information regulator protein Sir2	No data
5	2	0.0154593	0.387032	17459	, zgc:64116, zgc:110436	zgc:64116,hypothetical protein LOC393349 [Source:RefSeq_peptide;Acc:NP_956672],zgc:64116,MIS12 HOMOLOG,Mis12	zgc:110436,"zgc:110436 (zgc:110436), mRNA [Source:RefSeq_dna;Acc:NM_001024395]",zgc:110436,DERLIN DEGRADATION IN ENDOPLASMIC RETICULUM DER1,Der1-like
14	2	0.0154963	0.128677	19898	, zgc:56466, zgc:101609	zgc:56466,hypothetical protein LOC393234 [Source:RefSeq_peptide;Acc:NP_956558],zgc:56466,NIPSNAP3A,NIPSNAP	zgc:101609,hypothetical protein LOC492814 [Source:RefSeq_peptide;Acc:NP_001007456],zgc:101609,TRNA HIS GUANYLYLTRANSFERASE EC_2.7.7.- TRNA HISTIDINE GUANYLYLTRANSFERASE,tRNAHis guanylyltransferase
17	2	0.0155156	-0.257913	259841	, qk, zgc:101786	qk,Quaking protein A (zqk). [Source:Uniprot/SWISSPROT;Acc:Q6P0D0],qk,QUAKING,	zgc:101786,hypothetical protein LOC492757 [Source:RefSeq_peptide;Acc:NP_001007399],zgc:101786,PARKIN COREGULATED GENE,
11	2	0.0155308	0.505642	28304	, zgc:110815, zgc:110815	zgc:110815,hypothetical protein LOC541519 [Source:RefSeq_peptide;Acc:NP_001014354],zgc:110815,LYSOSOMAL ALPHA MANNOSIDASE PRECURSOR EC_3.2.1.24 MANNOSIDASE ALPHA B LYSOSOMAL ACID ALPHA MANNOSIDASE LAMAN MANNOSIDASE ALPHA CLASS 2B MEMBER 1,"Glycoside hydrolase, family 38, core"	zgc:110815,hypothetical protein LOC541519 [Source:RefSeq_peptide;Acc:NP_001014354],zgc:110815,LYSOSOMAL ALPHA MANNOSIDASE PRECURSOR EC_3.2.1.24 MANNOSIDASE ALPHA B LYSOSOMAL ACID ALPHA MANNOSIDASE LAMAN MANNOSIDASE ALPHA CLASS 2B MEMBER 1,"Glycoside hydrolase, family 38, core"
15	2	0.0155664	0.528487	15765	, unknown, unknown	,hypothetical protein LOC492515 [Source:RefSeq_peptide;Acc:NP_001007388],zgc:103602,UNKNOWN,"Zinc finger, RING-type"	,hypothetical protein LOC492515 [Source:RefSeq_peptide;Acc:NP_001007388],zgc:103602,UNKNOWN,"Zinc finger, RING-type"
7	2	0.0155884	0.397059	53254	, unknown,unknown	,LOC402824 protein (Fragment). [Source:Uniprot/SPTREMBL;Acc:Q7SZN3],Q7SZN3_DANRE,POLYMERASE I AND TRANSCRIPT RELEASE FACTOR,	No data
15	3	0.0156015	0.218598	23660	, vps26b, vps26b, acad8	vps26b,Vacuolar protein sorting-associated protein 26B-A (Vesicle protein sorting 26B-A). [Source:Uniprot/SWISSPROT;Acc:Q7ZV03],vps26b,VACUOLAR SORTING ASSOCIATED 26,Vacuolar protein sorting-associated protein 26	vps26b,Vacuolar protein sorting-associated protein 26B-A (Vesicle protein sorting 26B-A). [Source:Uniprot/SWISSPROT;Acc:Q7ZV03],vps26b,VACUOLAR SORTING ASSOCIATED 26,Vacuolar protein sorting-associated protein 26	acad8,"acyl-Coenzyme A dehydrogenase family, member 8 [Source:RefSeq_peptide;Acc:NP_957449]",acad8,CHAIN SPECIFIC ACYL COA DEHYDROGENASE MITOCHONDRIAL PRECURSOR,Acyl-CoA dehydrogenase
13	2	0.0156426	0.726145	95238	, vrk2, vrk2	vrk2,vaccinia related kinase 2 [Source:RefSeq_peptide;Acc:NP_957464],vrk2,SERINE/THREONINE KINASE EC_2.7.11.1 VACCINIA RELATED KINASE,"Protein kinase, core"	vrk2,vaccinia related kinase 2 [Source:RefSeq_peptide;Acc:NP_957464],vrk2,SERINE/THREONINE KINASE EC_2.7.11.1 VACCINIA RELATED KINASE,"Protein kinase, core"
17	2	0.0156973	-0.324642	12261	, unknown, zgc:92867	,"similar to Centrosomal protein of 27 kDa (Cep27 protein) (LOC567090), misc RNA [Source:RefSeq_dna;Acc:XR_029287]",wu:fa17f11,CENTROSOMAL OF 27 KDA CEP27,	zgc:92867,Poly(ADP-ribose) glycohydrolase ARH3 (EC 3.2.1.143) ([Protein ADP- ribosylarginine] hydrolase-like protein 2) (ADP-ribosylhydrolase 3). [Source:Uniprot/SWISSPROT;Acc:Q66HT8],zgc:92867,POLY ADP RIBOSE GLYCOHYDROLASE ARH3 EC_3.2.1.143 [PROTEIN ADP RIBOSYLARGININE] HYDROLASE 2 ADP RIBOSYLHYDROLASE 3,ADP-ribosylation/Crystallin J1
12	2	0.0157544	0.491368	21157	, ddx49, klhl26	ddx49,DEAD (Asp-Glu-Ala-Asp) box polypeptide 49 [Source:RefSeq_peptide;Acc:NP_938179],ddx49,ATP DEPENDENT HELICASE EC_3.6.1.-,"ATP-dependent helicase, DEAD-box"	klhl26,Kelch-like protein 26. [Source:Uniprot/SWISSPROT;Acc:Q5RGB8],klhl26,KELCH,Kelch
3	2	0.0157647	0.677964	63497	, zgc:92241, pcnt1	zgc:92241,Small ubiquitin-related modifier 2 precursor (SUMO-2). [Source:Uniprot/SWISSPROT;Acc:Q6DHL4],zgc:92241,SMALL UBIQUITIN RELATED MODIFIER PRECURSOR SUMO,Ubiquitin	pcnt1,pericentrin 1 [Source:RefSeq_peptide;Acc:NP_001003625],pcnt1,NUP75,"Nucleoporin, Nup85-like"
10	2	0.0157828	0.408337	24311	, dcps, cry5	dcps,mRNA decapping enzyme [Source:RefSeq_peptide;Acc:NP_991151],dcps,SCAVENGER DECAPPING ENZYME DCPS EC 3 DCS 1 HINT RELATED 7MEGMP DIRECTED HYDROLASE HISTIDINE TRIAD MEMBER 5 HINT 5,Histidine triad (HIT) protein	cry5,cryptochrome 5 [Source:RefSeq_peptide;Acc:NP_571863],cry5,CRYPTOCHROME,"Deoxyribodipyrimidine photolyase, class 1"
16	2	0.0157938	-0.107207	34101	, cops7a, si:ch211-154o6.6	cops7a,COP9 constitutive photomorphogenic homolog subunit 7A (Fragment). [Source:Uniprot/SPTREMBL;Acc:Q1LXQ3],cops7a,COP9 SIGNALOSOME COMPLEX SUBUNIT 7A SIGNALOSOME SUBUNIT 7A SGN7A JAB1 CONTAINING SIGNALOSOME SUBUNIT 7A,Proteasome component region PCI	si:ch211-154o6.6,hypothetical protein LOC564061 [Source:RefSeq_peptide;Acc:NP_001038504],si:ch211-154o6.6,C TYPE LECTIN DOMAIN FAMILY 4 MEMBER,Type II antifreeze protein
5	2	0.0159242	0.0685718	18553	, ccnb1, unknown	ccnb1,cyclin B1 [Source:RefSeq_peptide;Acc:NP_571588],ccnb1,G2/MITOTIC SPECIFIC CYCLIN,"Cyclin, N-terminal"	,zinc transporter ZTL1 isoform 1 [Source:RefSeq_peptide;Acc:NP_075053],SLC30A5 (1 of 2),TRANSPORTER,HMW kininogen
2	3	0.0160323	0.0633832	86865	, zgc:77634, zgc:56174, aldh9a1	zgc:77634,hypothetical protein LOC393839 [Source:RefSeq_peptide;Acc:NP_957159],zgc:77634,NONSPECIFIC LIPID TRANSFER EC_2.3.1.176 PROPANOYL COA C ACYLTRANSFERASE NSL TP STEROL CARRIER 2 SCP 2 STEROL CARRIER X SCP X SCP CHI SCPX,Thiolase	zgc:56174,uridine-cytidine kinase 2 [Source:RefSeq_peptide;Acc:NP_956058],zgc:56174,URACIL PHOSPHORIBOSYLTRANSFERASE EC_2.4.2.9 UMP PYROPHOSPHORYLASE UPRTASE,Uridine kinase	aldh9a1,"aldehyde dehydrogenase 9 family, member A1 [Source:RefSeq_peptide;Acc:NP_958916]",aldh9a1,ALDEHYDE DEHYDROGENASE,Aldehyde dehydrogenase
12	2	0.0160362	0.473738	145432	, unknown,unknown	,,LOC798784,BTB/POZ DOMAIN CONTAINING 16,	No data
7	3	0.0161123	0.426133	42132	, zgc:92818,unknown,unknown	zgc:92818,hypothetical protein LOC436785 [Source:RefSeq_peptide;Acc:NP_001002512],zgc:92818,AMBIGUOUS,	No data	No data
6	3	0.0161697	0.333293	20672	, opn1mw1, opn1mw2, opn1mw4	opn1mw1,"Green-sensitive opsin-1 (Green cone photoreceptor pigment 1) (Opsin-1, medium-wave-sensitive 1) (Opsin RH2-1). [Source:Uniprot/SWISSPROT;Acc:Q9W6A5]",opn1mw1,OPSIN,Rhodopsin-like GPCR superfamily	opn1mw2,"Green-sensitive opsin-2 (Green cone photoreceptor pigment 2) (Opsin-1, medium-wave-sensitive 2) (Opsin RH2-2). [Source:Uniprot/SWISSPROT;Acc:Q8AYM8]",opn1mw2,OPSIN,Rhodopsin-like GPCR superfamily	opn1mw4,"Green-sensitive opsin-4 (Green cone photoreceptor pigment 4) (Opsin-1, medium-wave-sensitive 4) (Opsin RH2-4). [Source:Uniprot/SWISSPROT;Acc:Q9W6A6]",opn1mw4,OPSIN,Rhodopsin-like GPCR superfamily
22	3	0.0161826	0.244513	45151	, cry4,unknown, btg2	cry4,cryptochrome 4 [Source:RefSeq_peptide;Acc:NP_571862],cry4,CRYPTOCHROME,"DNA photolyase, N-terminal"	No data	btg2,B-cell translocation gene 2 [Source:RefSeq_peptide;Acc:NP_570997],btg2,AMBIGUOUS,Anti-proliferative protein
19	3	0.0161905	-0.164198	98416	, si:ch211-81a5.6, si:ch211-81a5.5, si:ch211-81a5.3	si:ch211-81a5.6,Histone-lysine N-methyltransferase SETDB1-A (EC 2.1.1.43) (SET domain bifurcated 1A). [Source:Uniprot/SWISSPROT;Acc:Q1L8U8],si:ch211-81a5.6,HISTONE LYSINE N METHYLTRANSFERASE EC_2.1.1.43 SET DOMAIN BIFURCATED,Methyl-CpG binding	si:ch211-81a5.5,hypothetical protein LOC558774 [Source:RefSeq_peptide;Acc:NP_001038339],si:ch211-81a5.5,LEUCINE RICH REPEAT CONTAINING,Leucine-rich repeat	si:ch211-81a5.3,"Novel protein similar to vertebrate ash1 (Absent, small, or homeotic)- like (Drosophila) (ASH1L) (Fragment). [Source:Uniprot/SPTREMBL;Acc:Q1L8V0]",si:ch211-81a5.3,HISTONE LYSINE N METHYLTRANSFERASE H3 LYSINE 36 SPECIFIC EC_2.1.1.43 SET DOMAIN CONTAINING 2,Bromodomain
14	3	0.0162023	-0.111804	39050	, hspa4, gnpda1, ndfip1	hspa4,heat shock protein 4 [Source:RefSeq_peptide;Acc:NP_956151],hspa4,HEAT SHOCK,Heat shock protein 70	gnpda1,glucosamine-6-phosphate deaminase 1 [Source:RefSeq_peptide;Acc:NP_001017867],gnpda1,GLUCOSAMINE 6 PHOSPHATE ISOMERASE EC_3.5.99.6 GLUCOSAMINE 6 PHOSPHATE DEAMINASE GNPDA GLCN6P DEAMINASE,Glucosamine-6-phosphate isomerase	ndfip1,Nedd4 family interacting protein 1 [Source:RefSeq_peptide;Acc:NP_955960],ndfip1,NEDD4 FAMILY INTERACTING NEDD4 WW DOMAIN BINDING,
12	3	0.0162078	-0.203335	60772	, sfxn2, unknown, timp2	sfxn2,hypothetical protein LOC559837 [Source:RefSeq_peptide;Acc:NP_001038373],sfxn2,ADP RIBOSYLATION FACTOR,ADP-ribosylation factor	,Sideroflexin 2. [Source:Uniprot/SPTREMBL;Acc:Q1MTE6],Q1MTE6_DANRE,SIDEROFLEXIN,Tricarboxylate/iron carrier	timp2,tissue inhibitor of metalloproteinase 2 [Source:RefSeq_peptide;Acc:NP_878294],timp2,METALLOPROTEINASE INHIBITOR PRECURSOR TIMP TISSUE INHIBITOR OF METALLOPROTEINASES,"Proteinase inhibitor I35, tissue inhibitor of metalloproteinase"
2	2	0.0162137	0.169227	52412	, pls1, unknown	pls1,plastin 1 (I isoform) [Source:RefSeq_peptide;Acc:NP_956175],pls1,PLASTIN PLASTIN,"Actin-binding, actinin-type"	,,,,
20	2	0.0163688	0.815807	25329	, hsp90a2, hsp90a	hsp90a2,hypothetical protein LOC565155 [Source:RefSeq_peptide;Acc:NP_001038538],hsp90a2,HEAT SHOCK,Heat shock protein Hsp90	hsp90a,Heat shock protein HSP 90-alpha. [Source:Uniprot/SWISSPROT;Acc:Q90474],hsp90a,HEAT SHOCK,Heat shock protein Hsp90
23	2	0.0163996	0.207031	38663	,unknown, dnajc11	No data	dnajc11,"DnaJ (Hsp40) homolog, subfamily C, member 11 [Source:RefSeq_peptide;Acc:NP_997796]",dnajc11,DNAJ HOMOLOG SUBFAMILY C MEMBER 11,"Heat shock protein DnaJ, N-terminal"
13	3	0.0164415	0.399916	64353	, zgc:55819, wu:fc83c01, agpat4	zgc:55819,hypothetical protein LOC368331 [Source:RefSeq_peptide;Acc:NP_955464],zgc:55819,XTP3 TRANSACTIVATED GENE B PRECURSOR,Glucosidase II beta subunit-like	wu:fc83c01,Wu:fc83c01 protein (Fragment). [Source:Uniprot/SPTREMBL;Acc:Q5BJ15],wu:fc83c01,KINASE KINASE KINASE EC_2.7.11.25 KINASE KINASE KINASE,"Protein kinase, core"	agpat4,"1-acylglycerol-3-phosphate O-acyltransferase 4 (lysophosphatidic acid acyltransferase, delta) [Source:RefSeq_peptide;Acc:NP_998157]",agpat4,1 ACYL SN GLYCEROL 3 PHOSPHATE ACYLTRANSFERASE DELTA EC_2.3.1.51 1 AGP ACYLTRANSFERASE 4 1 AGPAT 4 LYSOPHOSPHATIDIC ACID ACYLTRANSFERASE DELTA LPAAT DELTA 1 ACYLGLYCEROL 3 PHOSPHATE O ACYLTRANSFERASE 4,Phospholipid/glycerol acyltransferase
8	3	0.0164525	0.0961064	58522	, sema3h, rhoab, zgc:114074	sema3h,semaphorin 3h [Source:RefSeq_peptide;Acc:NP_571125],sema3h,SEMAPHORIN PRECURSOR,Semaphorin/CD100 antigen	rhoab,small GTPase RhoA [Source:RefSeq_peptide;Acc:NP_997914],rhoab,GTP BINDING PRECURSOR,"Guanine nucleotide binding protein (G-protein), alpha subunit"	zgc:114074,hypothetical protein LOC619264 [Source:RefSeq_peptide;Acc:NP_001028917],zgc:114074,TRANSMEMBRANE 115 PL6,"Protein of unknown function DUF1751, integral membrane, eukaryotic"
22	3	0.0164694	0.0387337	30512	, bysl, trfp, unknown	bysl,bystin-like [Source:RefSeq_peptide;Acc:NP_957400],bysl,BYSTIN,Bystin	trfp,Trf (TATA binding protein-related factor)-proximal homolog [Source:RefSeq_peptide;Acc:NP_001003585],trfp,TRF PROXIMAL,TATA-binding related factor	,hypothetical protein LOC559473 [Source:RefSeq_peptide;Acc:NP_001038361],NP_001038361.1,UBIQUITIN CARBOXYL TERMINAL HYDROLASE 49 EC_3.1.2.15 UBIQUITIN THIOESTERASE 49 UBIQUITIN SPECIFIC PROCESSING PROTEASE 49 DEUBIQUITINATING ENZYME 49,"Peptidase C19, ubiquitin carboxyl-terminal hydrolase 2"
12	2	0.0165139	-0.0697944	26479	, wdr45l, unknown	wdr45l,WD repeat domain phosphoinositide-interacting protein 3 (WIPI-3) (WD repeat protein 45-like) (WDR45-like protein). [Source:Uniprot/SWISSPROT;Acc:Q7ZUW6],wdr45l,WD REPEAT DOMAIN PHOSPHOINOSITIDE INTERACTING WIPI WD REPEAT 45,	,Foxk2 protein (Fragment). [Source:Uniprot/SPTREMBL;Acc:Q6NUV3],foxk2,FORKHEAD BOX FACTOR,Forkhead-associated
7	3	0.01657	-0.18795	39322	, syt4, zgc:85611, unknown	syt4,synaptotagmin IV [Source:RefSeq_peptide;Acc:NP_956242],syt4,SYNAPTOTAGMIN SYNAPTOTAGMIN,C2 calcium-dependent membrane targeting	zgc:85611,acyl-Coenzyme A binding domain containing 4 [Source:RefSeq_peptide;Acc:NP_998260],zgc:85611,ACYL COA BINDING,"Acyl-coA-binding protein, ACBP"	,hypothetical protein LOC562319 [Source:RefSeq_peptide;Acc:NP_001091859],NP_001091859.1,AMBIGUOUS,
7	2	0.0166103	0.26475	44432	, unknown, unknown	,,LOC557155,GAMMA TUBULIN COMPLEX COMPONENT 4,Spc97/Spc98	,,LOC557155,GAMMA TUBULIN COMPLEX COMPONENT 4,Spc97/Spc98
22	2	0.0166644	-0.198416	16057	, hsh2d, tpm4	hsh2d,Hematopoietic SH2 domain-containing protein homolog. [Source:Uniprot/SWISSPROT;Acc:Q56A36],hsh2d,SH2 DOMAIN CONTAINING 2A ASSOCIATED ADAPTER,SH2 motif	tpm4,"tropomyosin 4 (tpm4), transcript variant 1, mRNA [Source:RefSeq_dna;Acc:NM_001024467]",tpm4,TROPOMYOSIN,Tropomyosin
11	3	0.0166832	0.764331	27303	, hoxc6b, hoxc12b, hoxc11b	hoxc6b,Homeobox protein Hox-C6b. [Source:Uniprot/SWISSPROT;Acc:Q9PWM5],hoxc6b,HOMEOBOX,Homeobox	hoxc12b,Homeobox protein Hox-C12b. [Source:Uniprot/SWISSPROT;Acc:Q9YGT0],hoxc12b,HOMEOBOX HOX,Homeobox	hoxc11b,Hoxa11 protein (Fragment). [Source:Uniprot/SPTREMBL;Acc:O57358],hoxc11b,HOMEOBOX HOX,Homeobox
19	6	0.016705	0.302902	97807	, zgc:92263, rab25, sf3b4, zgc:55805, unknown, zgc:92702	zgc:92263,Apolipoprotein A-I-binding protein precursor (AI-BP). [Source:Uniprot/SWISSPROT;Acc:Q6DHK1],zgc:92263,APOLIPOPROTEIN A I BINDING PRECURSOR AI BP,"YjeF-related protein, N-terminal"	rab25,hypothetical protein LOC494098 [Source:RefSeq_peptide;Acc:NP_001008641],rab25,RAS RELATED RAB,"RNA polymerase sigma factor 54, interaction"	sf3b4,"splicing factor 3b, subunit 4 [Source:RefSeq_peptide;Acc:NP_705947]",sf3b4,POLYADENYLATE BINDING POLY A BINDING PABP,Pistil-specific extensin-like protein	zgc:55805,"GA binding protein transcription factor, beta subunit 1, 53kDa [Source:RefSeq_peptide;Acc:NP_997877]",zgc:55805,GA BINDING BETA CHAIN GABP SUBUNIT BETA 2 GABP 2 GABP SUBUNIT BETA 1 GABPB 1,Ankyrin	,Novel protein. [Source:Uniprot/SPTREMBL;Acc:A3KQS4],A3KQS4_DANRE,UNCHARACTERIZED,Protein of unknown function DUF544	zgc:92702,"Probable 39S ribosomal protein L24, mitochondrial precursor (L24mt) (MRP-L24). [Source:Uniprot/SWISSPROT;Acc:Q6DH02]",zgc:92702,39S RIBOSOMAL L24 MITOCHONDRIAL PRECURSOR L24MT MRP L24,Ribosomal protein L24/L26
5	2	0.0167391	0.354857	20247	, zgc:92808, zgc:110219	zgc:92808,hypothetical protein LOC436792 [Source:RefSeq_peptide;Acc:NP_001002519],zgc:92808,AMBIGUOUS,	zgc:110219,hypothetical protein LOC550338 [Source:RefSeq_peptide;Acc:NP_001017645],zgc:110219,DELTA AMINOLEVULINIC ACID DEHYDRATASE EC_4.2.1.24 PORPHOBILINOGEN SYNTHASE ALADH,"Tetrapyrrole biosynthesis, porphobilinogen synthase"
25	3	0.0167583	0.135305	108063	, cops2, isl2a, unknown	cops2,COP9 signalosome complex subunit 2 (Signalosome subunit 2). [Source:Uniprot/SWISSPROT;Acc:Q6IQT4],cops2,COP9 SIGNALOSOME COMPLEX SUBUNIT 2 SIGNALOSOME SUBUNIT 2,Proteasome component region PCI	isl2a,Insulin gene enhancer protein isl-2a (Insulin gene enhancer protein isl-2) (Islet-2). [Source:Uniprot/SWISSPROT;Acc:P53406],isl2a,INSULIN GENE ENHANCER ISL ISLET,Homeobox	,,LOC559368,ZINC FINGER 291,"Zinc finger, C2H2-type"
25	3	0.0167801	-0.0053422	45124	, zgc:101745, zgc:91896, unknown	zgc:101745,Coiled-coil domain-containing protein 113. [Source:Uniprot/SWISSPROT;Acc:Q5XJN6],zgc:101745,COILED COIL DOMAIN CONTAINING 113,Tropomyosin	zgc:91896,UPF0406 protein C16orf57 homolog. [Source:Uniprot/SWISSPROT;Acc:Q6DEF6],zgc:91896,UNKNOWN,"Regulator of chromosome condensation, RCC1"	,Hypothetical protein (Fragment). [Source:Uniprot/SPTREMBL;Acc:Q1JPY0],lypla3,PHOSPHATIDYLCHOLINE STEROL ACYLTRANSFERASE EC_2.3.1.43 LECITHIN CHOLESTEROL ACYLTRANSFERASE PHOSPHOLIPID CHOLESTEROL ACYLTRANSFERASE,Lecithin:cholesterol acyltransferase
3	3	0.016818	0.237722	44371	, unknown, myst1, zgc:101618	,,LOC100001520,PRECURSOR,"Peptidase S1 and S6, chymotrypsin/Hap"	myst1,MYST histone acetyltransferase 1 [Source:RefSeq_peptide;Acc:NP_997907],myst1,HISTONE ACETYLTRANSFERASE EC_2.3.1.48,MOZ/SAS-like protein	zgc:101618,THO complex subunit 6 homolog (WD repeat protein 58). [Source:Uniprot/SWISSPROT;Acc:Q5XJS5],zgc:101618,THO COMPLEX SUBUNIT 6 HOMOLOG WD REPEAT 58,WD40 repeat
8	2	0.016862	-0.322087	41143	, zgc:100919, mapk4	zgc:100919,hypothetical protein LOC437021 [Source:RefSeq_peptide;Acc:NP_001002748],zgc:100919,TETRASPANIN 3 TSPAN 3 TRANSMEMBRANE 4 SUPERFAMILY MEMBER 8 TETRASPANIN TM4 A,Cytosolic fatty-acid binding	mapk4,mitogen-activated protein kinase 4 [Source:RefSeq_peptide;Acc:NP_998638],mapk4,MITOGEN ACTIVATED KINASE EC_2.7.11.24 EXTRACELLULAR SIGNAL REGULATED KINASE,"Protein kinase, core"
11	2	0.0168635	-0.329424	32972	, psma5, sypl	psma5,"proteasome subunit, alpha type, 5 [Source:RefSeq_peptide;Acc:NP_991271]",psma5,PROTEASOME SUBUNIT ALPHA TYPE EC_3.4.25.1,Proteasome alpha-subunit	sypl,synaptophysin-like protein [Source:RefSeq_peptide;Acc:NP_956961],sypl,SYNAPTOPHYSIN,Synaptophysin/synaptoporin
19	2	0.01699	0.2168	7096	, dlx6a, dlx5a	dlx6a,Homeobox protein Dlx6a (DLX-6) (Distal-less homeobox protein 6a). [Source:Uniprot/SWISSPROT;Acc:Q98877],dlx6a,HOMEOBOX,Homeobox	dlx5a,Homeobox protein Dlx5a (DLX-4) (Distal-less homeobox protein 5a). [Source:Uniprot/SWISSPROT;Acc:P50576],dlx5a,HOMEOBOX,Homeobox
20	3	0.0170738	0.235028	72315	, ankrd6, lats1, hsd3b1	ankrd6,ankyrin repeat domain 6 [Source:RefSeq_peptide;Acc:NP_919404],ankrd6,ANKYRIN REPEAT DOMAIN CONTAINING 6,Ankyrin	lats1,"LATS, large tumor suppressor, homolog 1 [Source:RefSeq_peptide;Acc:NP_001018346]",lats1,SERINE/THREONINE KINASE EC_2.7.11.1,	hsd3b1,3-beta-hydroxysteroid dehydrogenase [Source:RefSeq_peptide;Acc:NP_997962],hsd3b1,3 BETA HYDROXYSTEROID DEHYDROGENASE/DELTA 5 >4 ISOMERASE 3 BETA HSD [INCLUDES: 3 BETA HYDROXY DELTA 5 STEROID DEHYDROGENASE EC_1.1.1.145 3 BETA HYDROXY 5 ENE STEROID DEHYDROGENASE PROGESTERONE REDUCTASE ; STEROID DELTA ISOMERASE EC_5.3.3.- 1 DELTA 5 3 KET,Short-chain dehydrogenase/reductase SDR
11	2	0.0170751	-0.190439	84243	, zgc:136903, magi1	zgc:136903,Hypothetical protein. [Source:Uniprot/SPTREMBL;Acc:A4FUN8],zgc:136903,OPSIN,Rhodopsin-like GPCR superfamily	magi1,"membrane associated guanylate kinase, WW and PDZ domain containing 1 [Source:RefSeq_peptide;Acc:NP_001007064]",magi1,MEMBRANE ASSOCIATED GUANYLATE KINASE WW AND PDZ DOMAIN CONTAINING 2 MEMBRANE ASSOCIATED GUANYLATE KINASE INVERTED 2 MAGI 2 ATROPHIN 1 INTERACTING 1,WW/Rsp5/WWP
6	2	0.0171166	0.728833	12109	, ttc4, pars2	ttc4,tetratricopeptide repeat domain 4 isoform 1 [Source:RefSeq_peptide;Acc:NP_001002122],ttc4,TETRATRICOPEPTIDE REPEAT 4 TPR REPEAT 4,Tetratricopeptide TPR_1	pars2,prolyl-tRNA synthetase (mitochondrial) [Source:RefSeq_peptide;Acc:NP_991118],pars2,PROBABLE PROLYL TRNA SYNTHETASE MITOCHONDRIAL PRECURSOR EC_6.1.1.15 PROLINE TRNA LIGASE PRORS,"Glycyl-tRNA synthetase, alpha2 dimer"
2	2	0.0171228	-0.330318	35663	, fam102b, prpf38b	fam102b,hypothetical protein LOC724011 [Source:RefSeq_peptide;Acc:NP_001038781],fam102b,UNKNOWN,	prpf38b,Pre-mRNA-splicing factor 38B. [Source:Uniprot/SWISSPROT;Acc:Q6P7Y3],prpf38b,PRE SPLICING FACTOR 38B,PRP38
3	2	0.0171396	0.442497	33646	, zgc:73356, dhps	zgc:73356,Mitochondrial import inner membrane translocase subunit TIM16. [Source:Uniprot/SWISSPROT;Acc:Q6PBL0],zgc:73356,MITOCHONDRIAL IMPORT INNER MEMBRANE TRANSLOCASE SUBUNIT TIM16 PRESEQUENCE TRANSLOCATED ASSOCIATED MOTOR SUBUNIT PAM16,"Protein Transporter, Pam16"	dhps,deoxyhypusine synthase [Source:RefSeq_peptide;Acc:NP_998387],dhps,DEOXYHYPUSINE SYNTHASE EC_2.5.1.46 DHS,Deoxyhypusine synthase
13	2	0.0172173	-0.0771411	37024	, mlh1, lrrfip2	mlh1,"mutL homolog 1, colon cancer, nonpolyposis type 2 [Source:RefSeq_peptide;Acc:NP_956953]",mlh1,DNA MISMATCH REPAIR MLH1 MUTL HOMOLOG 1,"DNA mismatch repair, MutL/HexB/PMS1"	lrrfip2,leucine rich repeat (in FLII) interacting protein 2 [Source:RefSeq_peptide;Acc:NP_955773],zgc:113956,LEUCINE RICH REPEAT FLIGHTLESS INTERACTING LRR FLII INTERACTING,Tropomyosin
6	2	0.0172371	0.424139	45219	, znf207b, zgc:113283	znf207b,zinc finger protein 207 [Source:RefSeq_peptide;Acc:NP_955959],znf207b,ZINC FINGER 207,"Zinc finger, C2H2-type"	zgc:113283,hypothetical protein LOC550128 [Source:RefSeq_peptide;Acc:NP_001017556],zgc:113283,RHOMBOID RELATED EC_3.4.21.105,Calcium-binding EF-hand
17	2	0.0172398	-0.193848	23619	, zgc:92109, zgc:158607	zgc:92109,hypothetical protein LOC492328 [Source:RefSeq_peptide;Acc:NP_001007295],zgc:92109,ANKYRIN REPEAT DOMAIN CONTAINING 9,Ankyrin	zgc:158607,hypothetical protein LOC569294 [Source:RefSeq_peptide;Acc:NP_001073510],zgc:158607,REST COREPRESSOR,ELM2
10	2	0.0172687	0.202873	179819	, zgc:56363,unknown	zgc:56363,hypothetical protein LOC394103 [Source:RefSeq_peptide;Acc:NP_957422],zgc:56363,DEHYDROGENASE MITOCHONDRIAL PRECURSOR,FAD-dependent glycerol-3-phosphate dehydrogenase	No data
21	2	0.0173814	0.283127	41668	, zgc:112073, zgc:113186	zgc:112073,hypothetical protein LOC550466 [Source:RefSeq_peptide;Acc:NP_001017769],zgc:112073,HIGH MOBILITY GROUP HIGH MOBILITY GROUP HMG,High mobility group box HMG1 and HMG2	zgc:113186,hypothetical protein LOC541517 [Source:RefSeq_peptide;Acc:NP_001014352],zgc:113186,MYOTUBULARIN RELATED,"Protein-tyrosine phosphatase, Tyr-specific/dual-specificity type"
17	2	0.0173881	0.119527	33550	, im:7145273, wu:fj22b05	im:7145273,Im:7145273 protein (Fragment). [Source:Uniprot/SPTREMBL;Acc:Q569P2],im:7145273,UNKNOWN,Leucine-rich repeat	wu:fj22b05,hypothetical protein LOC335563 [Source:RefSeq_peptide;Acc:NP_997906],wu:fj22b05,NK LYSIN,Saposin
25	2	0.0173999	-0.144235	30334	, evlb, yy1l	evlb,Enah/Vasp-like b [Source:RefSeq_peptide;Acc:NP_991196],evlb,ENA/VASP ENA/VASODILATOR STIMULATED PHOSPHOPROTEIN,"Inhibin, beta B subunit"	yy1l,"YY1 transcription factor, like [Source:RefSeq_peptide;Acc:NP_998285]",yy1l,TRANSCRIPTIONAL REPRESSOR YY1 YIN AND YANG 1 YY 1 DELTA TRANSCRIPTION FACTOR NF E1,"Zinc finger, C2H2-type"
6	2	0.0174773	0.315422	28973	, fhit, zgc:153746	fhit,fragile histidine triad [Source:RefSeq_peptide;Acc:NP_957034],fhit,BIS 5' ADENOSYL TRIPHOSPHATASE EC_3.6.1.29 DIADENOSINE 5' 5''' P1 P3 TRIPHOSPHATE HYDROLASE DINUCLEOSIDETRIPHOSPHATASE AP3A HYDROLASE AP3AASE FRAGILE HISTIDINE TRIAD,Histidine triad (HIT) protein	zgc:153746,hypothetical protein LOC768156 [Source:RefSeq_peptide;Acc:NP_001070767],zgc:153746,TUMOR SUPPRESSOR CANDIDATE 2 PDGFA ASSOCIATED 2 FUS 1 FUSION 1,
21	2	0.0175576	-0.219294	26333	, pgk1, pgrmc1	pgk1,phosphoglycerate kinase 1 [Source:RefSeq_peptide;Acc:NP_998552],pgk1,PHOSPHOGLYCERATE KINASE EC_2.7.2.3,Phosphoglycerate kinase	pgrmc1,progesterone receptor membrane component 1 [Source:RefSeq_peptide;Acc:NP_001007393],pgrmc1,MEMBRANE ASSOCIATED PROGESTERONE RECEPTOR COMPONENT,Cytochrome b5
24	2	0.0176777	0.181011	10278	, unknown, tnfsf10l2	,LOC564400 protein (Fragment). [Source:Uniprot/SPTREMBL;Acc:Q501Z9],Q501Z9_DANRE,UNKNOWN,	tnfsf10l2,"tumor necrosis factor (ligand) superfamily, member 10 like 2 [Source:RefSeq_peptide;Acc:NP_001002593]",tnfsf10l2,TUMOR NECROSIS FACTOR LIGAND SUPERFAMILY MEMBER 10 TNF RELATED APOPTOSIS INDUCING LIGAND TRAIL CD253 ANTIGEN,Tumor Necrosis Factor
5	3	0.0176794	0.00766878	54471	, zgc:56405, tmem46, zgc:63849	zgc:56405,hypothetical protein LOC393365 [Source:RefSeq_peptide;Acc:NP_956688],zgc:56405,MYOTUBULARIN RELATED,"Protein-tyrosine phosphatase, Tyr-specific/dual-specificity type"	tmem46,hypothetical protein LOC445237 [Source:RefSeq_peptide;Acc:NP_001003631],tmem46,TRANSMEMBRANE 46 PRECURSOR,	zgc:63849,hypothetical protein LOC323487 [Source:RefSeq_peptide;Acc:NP_955936],zgc:63849,HEPATOCELLULAR CARCINOMA ASSOCIATED ANTIGEN 127,
20	4	0.0177063	-0.0249654	59476	, zgc:77665, fau, prpf39,unknown	zgc:77665,hypothetical protein LOC336063 [Source:RefSeq_peptide;Acc:NP_956287],zgc:77665,ADP RIBOSYLATION FACTOR,ADP-ribosylation factor	fau,40S ribosomal protein S30 [Source:RefSeq_peptide;Acc:NP_957031],fau,RIBOSOMAL S30,Ubiquitin	prpf39,Pre-mRNA-processing factor 39 (PRP39 homolog). [Source:Uniprot/SWISSPROT;Acc:Q1JPZ7],prpf39,PRE PROCESSING FACTOR 39,	No data
7	3	0.01781	-0.0733263	23109	, zgc:77093, pop7, unknown	zgc:77093,hypothetical protein LOC337552 [Source:RefSeq_peptide;Acc:NP_997945],zgc:77093,N6 ADENOSINE METHYLTRANSFERASE 70 KDA SUBUNIT EC_2.1.1.62 MT A70 METHYLTRANSFERASE 3,MT-A70	pop7,"processing of precursor 7, ribonuclease P family [Source:RefSeq_peptide;Acc:NP_001006004]",pop7,RIBONUCLEASE P SUBUNIT P20 EC_3.1.26.5 RNASEP P20,"Alba, DNA/RNA-binding protein"	,erythropoietin [Source:RefSeq_peptide;Acc:NP_001033098],epo,ERYTHROPOIETIN PRECURSOR,Erythropoietin
5	3	0.0180137	0.356118	31687	, arcn1, hmbs, hmbs	arcn1,archain 1 [Source:RefSeq_peptide;Acc:NP_958867],arcn1,COATOMER SUBUNIT DELTA DELTA COAT DELTA COP,"Clathrin adaptor, mu subunit, C-terminal"	hmbs,hydroxymethylbilane synthase [Source:RefSeq_peptide;Acc:NP_957448],hmbs,PORPHOBILINOGEN DEAMINASE EC_2.5.1.61 HYDROXYMETHYLBILANE SYNTHASE HMBS PRE UROPORPHYRINOGEN SYNTHASE,"Tetrapyrrole biosynthesis, hydroxymethylbilane synthase"	hmbs,hydroxymethylbilane synthase [Source:RefSeq_peptide;Acc:NP_957448],hmbs,PORPHOBILINOGEN DEAMINASE EC_2.5.1.61 HYDROXYMETHYLBILANE SYNTHASE HMBS PRE UROPORPHYRINOGEN SYNTHASE,"Tetrapyrrole biosynthesis, hydroxymethylbilane synthase"
5	3	0.0180137	0.127882	13754	, atp5l, zgc:110645, si:dkey-252h13.6	atp5l,"ATP synthase, H+ transporting, mitochondrial F0 complex, subunit G [Source:RefSeq_peptide;Acc:NP_956051]",atp5l,ATP SYNTHASE SUBUNIT G MITOCHONDRIAL EC_3.6.3.14 ATPASE SUBUNIT G,"ATPase, F0 complex, subunit G, mitochondrial"	zgc:110645,Rab-like protein 5. [Source:Uniprot/SWISSPROT;Acc:Q567Y6],zgc:110645,RAB 5,Shikimate kinase	si:dkey-252h13.6,hypothetical protein LOC338307 [Source:RefSeq_peptide;Acc:NP_001068571],si:dkey-252h13.6,UNKNOWN,"Zinc finger, RING-type"
1	2	0.0180662	-0.286934	41566	, unknown, zgc:86830	,membrane-associated DHHC5 zinc finger protein [Source:RefSeq_peptide;Acc:NP_001034729],NP_001034729.1,PALMITOYLTRANSFERASE EC_2.3.1.- ZINC FINGER DHHC DOMAIN CONTAINING DHHC,"Zinc finger, DHHC-type"	zgc:86830,hypothetical protein LOC415203 [Source:RefSeq_peptide;Acc:NP_001002113],zgc:86830,AMBIGUOUS,Thioredoxin domain
9	3	0.0181112	0.0213604	41698	,unknown, zgc:158316,unknown	No data	zgc:158316,hypothetical protein LOC790929 [Source:RefSeq_peptide;Acc:NP_001073543],zgc:158316,HYCCIN FAM126A DOWN REGULATED BY CTNNB1 A,	No data
10	3	0.0182143	0.362859	99368	, zgc:55965, tpte, ilk	zgc:55965,Vacuolar protein sorting-associated protein 36. [Source:Uniprot/SWISSPROT;Acc:Q7ZVK4],zgc:55965,VACUOLAR SORTING ASSOCIATED 36 ELL ASSOCIATED OF 45 KDA,Vacuolar protein sorting 36	tpte,transmembrane phosphatase with tensin homology [Source:RefSeq_peptide;Acc:NP_001020629],tpte,PHOSPHATIDYLINOSITOL 3 4 5 TRISPHOSPHATE 3 PHOSPHATASE TPTE2 EC_3.1.3.67,"Protein-tyrosine phosphatase, Tyr-specific/dual-specificity type"	ilk,integrin linked kinase [Source:RefSeq_peptide;Acc:NP_956865],ilk,INTEGRIN LINKED KINASE EC_2.7.11.1,Tyrosine protein kinase
5	2	0.0182241	0.269351	100199	, paip1, mybbp1a	paip1,poly(A) binding protein interacting protein 1 [Source:RefSeq_peptide;Acc:NP_001003504],paip1,POLYADENYLATE BINDING INTERACTING 1 POLY A BINDING INTERACTING 1 PABP INTERACTING 1 PAIP 1,"MIF4G-like, type 3"	mybbp1a,Myb-binding protein 1A-like protein. [Source:Uniprot/SWISSPROT;Acc:Q6DRL5],mybbp1a,MYB BINDING 1A,"Glycoside hydrolase, family 1"
16	2	0.0182926	0.54099	46278	, vars, vars	vars,Valyl-tRNA synthetase (Fragment). [Source:Uniprot/SPTREMBL;Acc:Q8JHH7],vars,VALYL TRNA SYNTHETASE EC_6.1.1.9 VALINE TRNA LIGASE VALRS,"Aminoacyl-tRNA synthetase, class I"	vars,Vars protein (Fragment). [Source:Uniprot/SPTREMBL;Acc:Q5BLI2],vars,VALYL TRNA SYNTHETASE EC_6.1.1.9 VALINE TRNA LIGASE VALRS,"Aminoacyl-tRNA synthetase, class Ia"
13	2	0.0183297	0.134628	43568	, manba, unknown	manba,"mannosidase, beta A, lysosomal [Source:RefSeq_peptide;Acc:NP_956453]",manba,BETA MANNOSIDASE PRECURSOR EC_3.2.1.25 LYSOSOMAL BETA A MANNOSIDASE MANNANASE MANNASE,"Glycoside hydrolase, family 2"	,,,UBIQUITIN CONJUGATING ENZYME EC_6.3.2.19 UBIQUITIN LIGASE UBIQUITIN CARRIER,"Ubiquitin-conjugating enzyme, E2"
18	2	0.0183523	0.666136	55812	, zgc:55902, nat10	zgc:55902,hypothetical protein LOC406341 [Source:RefSeq_peptide;Acc:NP_998233],zgc:55902,CAPRIN 1 CYTOPLASMIC ACTIVATION AND PROLIFERATION ASSOCIATED 1 GPI ANCHORED MEMBRANE 1 GPI ANCHORED P137 P137GPI MEMBRANE COMPONENT CHROMOSOME 11 SURFACE MARKER 1,Proline-rich region	nat10,N-acetyltransferase 10 [Source:RefSeq_peptide;Acc:NP_956938],nat10,AMBIGUOUS,Domain of unknown function DUF1726
20	2	0.0183875	0.437938	35624	, nat5, zgc:55327	nat5,N-acetyltransferase 5 (EC 2.3.1.-). [Source:Uniprot/SWISSPROT;Acc:Q58ED9],nat5,N ACETYLTRANSFERASE 5 EC_2.3.1.-,GCN5-related N-acetyltransferase	zgc:55327,hypothetical protein LOC393920 [Source:RefSeq_peptide;Acc:NP_957240],zgc:55327,PRE SPLICING FACTOR CLF1,"RNA-processing protein, HAT helix"
12	2	0.0183902	-0.140907	11459	, zgc:101580, egr2b	zgc:101580,hypothetical protein LOC494091 [Source:RefSeq_peptide;Acc:NP_001008634],zgc:101580,UNCHARACTERIZED,Protein of unknown function DUF1637	egr2b,Early growth response protein 2b (EGR-2b) (Krox-20 protein) (KRX-20 protein). [Source:Uniprot/SWISSPROT;Acc:Q05159],egr2b,EARLY GROWTH RESPONSE EGR,"Zinc finger, C2H2-type"
14	6	0.0184031	0.0686209	67335	, unknown, timm8a, uqcrq, zgc:110010, hnrpa0l, hnrpa0	,Tyrosine-protein kinase BTK (EC 2.7.10.2) (Bruton tyrosine kinase) (Agammaglobulinaemia tyrosine kinase) (ATK) (B cell progenitor kinase) (BPK). [Source:Uniprot/SWISSPROT;Acc:Q06187],BTK,TYROSINE KINASE EC_2.7.10.2,"Protein kinase, core"	timm8a,Mitochondrial import inner membrane translocase subunit Tim8 A. [Source:Uniprot/SWISSPROT;Acc:Q6DEM5],timm8a,MITOCHONDRIAL IMPORT INNER MEMBRANE TRANSLOCASE SUBUNIT TIM8,"Zinc finger, Tim10/DDP-type"	uqcrq,"ubiquinol-cytochrome c reductase, complex III subunit VII [Source:RefSeq_peptide;Acc:NP_001002495]",uqcrq,UBIQUINOL CYTOCHROME C REDUCTASE COMPLEX UBIQUINONE BINDING QP C EC_1.10.2.2 UBIQUINOL CYTOCHROME C REDUCTASE COMPLEX 9.5 KDA COMPLEX III SUBUNIT VII,UcrQ	zgc:110010,hypothetical protein LOC553575 [Source:RefSeq_peptide;Acc:NP_001018390],zgc:110010,GLUTATHIONE REDUCTASE EC_1.8.1.7 GR GRASE,"Pyridine nucleotide-disulphide oxidoreductase, class I, active site"	hnrpa0l,Hypothetical protein. [Source:Uniprot/SPTREMBL;Acc:Q7ZU48],hnrpa0l,HETEROGENEOUS NUCLEAR RIBONUCLEOPROTEIN,Prion protein	hnrpa0,heterogeneous nuclear ribonucleoprotein A0 [Source:RefSeq_peptide;Acc:NP_999871],hnrpa0,HETEROGENEOUS NUCLEAR RIBONUCLEOPROTEIN,Prion protein
4	3	0.0184067	0.284413	20831	, si:ch211-214j24.10, zgc:112527, apex1	si:ch211-214j24.10,hypothetical protein LOC558894 [Source:RefSeq_peptide;Acc:NP_001020674],si:ch211-214j24.10,UNKNOWN,	zgc:112527,hypothetical protein LOC550447 [Source:RefSeq_peptide;Acc:NP_001017751],zgc:112527,GLYCOPROTEIN ENDOPEPTIDASE KAE1 EC_3.4.24.-,"Peptidase M22, glycoprotease"	apex1,APEX nuclease (multifunctional DNA repair enzyme) 1 [Source:RefSeq_peptide;Acc:NP_998586],apex1,DNA APURINIC OR APYRIMIDINIC SITE LYASE EC_4.2.99.18 AP ENDONUCLEASE 1 APEX NUCLEASE APEN,"AP endonuclease, family 1"
2	2	0.0184172	-0.255065	19268	, pccb, unknown	pccb,"propionyl Coenzyme A carboxylase, beta polypeptide [Source:RefSeq_peptide;Acc:NP_998090]",pccb,PROPIONYL COA CARBOXYLASE BETA CHAIN MITOCHONDRIAL PRECURSOR EC_6.4.1.3 PCCASE SUBUNIT BETA PROPANOYL COA:CARBON DIOXIDE LIGASE SUBUNIT BETA,"Acetyl-CoA carboxylase carboxyl transferase, beta subunit"	,,LOC564400,UNKNOWN,
19	3	0.0184263	0.140374	31925	, zgc:112992, zgc:110064, psmd4	zgc:112992,hypothetical protein LOC550608 [Source:RefSeq_peptide;Acc:NP_001017909],zgc:112992,APOLIPOPROTEIN A I PRECURSOR APO AI APOA I,Apolipoprotein A1/A4/E	zgc:110064,hypothetical protein LOC553587 [Source:RefSeq_peptide;Acc:NP_001018401],zgc:110064,APOLIPOPROTEIN E APO E,Apolipoprotein A1/A4/E	psmd4,hypothetical protein LOC415202 [Source:RefSeq_peptide;Acc:NP_001002112],psmd4,PHOSPHATIDYLINOSITOL 4 PHOSPHATE 5 KINASE TYPE 1 EC_2.7.1.68 PHOSPHATIDYLINOSITOL 4 PHOSPHATE 5 KINASE TYPE I PTDINS 4 P 5 KINASE,Ubiquitin interacting motif
20	2	0.0184724	-0.572368	22256	, zgc:162268, rps29	zgc:162268,hypothetical protein LOC100000478 [Source:RefSeq_peptide;Acc:NP_001077344],zgc:162268,ALPHA 1 6 MANNOSYL GLYCOPROTEIN 2 BETA N ACETYLGLUCOSAMINYLTRANSFERASE EC_2.4.1.143 MANNOSIDE ACETYLGLUCOSAMINYLTRANSFERASE 2 N GLYCOSYL OLIGOSACCHARIDE GLYCOPROTEIN N ACETYLGLUCOSAMINYLTRANSFERASE II BETA 1 2 N ACETYLGLUCOSAMINYLTRANSFERASE II GNT II GLC,N-acetylglucosaminyltransferase II	rps29,ribosomal protein S29 [Source:RefSeq_peptide;Acc:NP_998118],rps29,40S RIBOSOMAL S29,Ribosomal protein S14
20	3	0.0185088	0.048921	63932	, si:ch211-195d17.2, si:ch211-195d17.2, cpsf3	si:ch211-195d17.2,hypothetical protein LOC560495 [Source:RefSeq_peptide;Acc:NP_001025315],si:ch211-195d17.2,TRANSCRIPTION FACTOR E2F,"Zinc finger, C2CH-type"	si:ch211-195d17.2,hypothetical protein LOC560495 [Source:RefSeq_peptide;Acc:NP_001025315],si:ch211-195d17.2,TRANSCRIPTION FACTOR E2F,"Zinc finger, C2CH-type"	cpsf3,cleavage and polyadenylation specific factor 3 [Source:RefSeq_peptide;Acc:NP_001003836],cpsf3,ENDORIBONUCLEASE YSH1 EC_3.1.27.3' END PROCESSING YSH1,Beta-lactamase-like
23	2	0.0185452	-0.207943	95302	, zgc:153265, unknown	zgc:153265,hypothetical protein LOC557104 [Source:RefSeq_peptide;Acc:NP_001068579],zgc:153265,RETINOIC ACID RECEPTOR RXR RETINOID X RECEPTOR,"Nuclear hormone receptor, DNA-binding"	,sulfatase FP2a [Source:RefSeq_peptide;Acc:NP_001003833],wu:fb48e04,EXTRACELLULAR SULFATASE SULF PRECURSOR EC_3.1.6.-,Sulfatase
12	2	0.0186019	-0.0971191	50562	, unknown, slc16a9b	,coiled-coil domain containing 6b [Source:RefSeq_peptide;Acc:NP_956535],ccdc6b,AMBIGUOUS,Proline-rich region	slc16a9b,"solute carrier family 16 (monocarboxylic acid transporters), member 9 [Source:RefSeq_peptide;Acc:NP_001003552]",slc16a9b,MONOCARBOXYLATE TRANSPORTER 9 MCT 9 SOLUTE CARRIER FAMILY 16 MEMBER 9,Major facilitator superfamily MFS_1
21	2	0.0186786	0.490932	10054	,unknown, ppp1r3b	No data	ppp1r3b,"protein phosphatase 1, regulatory (inhibitor) subunit 3B [Source:RefSeq_peptide;Acc:NP_997874]",ppp1r3b,PHOSPHATASE 1 REGULATORY SUBUNIT 3C PHOSPHATASE 1 REGULATORY SUBUNIT 5 R5 TARGETING TO GLYCOGEN PTG,Putative phosphatase regulatory subunit
4	3	0.0186874	0.294031	21076	, si:ch211-276e22.2, fgl2, sinup	si:ch211-276e22.2,hypothetical protein LOC100034419 [Source:RefSeq_peptide;Acc:NP_001076522],si:ch211-276e22.2,AMBIGUOUS,Tropomyosin	fgl2,fibrinogen-like 2 [Source:RefSeq_peptide;Acc:NP_001020710],fgl2,ANGIOPOIETIN PRECURSOR,"Fibrinogen, alpha/beta/gamma chain, C-terminal globular"	sinup,siaz-interacting nuclear protein [Source:RefSeq_peptide;Acc:NP_922919],sinup,SIAZ INTERACTING NUCLEAR,
6	2	0.0187625	-0.0254251	69768	, zgc:66137, slc15a1	zgc:66137,hypothetical protein LOC406786 [Source:RefSeq_peptide;Acc:NP_998642],zgc:66137,SERINE/THREONINE KINASE EC_2.7.11.1,"Protein kinase, core"	slc15a1,"solute carrier family 15 (oligopeptide transporter), member 1 [Source:RefSeq_peptide;Acc:NP_932330]",slc15a1,OLIGOPEPTIDE TRANSPORTER PEPTIDE TRANSPORTER H + /PEPTIDE COTRANSPORTER SOLUTE CARRIER FAMILY 15 MEMBER,"TGF-beta receptor, type I/II extracellular region"
7	2	0.0188112	-0.103	52058	, zgc:55456, zgc:110734	zgc:55456,hypothetical protein LOC368288 [Source:RefSeq_peptide;Acc:NP_922933],zgc:55456,RAS ASSOCIATION DOMAIN CONTAINING 8 CARCINOMA ASSOCIATED HOJ 1,Ras-association	zgc:110734,hypothetical protein LOC553656 [Source:RefSeq_peptide;Acc:NP_001018465],zgc:110734,RAS PRECURSOR,Ras GTPase
8	2	0.0188174	-0.561398	17231	, spna2, spna2	spna2,spectrin alpha 2 [Source:RefSeq_peptide;Acc:NP_001091958],spna2,SPECTRIN CHAIN BRAIN SPECTRIN NON ERYTHROID CHAIN SPECTRIN,Calcium-binding EF-hand	spna2,spectrin alpha 2 [Source:RefSeq_peptide;Acc:NP_001091958],spna2,SPECTRIN CHAIN BRAIN SPECTRIN NON ERYTHROID CHAIN SPECTRIN,Calcium-binding EF-hand
15	2	0.0188441	0.328021	30094	, zgc:63663, zgc:92292	zgc:63663,hypothetical protein LOC393586 [Source:RefSeq_peptide;Acc:NP_956908],zgc:63663,UNKNOWN,Heat shock protein 70	zgc:92292,hypothetical protein LOC447843 [Source:RefSeq_peptide;Acc:NP_001004582],zgc:92292,CHYMOTRYPSINOGEN B EC_3.4.21.1 [CONTAINS: CHYMOTRYPSIN B CHAIN A; CHYMOTRYPSIN B CHAIN B; CHYMOTRYPSIN B CHAIN C],"Peptidase S1 and S6, chymotrypsin/Hap"
19	2	0.0188633	0.0534338	41871	, gngt1, zgc:85777	gngt1,"guanine nucleotide binding protein (G protein), gamma transducing activity polypeptide 1 [Source:RefSeq_peptide;Acc:NP_956261]",gngt1,UNKNOWN,"G-protein, gamma subunit"	zgc:85777,hypothetical protein LOC405871 [Source:RefSeq_peptide;Acc:NP_998100],zgc:85777,CHAIN SPECIFIC ACYL COA DEHYDROGENASE MITOCHONDRIAL PRECURSOR,Acyl-CoA dehydrogenase
17	2	0.018871	0.0444234	43439	, zgc:110391, timm9	zgc:110391,hypothetical protein LOC327404 [Source:RefSeq_peptide;Acc:NP_001026838],zgc:110391,AT RICH INTERACTIVE DOMAIN CONTAINING 4B ARID DOMAIN CONTAINING 4B HISTONE DEACETYLASE COMPLEX SUBUNIT SAP180.180 KDA SIN3 ASSOCIATED POLYPEPTIDE SIN3 ASSOCIATED POLYPEPTIDE P180 RETINOBLASTOMA BINDING 1 1,RBB1NT	timm9,Mitochondrial import inner membrane translocase subunit Tim9. [Source:Uniprot/SWISSPROT;Acc:Q9W762],timm9,MITOCHONDRIAL IMPORT INNER MEMBRANE TRANSLOCASE SUBUNIT TIM,"Zinc finger, Tim10/DDP-type"
17	2	0.0189336	-0.111133	36056	, zgc:66313, ahsa1l	zgc:66313,hypothetical protein LOC393400 [Source:RefSeq_peptide;Acc:NP_956722],zgc:66313,ALPHA AMYLASE PRECURSOR EC_3.2.1.1,Glycoside hydrolase family 13	ahsa1l,"AHA1, activator of heat shock protein ATPase homolog 1, like [Source:RefSeq_peptide;Acc:NP_997767]",ahsa1l,ACTIVATOR OF 90 KDA HEAT SHOCK ATPASE HOMOLOG 1 AHA1,"Activator of Hsp90 ATPase, N-terminal"
9	2	0.0189836	-0.0892338	130695	, cbs, u2af1	cbs,cystathionine-beta-synthase [Source:RefSeq_peptide;Acc:NP_001014367],cbs,CYSTEINE SYNTHASE EC_2.5.1.47 O ACETYLSERINE SULFHYDRYLASE O ACETYLSERINE THIOL LYASE CSASE,Cysteine synthase/cystathionine beta-synthase P-phosphate-binding site	u2af1,U2(RNU2) small nuclear RNA auxiliary factor 1 [Source:RefSeq_peptide;Acc:NP_803432],u2af1,U2 SMALL NUCLEAR RIBONUCLEOPROTEIN AUXILIARY FACTOR 35 KDA SUBUNIT RELATED U2 RNU2 SMALL NUCLEAR RNA AUXILIARY FACTOR 1 CCCH TYPE ZINC FINGER RNA BINDING MOTIF AND SERINE/ARGININE RICH,Kv1.4 voltage-gated K+ channel
3	2	0.0190114	-0.210865	47728	, sox8, unknown	sox8,SRY-box containing gene 8 [Source:RefSeq_peptide;Acc:NP_001020636],sox8,TRANSCRIPTION FACTOR SOX,High mobility group box HMG1 and HMG2	,hypothetical protein LOC768176 [Source:RefSeq_peptide;Acc:NP_001070787],zgc:152997,COAGULATION FACTOR PRECURSOR [CONTAINS: FACTOR LIGHT CHAIN; FACTOR HEAVY CHAIN],Aspartic acid and asparagine hydroxylation site
12	2	0.0190243	0.392404	51723	, zgc:92858,unknown	zgc:92858,Protein FAM100A. [Source:Uniprot/SWISSPROT;Acc:Q6DGM1],zgc:92858,UNKNOWN,	No data
6	2	0.0190707	-0.458553	95710	,unknown, pacsin1	No data	pacsin1,protein kinase C and casein kinase substrate in neurons 1 [Source:RefSeq_peptide;Acc:NP_001028900],pacsin1,KINASE C AND CASEIN KINASE SUBSTRATE IN NEURONS,Src homology-3
16	3	0.0191349	-0.198099	67176	, unknown, snx27, adar	,hypothetical protein LOC100005083 [Source:RefSeq_peptide;Acc:NP_001076426],NP_001076426.1,S100 S100 CALCIUM BINDING,"S100/CaBP-9k-type, calcium binding"	snx27,sorting nexin family member 27 [Source:RefSeq_peptide;Acc:NP_956834],snx27,SORTING NEXIN 27,PDZ/DHR/GLGF	adar,"adenosine deaminase, RNA-specific [Source:RefSeq_peptide;Acc:NP_571671]",adar,DOUBLE STRANDED RNA SPECIFIC EDITASE EC_3.5.-.- DSRNA ADENOSINE DEAMINASE RNA EDITING DEAMINASE RNA EDITING ENZYME,Double-stranded RNA-specific adenosine deaminase (DRADA)
9	2	0.0191683	-0.290266	21386	, idh1, tmem177	idh1,"isocitrate dehydrogenase 1 (NADP+), soluble [Source:RefSeq_peptide;Acc:NP_958907]",idh1,ISOCITRATE DEHYDROGENASE [NADP] EC_1.1.1.42 OXALOSUCCINATE DECARBOXYLASE IDH NADP + SPECIFIC ICDH IDP,Isocitrate/isopropylmalate dehydrogenase	tmem177,Transmembrane protein 177. [Source:Uniprot/SWISSPROT;Acc:Q6PBI8],tmem177,TRANSMEMBRANE 177,
6	2	0.019225	0.806054	17970	, psmb3, unknown	psmb3,Psmb3 protein. [Source:Uniprot/SPTREMBL;Acc:Q7ZUJ8],psmb3,PROTEASOME SUBUNIT BETA TYPE 3 EC_3.4.25.1 PROTEASOME THETA CHAIN PROTEASOME CHAIN 13 PROTEASOME COMPONENT C10 II,"Peptidase T1A, proteasome beta-subunit"	,hypothetical protein LOC569044 [Source:RefSeq_peptide;Acc:NP_001077318],NP_001077318.1,AMBIGUOUS,"Zinc finger, BED-type predicted"
25	2	0.0192463	0.0142462	23973	, chst5, gabarapl2	chst5,carbohydrate (N-acetylglucosamine 6-O) sulfotransferase 5 [Source:RefSeq_peptide;Acc:NP_956681],chst5,AMBIGUOUS,	gabarapl2,GABA(A) receptor-associated protein-like 2 [Source:RefSeq_peptide;Acc:NP_991286],gabarapl2,AUTOPHAGY RELATED AUTOPHAGY RELATED UBIQUITIN MODIFIER,Light chain 3 (LC3)
23	2	0.019266	0.389719	73026	, ndnl2, smc1a	ndnl2,necdin-like 2 [Source:RefSeq_peptide;Acc:NP_942107],ndnl2,MELANOMA ASSOCIATED ANTIGEN MAGE ANTIGEN,MAGE protein	smc1a,structural maintenance of chromosomes 1A [Source:RefSeq_peptide;Acc:NP_997975],smc1a,STRUCTURAL MAINTENANCE OF CHROMOSOMES,ABC transporter related
1	3	0.0192808	0.126445	28674	, unknown, wu:fc21e07, zgc:73375	,,LOC100006253,CYCLIN DEPENDENT KINASE INHIBITOR CYCLIN DEPENDENT KINASE 4 INHIBITOR,Ankyrin	wu:fc21e07,Hypothetical protein (Fragment). [Source:Uniprot/SPTREMBL;Acc:A0JMC0],wu:fc21e07,E3 UBIQUITIN LIGASE TOPORS EC_6.3.2.- SUMO1 E3 LIGASE TOPORS TOPOISOMERASE I BINDING RING FINGER TOPOISOMERASE I BINDING ARGININE/SERINE RICH TUMOR SUPPRESSOR P53 BINDING 3 P53 BINDING 3 P53BP3,"Zinc finger, RING-type"	zgc:73375,hypothetical protein LOC393781 [Source:RefSeq_peptide;Acc:NP_957102],zgc:73375,NADH DEHYDROGENASE [UBIQUINONE] 1 BETA SUBCOMPLEX SUBUNIT 6 EC_1.6.5.3 EC_1.6.99.- 3 NADH UBIQUINONE OXIDOREDUCTASE B17 SUBUNIT COMPLEX I B17 CI B17,
21	2	0.0192915	0.144569	37070	,unknown, brd3a	No data	brd3a,Wu:fi04h10 protein (Fragment). [Source:Uniprot/SPTREMBL;Acc:Q7SXL8],brd3a,BROMODOMAIN CONTAINING,Bromodomain
6	2	0.019352	-0.0912619	36944	, zgc:64006, rgs4	zgc:64006,regulator of G-protein signaling 5 [Source:RefSeq_peptide;Acc:NP_956256],zgc:64006,REGULATOR OF G SIGNALING,Regulator of G protein signalling	rgs4,regulator of G-protein signalling 4 [Source:RefSeq_peptide;Acc:NP_954968],rgs4,REGULATOR OF G SIGNALING,Regulator of G protein signalling
21	2	0.0193628	0.542055	35857	,unknown, cdk9	No data	cdk9,cyclin-dependent kinase 9 (CDC2-related kinase) [Source:RefSeq_peptide;Acc:NP_997756],cdk9,KINASE EC_2.7.11.22 EC_2.7.11.- 23,"Protein kinase, core"
14	2	0.019412	0.0841696	18665	, psmd10, birc4	psmd10,"proteasome (prosome, macropain) 26S subunit, non-ATPase, 10 [Source:RefSeq_peptide;Acc:NP_991317]",psmd10,26S PROTEASOME NON ATPASE REGULATORY SUBUNIT 10 26S PROTEASOME REGULATORY SUBUNIT P28 GANKYRIN,Ankyrin	birc4,baculoviral IAP repeat-containing 4 [Source:RefSeq_peptide;Acc:NP_919377],birc4,BACULOVIRAL IAP REPEAT CONTAINING INHIBITOR OF APOPTOSIS IAP,"Proteinase inhibitor I32, inhibitor of apoptosis"
15	2	0.0194123	0.280061	35537	, zgc:101764, flj13639	zgc:101764,hypothetical protein LOC474326 [Source:RefSeq_peptide;Acc:NP_001007058],zgc:101764,WD REPEAT AND FYVE DOMAIN CONTAINING WD40 AND FYVE DOMAIN CONTAINING ZINC FINGER FYVE DOMAIN CONTAINING,WD40 repeat	flj13639,"flj13639 (flj13639), mRNA [Source:RefSeq_dna;Acc:NM_203511]",flj13639,EC_1.1.1.-,Glucose/ribitol dehydrogenase
9	3	0.0194267	-0.197362	31492	, im:7153182, zgc:153679, zgc:153679	im:7153182,FAM62A protein (Fragment). [Source:Uniprot/SPTREMBL;Acc:Q6DC56],im:7153182,FAM62B,C2 calcium-dependent membrane targeting	zgc:153679,hypothetical protein LOC556393 [Source:RefSeq_peptide;Acc:NP_001070025],zgc:153679,EC_1.1.1.-,Glucose/ribitol dehydrogenase	zgc:153679,hypothetical protein LOC556393 [Source:RefSeq_peptide;Acc:NP_001070025],zgc:153679,EC_1.1.1.-,Glucose/ribitol dehydrogenase
20	2	0.0194479	0.36492	52471	, zgc:92136, gopc	zgc:92136,Nogo-B receptor precursor (NgBR) (Nuclear undecaprenyl pyrophosphate synthase 1 homolog). [Source:Uniprot/SWISSPROT;Acc:Q6DHR8],zgc:92136,NOGO B RECEPTOR PRECURSOR NGBR NUCLEAR UNDECAPRENYL PYROPHOSPHATE SYNTHASE 1 HOMOLOG,	gopc,golgi associated PDZ and coiled-coil motif containing [Source:RefSeq_peptide;Acc:NP_956851],gopc,GOLGI ASSOCIATED PDZ AND COILED COIL MOTIF CONTAINING PDZ INTERACTING SPECIFICALLY WITH TC10 PIST,"Regulator of chromosome condensation, RCC1"
20	2	0.0194479	0.877278	33912	, zgc:64076, zgc:64076	zgc:64076,hypothetical protein LOC406424 [Source:RefSeq_peptide;Acc:NP_998315],zgc:64076,ORGANIC TRANSPORTER SOLUTE CARRIER FAMILY 22 MEMBER,Sugar transporter superfamily	zgc:64076,hypothetical protein LOC406424 [Source:RefSeq_peptide;Acc:NP_998315],zgc:64076,ORGANIC TRANSPORTER SOLUTE CARRIER FAMILY 22 MEMBER,Sugar transporter superfamily
1	2	0.0194663	0.116486	20618	, zgc:77025,unknown	zgc:77025,Charged multivesicular body protein 2b (Chromatin-modifying protein 2b) (CHMP2b). [Source:Uniprot/SWISSPROT;Acc:Q6NXD2],zgc:77025,CHARGED MULTIVESICULAR BODY 2B CHROMATIN MODIFYING 2B CHMP2B,Snf7	No data
16	2	0.0195039	-0.565555	28159	, dhdds, zgc:123210	dhdds,dehydrodolichyl diphosphate synthase [Source:RefSeq_peptide;Acc:NP_998352],dhdds,DEHYDRODOLICHYL DIPHOSPHATE EC_2.5.1.- DEDOL PP SYNTHASE,Di-trans-poly-cis-decaprenylcistransferase	zgc:123210,Zgc:123210 protein. [Source:Uniprot/SPTREMBL;Acc:Q3B732],zgc:123210,NONHISTONE CHROMOSOMAL HMG 17 HIGH MOBILITY GROUP NUCLEOSOME BINDING DOMAIN CONTAINING 2,High mobility group protein HMG14 and HMG17
21	3	0.0195985	-0.0343708	22862	, cldnc, cldnb, cldnd	cldnc,claudin c [Source:RefSeq_peptide;Acc:NP_571839],cldnc,CLAUDIN,Claudin-3	cldnb,claudin b [Source:RefSeq_peptide;Acc:NP_571838],cldnb,CLAUDIN,Claudin-3	cldnd,Claudin-like protein ZF-A89 (Claudin d). [Source:Uniprot/SWISSPROT;Acc:Q9YH91],cldnd,CLAUDIN,Claudin tight junction protein
23	2	0.0196149	0.515459	27614	, zgc:113076, zgc:73350	zgc:113076,isocitrate dehydrogenase 3 (NAD+) gamma [Source:RefSeq_peptide;Acc:NP_001017713],zgc:113076,ISOCITRATE DEHYDROGENASE [NAD] SUBUNIT MITOCHONDRIAL PRECURSOR EC_1.1.1.41 ISOCITRIC DEHYDROGENASE NAD + SPECIFIC ICDH,Isocitrate/isopropylmalate dehydrogenase	zgc:73350,hypothetical protein LOC393773 [Source:RefSeq_peptide;Acc:NP_957094],zgc:73350,PRECURSOR,
5	2	0.0196162	0.321411	54607	, unknown,unknown	,,DKEY-286J20.1,NIBAN PROTEIN,Pleckstrin-like	No data
12	2	0.019654	-0.216434	71800	, wac, unknown	wac,WW domain containing adaptor with coiled-coil [Source:RefSeq_peptide;Acc:NP_955954],wac,WW DOMAIN CONTAINING ADAPTER WITH COILED COIL,WW/Rsp5/WWP	,BMP and activin membrane-bound inhibitor [Source:RefSeq_peptide;Acc:NP_571859],bambi,BMP AND ACTIVIN MEMBRANE BOUND INHIBITOR HOMOLOG PRECURSOR,BMP and activin membrane-bound inhibitor
2	2	0.0196623	-0.23633	39409	,unknown, unknown	No data	,,LOC100001180,RETINOL BINDING CELLULAR CRBP,Cytosolic fatty-acid binding
19	2	0.0196641	0.195544	35990	, si:ch211-173p18.3, grn1	si:ch211-173p18.3,ZNF261 protein [Source:RefSeq_peptide;Acc:NP_001037785],si:ch211-173p18.3,MYM TYPE ZINC FINGER,"Zinc finger, MYM-type"	grn1,granulin 1 [Source:RefSeq_peptide;Acc:NP_001018638],zgc:136318,GRANULINS PRECURSOR [CONTAINS: ACROGRANIN; GRANULIN 1 GRANULIN G ; GRANULIN 2 GRANULIN F ; GRANULIN 3 GRANULIN B ; GRANULIN 4 GRANULIN A ; GRANULIN 5 GRANULIN C ; GRANULIN 6 GRANULIN D ; GRANULIN 7 GRANULIN E ],"Whey acidic protein, 4-disulphide core"
2	4	0.0197316	0.0755614	51682	, pcp4l1, apol1, si:rp71-1g18.9, si:rp71-1g18.7	pcp4l1,Novel protein. [Source:Uniprot/SPTREMBL;Acc:Q7T133],pcp4l1,NEURON SPECIFIC PEP 19,IQ calmodulin-binding region	apol1,"apolipoprotein L, 1 [Source:RefSeq_peptide;Acc:NP_001025309]",apol1,CHROMOSOME UNDETERMINED WHOLE GENOME SHOTGUN SEQUENCE FRAGMENT,Apolipoprotein L	si:rp71-1g18.9,hypothetical protein LOC559830 [Source:RefSeq_peptide;Acc:NP_001074221],si:rp71-1g18.7,COMPLEMENT C1Q PRECURSOR,Complement C1q protein	si:rp71-1g18.7,Novel protein similar to vertebrate gliacolin (C1Q). [Source:Uniprot/SPTREMBL;Acc:Q7T126],si:rp71-1g18.7,COMPLEMENT C1Q PRECURSOR,Complement C1q protein
20	3	0.0198529	0.224317	80115	, si:dkey-69h9.1,unknown, clu	si:dkey-69h9.1,hypothetical protein LOC564475 [Source:RefSeq_peptide;Acc:NP_001025360],si:dkey-69h9.1,CYTOCHROME P450 39A1 EC_1.14.13.99 24 HYDROXYCHOLESTEROL 7 ALPHA HYDROXYLASE OXYSTEROL 7 ALPHA HYDROXYLASE,"Cytochrome P450, B-class"	No data	clu,"clusterin (complement lysis inhibitor, SP-40,40, sulfated glycoprotein 2, testosterone-repressed prostate message 2, apolipoprotein J) [Source:RefSeq_peptide;Acc:NP_957096]",clu,CLUSTERIN PRECURSOR [CONTAINS: CLUSTERIN BETA CHAIN; CLUSTERIN ALPHA CHAIN],Clusterin
16	2	0.019925	-0.183552	30343	, zgc:109987, zgc:77082	zgc:109987,Zgc:109987. [Source:Uniprot/SPTREMBL;Acc:Q504A1],zgc:109987,VACUOLAR ATP SYNTHASE SUBUNIT E EC_3.6.3.14 V ATPASE SUBUNIT E VACUOLAR PROTON PUMP SUBUNIT E,"ATPase, V0 complex, subunit H"	zgc:77082,"Dihydrodipicolinate synthase-like, mitochondrial precursor (EC 4.-.-.-) (DHDPS-like protein). [Source:Uniprot/SWISSPROT;Acc:Q6NY77]",zgc:77082,DIHYDRODIPICOLINATE SYNTHASE MITOCHONDRIAL PRECURSOR EC 4 DHDPS,Dihydrodipicolinate synthetase
6	3	0.0199274	-0.0139123	96765	, wu:fe11e12, gorasp2, unknown	wu:fe11e12,Serine/threonine-protein kinase tousled-like 1 (EC 2.7.11.1) (Tousled- like kinase 1) (PKU-beta). [Source:Uniprot/SWISSPROT;Acc:Q90ZY6],wu:fe11e12,SERINE/THREONINE KINASE TOUSLED EC_2.7.11.1 TOUSLED KINASE,"Protein kinase, core"	gorasp2,golgi reassembly stacking protein 2 [Source:RefSeq_peptide;Acc:NP_956997],gorasp2,GOLGI REASSEMBLY STACKING 1 GOLGI REASSEMBLY STACKING OF 65 KDA GRASP65 GOLGI PERIPHERAL MEMBRANE P65,GRASP55/65	,Glutamate decarboxylase 1 (EC 4.1.1.15) (Glutamate decarboxylase 67 kDa isoform) (GAD-67) (67 kDa glutamic acid decarboxylase). [Source:Uniprot/SWISSPROT;Acc:Q99259],GAD1 (1 of 2),GLUTAMATE DECARBOXYLASE EC_4.1.1.15 GLUTAMATE DECARBOXYLASE KDA GAD KDA GLUTAMIC ACID DECARBOXYLASE,Pyridoxal phosphate-dependent decarboxylase
6	3	0.0199274	0.123238	49316	, ssb, ppig, kbtbd10	ssb,Sjogren syndrome antigen B (autoantigen La) [Source:RefSeq_peptide;Acc:NP_955841],ssb,LA HOMOLOG LA RIBONUCLEOPROTEIN LA AUTOANTIGEN HOMOLOG,Lupus La protein	ppig,peptidyl-prolyl isomerase G (cyclophilin G) [Source:RefSeq_peptide;Acc:NP_998629],ppig,PEPTIDYL PROLYL CIS TRANS ISOMERASE EC_5.2.1.8 PPIASE ROTAMASE,"Peptidyl-prolyl cis-trans isomerase, cyclophilin-type"	kbtbd10,kelch repeat and BTB (POZ) domain containing 10 [Source:RefSeq_peptide;Acc:NP_945330],kbtbd10,KELCH REPEAT AND BTB DOMAIN CONTAINING,"Methylated-DNA-[protein]-cysteine S-methyltransferase, active site"
16	2	0.0200104	0.118755	24797	, ubin, zgc:100811	ubin,ataxin-1 ubiquitin-like interacting protein [Source:RefSeq_peptide;Acc:NP_998521],ubin,UBIQUILIN LINKING IAP WITH CYTOSKELETON PLIC,Ubiquitin	zgc:100811,Mitogen-activated protein-binding protein-interacting protein. [Source:Uniprot/SWISSPROT;Acc:Q6DEG4],zgc:100811,MITOGEN ACTIVATED BINDING INTERACTING,Roadblock/LC7
15	3	0.0200125	-0.116775	76303	, dlc, timm50, tnfaip1	dlc,Delta-like protein C precursor (DeltaC protein) (delC). [Source:Uniprot/SWISSPROT;Acc:Q9IAT6],dlc,PRECURSOR,Aspartic acid and asparagine hydroxylation site	timm50,"Import inner membrane translocase subunit TIM50, mitochondrial precursor. [Source:Uniprot/SWISSPROT;Acc:Q6NWD4]",timm50,IMPORT INNER MEMBRANE TRANSLOCASE SUBUNIT TIM50 MITOCHONDRIAL PRECURSOR,NLI interacting factor	tnfaip1,"tumor necrosis factor, alpha-induced protein 1 (endothelial) [Source:RefSeq_peptide;Acc:NP_956093]",tnfaip1,BTB/POZ DOMAIN CONTAINING,K+ channel tetramerisation
25	2	0.0200664	-0.463734	17181	, wu:fj82b07, ppib	wu:fj82b07,Wu:fj82b07 protein (Fragment). [Source:Uniprot/SPTREMBL;Acc:Q5EB18],wu:fj82b07,DEP DOMAIN CONTAINING 4,"Pleckstrin/ G-protein, interacting region"	ppib,peptidylprolyl isomerase B [Source:RefSeq_peptide;Acc:NP_998184],ppib,PEPTIDYL PROLYL CIS TRANS ISOMERASE EC_5.2.1.8 PPIASE ROTAMASE,"Peptidyl-prolyl cis-trans isomerase, cyclophilin-type"
18	2	0.0201089	0.231365	22149	, zgc:55794, zgc:55794	zgc:55794,hypothetical protein LOC327593 [Source:RefSeq_peptide;Acc:NP_956128],zgc:55794,AMBIGUOUS,"von Willebrand factor, type A"	zgc:55794,hypothetical protein LOC327593 [Source:RefSeq_peptide;Acc:NP_956128],zgc:55794,AMBIGUOUS,"von Willebrand factor, type A"
16	2	0.0201115	-0.140217	11198	, pafah1b3, unknown	pafah1b3,"platelet-activating factor acetylhydrolase, isoform Ib, gamma subunit [Source:RefSeq_peptide;Acc:NP_957352]",pafah1b3,PLATELET ACTIVATING FACTOR ACETYLHYDROLASE IB SUBUNIT BETA EC_3.1.1.47 PAF ACETYLHYDROLASE 30 KDA SUBUNIT PAF AH 30 KDA SUBUNIT PAF AH SUBUNIT BETA PAFAH SUBUNIT BETA,"Lipolytic enzyme, G-D-S-L"	,,,,
7	3	0.0201159	0.345848	23023	, exosc6, unknown, aph1b	exosc6,Exosome complex exonuclease MTR3 (EC 3.1.13.-) (mRNA transport regulator 3 homolog) (Exosome component 6). [Source:Uniprot/SWISSPROT;Acc:Q6P0I8],exosc6,EXOSOME COMPLEX EXONUCLEASE MTR3 EC_3.1.13.- TRANSPORT REGULATOR 3 HOMOLOG EXOSOME COMPONENT 6,"Exoribonuclease, phosphorolytic domain 1"	,,LOC795255,AMBIGUOUS,Aromatic amino acid permease	aph1b,Gamma-secretase subunit Aph-1b (Anterior-pharynx-defective protein 1b). [Source:Uniprot/SWISSPROT;Acc:Q8JHE9],aph1b,GAMMA SECRETASE SUBUNIT APH,Aph-1
6	2	0.0201362	0.286763	24823	, zgc:113842, acp5	zgc:113842,hypothetical protein LOC324431 [Source:RefSeq_peptide;Acc:NP_001025236],zgc:113842,SPERMATID PERINUCLEAR RNA BINDING,DZF	acp5,"acid phosphatase 5, tartrate resistant [Source:RefSeq_peptide;Acc:NP_999938]",acp5,TARTRATE RESISTANT ACID PHOSPHATASE TYPE 5 PRECURSOR EC_3.1.3.2 TR AP TARTRATE RESISTANT ACID ATPASE TRATPASE ACID PHOSPHATASE 5 TARTRATE RESISTANT,Metallophosphoesterase
14	2	0.0201822	0.443708	10808	,unknown, her5	No data	her5,hairy-related 5 [Source:RefSeq_peptide;Acc:NP_571152],her5,HER5,Basic helix-loop-helix dimerisation region bHLH
10	2	0.0202553	0.592947	20879	, c21orf59l, unknown	c21orf59l,hypothetical protein LOC368366 [Source:RefSeq_peptide;Acc:NP_956382],c21orf59l,UNCHARACTERIZED,	,LOC553502 protein (Fragment). [Source:Uniprot/SPTREMBL;Acc:Q5BLB1],Q5BLB1_DANRE,UNCHARACTERIZED,
12	2	0.0204198	0.568926	69748	, cox7a2l, mta3	cox7a2l,cytochrome c oxidase subunit VIIa polypeptide 2 like [Source:RefSeq_peptide;Acc:NP_956268],cox7a2l,CYTOCHROME C OXIDASE POLYPEPTIDE VIIA MITOCHONDRIAL PRECURSOR EC_1.9.3.1 CYTOCHROME C OXIDASE SUBUNIT VIIA,"Cytochrome c oxidase, subunit VIIa"	mta3,"metastasis associated family, member 3 [Source:RefSeq_peptide;Acc:NP_956206]",mta3,METASTASIS ASSOCIATED,Bromo adjacent region
12	2	0.0204198	0.224788	32236	, zgc:76924, ppm1a	zgc:76924,hypothetical protein LOC333941 [Source:RefSeq_peptide;Acc:NP_996938],zgc:76924,TIS11,"Zinc finger, CCCH-type"	ppm1a,"protein phosphatase 1A, magnesium dependent, alpha isoform [Source:RefSeq_peptide;Acc:NP_001007314]",ppm1a,PHOSPHATASE EC_3.1.3.16 PP2C,"Protein phosphatase 2C, manganese/magnesium aspartate binding site"
23	2	0.0204327	-0.119522	41213	, cd63, zgc:56699	cd63,Cd63 antigen [Source:RefSeq_peptide;Acc:NP_955837],cd63,ANTIGEN,CD9/CD37/CD63 antigen	zgc:56699,hypothetical protein LOC405758 [Source:RefSeq_peptide;Acc:NP_997998],zgc:56699,UNKNOWN,Protein of unknown function UPF0224
18	2	0.0205468	0.418227	17085	,unknown,unknown	No data	No data
13	2	0.0205993	0.512551	28688	, six3a, unknown	six3a,sine oculis homeobox homolog 3a [Source:RefSeq_peptide;Acc:NP_571437],six3a,HOMEOBOX SINE OCULIS HOMEOBOX HOMOLOG,"Helix-turn-helix motif, lambda-like repressor"	,sine oculis homeobox homolog 2.1 [Source:RefSeq_peptide;Acc:NP_571858],six2.1,HOMEOBOX SINE OCULIS HOMEOBOX HOMOLOG,Homeobox
13	2	0.0206515	-0.0317782	50374	, bscv,unknown	bscv,bscv (C20orf3) homolog [Source:RefSeq_peptide;Acc:NP_997773],bscv,ADIPOCYTE PLASMA MEMBRANE ASSOCIATED,SMP-30/Gluconolaconase/LRE-like region	No data
16	2	0.0207845	-0.28448	63841	, unknown,unknown	,Hypothetical protein (Fragment). [Source:Uniprot/SPTREMBL;Acc:Q4V8R9],7-Sep,SEPTIN,Septin 7	No data
20	2	0.0208899	0.848194	153676	, dtl, ints7	dtl,denticleless homolog [Source:RefSeq_peptide;Acc:NP_775348],dtl,DENTICLELESS HOMOLOG LETHAL 2 DENTICLELESS HOMOLOG ASSOCIATED RETINOIC ACID REGULATED NUCLEAR MATRIX ASSOCIATED,WD40 repeat	ints7,Integrator complex subunit 7 (Int7). [Source:Uniprot/SWISSPROT;Acc:Q8JGR7],ints7,INTEGRATOR COMPLEX SUBUNIT 7 INT7,
13	2	0.0209337	0.833016	14600	, vent, vox	vent,ventral expressed homeobox [Source:RefSeq_peptide;Acc:NP_571775],vent,HOMEOBOX,Homeobox	vox,ventral homeobox [Source:RefSeq_peptide;Acc:NP_571773],vox,HOMEOBOX,"Helix-turn-helix motif, lambda-like repressor"
7	2	0.0209553	0.278941	104087	, zgc:77702, neo1	zgc:77702,hypothetical protein LOC393818 [Source:RefSeq_peptide;Acc:NP_957139],zgc:77702,40S RIBOSOMAL S17,Ribosomal protein S17e	neo1,neogenin 1 [Source:RefSeq_peptide;Acc:NP_775325],neo1,PRECURSOR,"Fibronectin, type III subdomain"
2	2	0.0209634	0.426969	55285	, unknown, unknown	,ankyrin repeat domain 12 [Source:RefSeq_peptide;Acc:NP_956444],ankrd12,ANKYRIN REPEAT DOMAIN CONTAINING ANKYRIN REPEAT CONTAINING COFACTOR 1,Ankyrin	,ankyrin repeat domain 12 [Source:RefSeq_peptide;Acc:NP_956444],ankrd12,ANKYRIN REPEAT DOMAIN CONTAINING ANKYRIN REPEAT CONTAINING COFACTOR 1,Ankyrin
12	2	0.0209826	0.558388	37151	, csnk1d, slc16a3	csnk1d,"casein kinase 1, delta [Source:RefSeq_peptide;Acc:NP_998415]",csnk1d,CASEIN KINASE I EC_2.7.11.1,"Protein kinase, core"	slc16a3,monocarboxylate transporter 4 [Source:RefSeq_peptide;Acc:NP_997873],slc16a3,MONOCARBOXYLATE TRANSPORTER MCT SOLUTE CARRIER FAMILY 16 MEMBER,Sodium:dicarboxylate symporter
16	2	0.0210459	-0.196501	32308	, ck2a1, unknown	ck2a1,casein kinase 2 alpha 1 [Source:RefSeq_peptide;Acc:NP_571327],ck2a1,CASEIN KINASE II SUBUNIT EC_2.7.11.1 CK II,"Protein kinase, core"	,,LOC567691,TYROSINE PHOSPHATASE TYPE IVA 1 EC_3.1.3.48 TYROSINE PHOSPHATASE 4A1 TYROSINE PHOSPHATASE OF REGENERATING LIVER 1 PRL 1,"Protein-tyrosine phosphatase, receptor/non-receptor type"
6	2	0.0210722	-0.363028	48255	, pb1, stau1	pb1,hypothetical protein LOC777703 [Source:RefSeq_peptide;Acc:NP_001071219],pb1,POLYBROMO 1,Bromodomain	stau1,"staufen, RNA binding protein, homolog 1 [Source:RefSeq_peptide;Acc:NP_991124]",stau1,DOUBLE STRANDED RNA BINDING STAUFEN HOMOLOG,Double-stranded RNA binding
10	3	0.0210856	-0.0742191	36573	, unknown, hnrpdl, zgc:91991	,Hypothetical protein. [Source:Uniprot/SPTREMBL;Acc:A4QP67],zgc:162951,HETEROGENEOUS NUCLEAR RIBONUCLEOPROTEIN HNRNP,Eggshell protein	hnrpdl,heterogeneous nuclear ribonucleoprotein D-like [Source:RefSeq_peptide;Acc:NP_998557],hnrpdl,HETEROGENEOUS NUCLEAR RIBONUCLEOPROTEIN HNRNP,Eggshell protein	zgc:91991,"Enolase-phosphatase E1 (EC 3.1.3.77) (2,3-diketo-5-methylthio-1- phosphopentane phosphatase) (MASA homolog). [Source:Uniprot/SWISSPROT;Acc:Q6GMI7]",zgc:91991,ENOLASE PHOSPHATASE E1 EC_3.1.3.77 2 3 DIKETO 5 METHYLTHIO 1 PHOSPHOPENTANE PHOSPHATASE MASA HOMOLOG,Haloacid dehydrogenase/epoxide hydrolase
24	2	0.0212329	-0.110307	30424	, zgc:100989, zgc:65875	zgc:100989,Leucine-rich repeat-containing protein 33 precursor. [Source:Uniprot/SWISSPROT;Acc:Q6AXL3],zgc:100989,LEUCINE RICH REPEAT CONTAINING PRECURSOR,Leucine-rich repeat	zgc:65875,"zgc:65875 (zgc:65875), mRNA [Source:RefSeq_dna;Acc:NM_200595]",zgc:65875,SPRY DOMAIN CONTAINING SOCS BOX SSB,WD40 repeat
10	2	0.021325	0.695483	47559	, ppp2cb, zgc:103764	ppp2cb,"protein phosphatase 2A, catalytic subunit, beta isoform [Source:RefSeq_peptide;Acc:NP_998458]",ppp2cb,SERINE/THREONINE PHOSPHATASE CATALYTIC SUBUNIT EC_3.1.3.16,Serine/threonine-specific protein phosphatase and bis(5-nucleosyl)-tetraphosphatase	zgc:103764,Zgc:103764. [Source:Uniprot/SPTREMBL;Acc:Q642J0],zgc:103764,HISTIDINE TRIAD NUCLEOTIDE BINDING 1 EC 3 ADENOSINE 5' MONOPHOSPHORAMIDASE KINASE C INHIBITOR 1 KINASE C INTERACTING 1 PKCI 1,Histidine triad (HIT) protein
11	2	0.021325	-0.294426	28118	, acads, crybb1	acads,"acyl-Coenzyme A dehydrogenase, C-2 to C-3 short chain [Source:RefSeq_peptide;Acc:NP_001003743]",zgc:64196,CHAIN SPECIFIC ACYL COA DEHYDROGENASE MITOCHONDRIAL PRECURSOR,Acyl-CoA dehydrogenase	crybb1,"crystallin, beta B1 [Source:RefSeq_peptide;Acc:NP_775338]",crybb1,BETA CRYSTALLIN BETA CRYSTALLIN,Beta and gamma crystallin
14	2	0.0213861	0.203149	27030	, unknown, zgc:92249	,,LOC793792,N TERMINAL KINASE SCY1 1,HEAT	zgc:92249,hypothetical protein LOC436896 [Source:RefSeq_peptide;Acc:NP_001002623],zgc:92249,HRAS SUPPRESSOR 3 H REV 107,NC
5	2	0.0214153	0.121071	94492	, zgc:112167, unknown	zgc:112167,FCH domain only protein 2. [Source:Uniprot/SWISSPROT;Acc:Q502I9],zgc:112167,SH3 CONTAINING GRB2 3 INTERACTING 1 ENDOPHILIN 3 INTERACTING,Cdc15/Fes/CIP4	,,LOC100005615,TRANSMEMBRANE 174,
2	2	0.0214584	0.993988	26191	, unknown, unknown	,,LOC100008088,ZONA PELLUCIDA SPERM BINDING 3 PRECURSOR ZONA PELLUCIDA GLYCOPROTEIN ZP3 SPERM RECEPTOR ZONA PELLUCIDA C,Endoglin/CD105 antigen	,zona pellucida glycoprotein 3.2 [Source:RefSeq_peptide;Acc:NP_001020357],zp3.2,ZONA PELLUCIDA SPERM BINDING 3 PRECURSOR ZONA PELLUCIDA GLYCOPROTEIN ZP3 SPERM RECEPTOR ZONA PELLUCIDA C,Endoglin/CD105 antigen
13	3	0.0215665	-0.0541039	80857	, zgc:101002, zgc:101002, unknown	zgc:101002,Cyclin-dependent kinase-like 1 (EC 2.7.11.22). [Source:Uniprot/SWISSPROT;Acc:Q6AXJ9],zgc:101002,CYCLIN DEPENDENT KINASE EC_2.7.11.22,"Protein kinase, core"	zgc:101002,Cyclin-dependent kinase-like 1 (EC 2.7.11.22). [Source:Uniprot/SWISSPROT;Acc:Q6AXJ9],zgc:101002,CYCLIN DEPENDENT KINASE EC_2.7.11.22,"Protein kinase, core"	,mitogen-activated protein kinase kinase kinase kinase 5 [Source:RefSeq_peptide;Acc:NP_956207],map4k5,MITOGEN ACTIVATED KINASE KINASE KINASE KINASE EC_2.7.11.1 MAPK/ERK KINASE KINASE KINASE MEK KINASE KINASE MEKKK KINASE,"Protein kinase, core"
1	2	0.0216326	-0.187155	58284	, fn1b, fn1b	fn1b,fibronectin 1b [Source:RefSeq_peptide;Acc:NP_001013279],fn1b,FIBRONECTIN FN,"Fibronectin, type I"	fn1b,fibronectin 1b [Source:RefSeq_peptide;Acc:NP_001013279],fn1b,FIBRONECTIN FN,"Fibronectin, type I"
21	2	0.0216852	0.153453	14921	,unknown, zgc:56334	No data	zgc:56334,hypothetical protein LOC321769 [Source:RefSeq_peptide;Acc:NP_955862],zgc:56334,TGF BETA INDUCIBLE NUCLEAR 1,Ribosomal protein S8E
23	2	0.0217225	-0.342219	41653	, zgc:162431, uts2a	zgc:162431,hypothetical protein LOC100037381 [Source:RefSeq_peptide;Acc:NP_001083002],zgc:162431,COILED COIL DOMAIN CONTAINING 50,	uts2a,"urotensin 2, alpha [Source:RefSeq_peptide;Acc:NP_998013]",uts2a,UII PRECURSOR [CONTAINS: UROPHYSIN UROTENSIN II UII U II ],Urotensin II
17	2	0.0217938	0.550945	110654	, mpp5, eif2s1l	mpp5,MAGUK p55 subfamily member 5 (Nagie oko protein) (MAGUK family factor). [Source:Uniprot/SWISSPROT;Acc:Q8JHF4],mpp5,MAGUK P55 SUBFAMILY MEMBER,Guanylate kinase	eif2s1l,"eukaryotic translation initiation factor 2, subunit 1 alpha [Source:RefSeq_peptide;Acc:NP_955863]",eif2s1l,EUKARYOTIC TRANSLATION INITIATION FACTOR 2 SUBUNIT 1 EUKARYOTIC TRANSLATION INITIATION FACTOR 2 SUBUNIT ALPHA EIF 2 ALPHA EIF 2ALPHA EIF 2A,"S1, RNA binding"
1	2	0.0218344	-0.0428626	44949	, ube1c, tmf1	ube1c,NEDD8-activating enzyme E1 catalytic subunit (EC 6.3.2.-) (Ubiquitin- activating enzyme 3) (NEDD8-activating enzyme E1C) (Ubiquitin- activating enzyme E1C). [Source:Uniprot/SWISSPROT;Acc:Q7ZVX6],ube1c,NEDD8 ACTIVATING ENZYME E1 CATALYTIC SUBUNIT EC_6.3.2.- UBIQUITIN ACTIVATING ENZYME 3 NEDD8 ACTIVATING ENZYME E1C UBIQUITIN ACTIVATING ENZYME E1C,"Ubiquitin-activating enzyme, E1"	tmf1,TATA element modulatory factor 1 [Source:RefSeq_peptide;Acc:NP_001003522],tmf1,TATA ELEMENT MODULATORY FACTOR TMF,
21	3	0.0219249	0.0684568	37023	, sap30l, unknown, zgc:55420	sap30l,sap30-like [Source:RefSeq_peptide;Acc:NP_999868],sap30l,HISTONE DEACETYLASE COMPLEX SUBUNIT SAP30 SIN3 ASSOCIATED POLYPEPTIDE 30 KDA SIN3 COREPRESSOR COMPLEX SUBUNIT SAP30,	,,,LA RELATED 1 LA RIBONUCLEOPROTEIN DOMAIN FAMILY MEMBER 1,	zgc:55420,hypothetical protein LOC406828 [Source:RefSeq_peptide;Acc:NP_998672],zgc:55420,UNCHARACTERIZED,Sterol desaturase
23	2	0.0220174	0.584803	43205	, dnmt5, unknown	dnmt5,DNA methyltransferase dnmt5 [Source:RefSeq_peptide;Acc:NP_001018315],dnmt5,DNA CYTOSINE 5 METHYLTRANSFERASE EC_2.1.1.37 DNA METHYLTRANSFERASE DNA MTASE M,PWWP	,DNA (cytosine-5-)-methyltransferase 3 [Source:RefSeq_peptide;Acc:NP_571461],dnmt3,DNA CYTOSINE 5 METHYLTRANSFERASE EC_2.1.1.37 DNA METHYLTRANSFERASE DNA MTASE M,C-5 cytosine-specific DNA methylase
22	2	0.0220513	0.294041	31419	, b3gnt7, zgc:152810	b3gnt7,"UDP-GlcNAc:betaGal beta-1,3-N-acetylglucosaminyltransferase 7 [Source:RefSeq_peptide;Acc:NP_958451]",b3gnt7,BETA 1 3 GALACTOSYLTRANSFERASE BETA 1 3 GALTASE UDP GALACTOSE:BETA N BETA 1 3 GALACTOSYLTRANSFERASE,"Glycosyl transferase, family 31"	zgc:152810,hypothetical protein LOC767714 [Source:RefSeq_peptide;Acc:NP_001070120],zgc:152810,NUCLEOLIN,Eggshell protein
21	2	0.0221405	0.428466	24532	, alg8, ccdc90b	alg8,"asparagine-linked glycosylation 8 homolog (yeast, alpha-1,3-glucosyltransferase) [Source:RefSeq_peptide;Acc:NP_001017647]",alg8,DOLICHYL PYROPHOSPHATE GLC1MAN9GLCNAC2 ALPHA 1 3 GLUCOSYLTRANSFERASE EC_2.4.1.- DOLICHYL P GLC:GLC1MAN9GLCNAC2 PP DOLICHYL GLUCOSYLTRANSFERASE,"ALG6, ALG8 glycosyltransferase"	ccdc90b,Novel protein (Fragment). [Source:Uniprot/SPTREMBL;Acc:Q6ZM96],ccdc90b,AMBIGUOUS,Protein of unknown function DUF1640
21	2	0.0221405	-0.00488331	26172	, si:rp71-1p14.5, angptl5	si:rp71-1p14.5,Novel protein similar to humna DNA-directed polymerase theta (POLQ) (Fragment). [Source:Uniprot/SPTREMBL;Acc:Q6ZM94],si:rp71-1p14.5,DNA POLYMERASE THETA EC_2.7.7.7 DNA POLYMERASE ETA,DNA-directed DNA polymerase	angptl5,Novel protein similar to angiopoietins (Fragment). [Source:Uniprot/SPTREMBL;Acc:Q6ZM91],angptl5,ANGIOPOIETIN RELATED 5 PRECURSOR ANGIOPOIETIN 5,"Fibrinogen, alpha/beta/gamma chain, C-terminal globular"
21	2	0.0221518	0.235834	14661	, noc4l,unknown	noc4l,Nucleolar complex protein 4 homolog (NOC4 protein homolog) (NOC4-like protein) (Nucleolar complex-associated protein 4-like protein). [Source:Uniprot/SWISSPROT;Acc:Q4VBT2],noc4l,NUCLEOLAR COMPLEX 4 HOMOLOG NOC4 HOMOLOG NOC4 NUCLEOLAR COMPLEX ASSOCIATED 4,CBF	No data
5	3	0.0222008	-0.0702077	71435	, nono, zgc:113208, mtnr1c	nono,"non-POU domain containing, octamer-binding [Source:RefSeq_peptide;Acc:NP_963873]",nono,NON POU DOMAIN CONTAINING OCTAMER BINDING NONO,"RNA recognition motif, RNP-1"	zgc:113208,hypothetical protein LOC550591 [Source:RefSeq_peptide;Acc:NP_001017892],zgc:113208,UNKNOWN,	mtnr1c,Melatonin receptor type 1C Z2.3 (MEL-1C-R) (Fragment). [Source:Uniprot/SWISSPROT;Acc:P51052],mtnr1c,MELATONIN RECEPTOR TYPE MEL R,Rhodopsin-like GPCR superfamily
15	2	0.0222425	0.122629	124683	, blmh, unknown	blmh,bleomycin hydrolase [Source:RefSeq_peptide;Acc:NP_956312],blmh,BLEOMYCIN HYDROLASE EC_3.4.22.40 BLM HYDROLASE BMH BH,"Peptidase, cysteine peptidase active site"	,Neurological oncogenic ventral antigen protein (Fragment). [Source:Uniprot/SPTREMBL;Acc:Q53B45],Q53B45_DANRE,RNA BINDING NOVA 1 NEURO ONCOLOGICAL VENTRAL ANTIGEN 1 VENTRAL NEURON SPECIFIC 1,"Antifreeze protein, type I"
1	3	0.0222564	-0.161256	70371	, vdp, zgc:158370, zgc:86602	vdp,vesicle docking protein p115 [Source:RefSeq_peptide;Acc:NP_956449],vdp,GENERAL VESICULAR TRANSPORT FACTOR P115 TRANSCYTOSIS ASSOCIATED TAP VESICLE DOCKING,"Uso1/p115 like vesicle tethering protein, head region"	zgc:158370,Ras-GTPase activating protein SH3 domain-binding protein 2 [Source:RefSeq_peptide;Acc:NP_001074032],zgc:158370,RAS GTPASE ACTIVATING BINDING G3BP GAP SH3 DOMAIN BINDING,Nuclear transport factor 2	zgc:86602,Integrator complex subunit 12 (Int12). [Source:Uniprot/SWISSPROT;Acc:Q6IQU7],zgc:86602,INTEGRATOR COMPLEX SUBUNIT 12 INT12 PHD FINGER 22,"Zinc finger, PHD-type"
1	3	0.0222564	-0.137045	75827	, maea, aldob, unknown	maea,Macrophage erythroblast attacher. [Source:Uniprot/SWISSPROT;Acc:Q7SXR3],maea,MACROPHAGE ERYTHROBLAST ATTACHER,LisH dimerisation motif	aldob,Fructose-bisphosphate aldolase B (EC 4.1.2.13) (Liver-type aldolase). [Source:Uniprot/SWISSPROT;Acc:Q8JH71],aldob,FRUCTOSE BISPHOSPHATE ALDOLASE EC_4.1.2.13 TYPE ALDOLASE,"Fructose-bisphosphate aldolase, class-I"	,LOC402838 protein (Fragment). [Source:Uniprot/SPTREMBL;Acc:Q7SYN2],Q7SYN2_DANRE,E3 UBIQUITIN LIGASE BRE1B EC_6.3.2.- BRE1 B RING FINGER 40,"Zinc finger, RING-type"
6	3	0.0222659	0.195233	52801	, map3k7ip1, unknown, atf4	map3k7ip1,Map3k7ip1 protein (Fragment). [Source:Uniprot/SPTREMBL;Acc:Q6NUU7],map3k7ip1,MITOGEN ACTIVATED KINASE KINASE KINASE 7 INTERACTING 1 TGF BETA ACTIVATED KINASE 1 BINDING 1 TAK1 BINDING 1,"Protein phosphatase 2C, N-terminal"	,,LOC569855,VOLTAGE DEPENDENT CALCIUM CHANNEL GAMMA SUBUNIT NEURONAL VOLTAGE GATED CALCIUM CHANNEL GAMMA SUBUNIT,Voltage-dependent calcium channel gamma-2 subunit	atf4,Cyclic AMP-dependent transcription factor ATF-4 (Activating transcription factor 4). [Source:Uniprot/SWISSPROT;Acc:Q6NW59],atf4,CYCLIC AMP DEPENDENT TRANSCRIPTION FACTOR ATF ACTIVATING TRANSCRIPTION FACTOR,Basic-leucine zipper (bZIP) transcription factor
17	2	0.0222834	-0.385061	40372	, unknown, foxo3a	,Lactation elevated protein 1. [Source:Uniprot/SWISSPROT;Acc:Q8WV93],LACE1 (1 of 2),LACTATION ELEVATED 1,AFG1-like ATPase	foxo3a,forkhead box O3A [Source:RefSeq_peptide;Acc:NP_001009988],foxo3a,FORKHEAD BOX,Fork head transcription factor
25	2	0.0223166	-0.0668452	29606	, zgc:66449, vac14	zgc:66449,hypothetical protein LOC327407 [Source:RefSeq_peptide;Acc:NP_956095],zgc:66449,PANCREATIC SECRETORY GRANULE MEMBRANE MAJOR GLYCOPROTEIN GP2 PRECURSOR PANCREATIC ZYMOGEN GRANULE MEMBRANE GP 2,Endoglin/CD105 antigen	vac14,vac14 homolog [Source:RefSeq_peptide;Acc:NP_001004650],vac14,AMBIGUOUS,HEAT
23	2	0.0223329	0.156201	20604	, zgc:86932, zgc:101782	zgc:86932,hypothetical protein LOC415175 [Source:RefSeq_peptide;Acc:NP_001002085],zgc:86932,CALMODULIN CAM,Calcium-binding EF-hand	zgc:101782,hypothetical protein LOC450033 [Source:RefSeq_peptide;Acc:NP_001006054],zgc:101782,LEUCINE RICH REPEAT CONTAINING 23,Leucine-rich repeat
1	2	0.0225426	-0.0932832	29610	, zgc:77358,unknown	zgc:77358,hypothetical protein LOC402928 [Source:RefSeq_peptide;Acc:NP_991195],zgc:77358,TRANSCRIPTION FACTOR,"Zinc finger, C2H2-type"	No data
1	2	0.0225426	0.10822	40884	, unknown, unknown	,,LOC792682,ZINC FINGER,"Zinc finger, C2H2-type"	,Hypothetical protein (Fragment). [Source:Uniprot/SPTREMBL;Acc:A0JPF0],A0JPF0_DANRE,ZINC FINGER,"Zinc finger, C2H2-type"
7	3	0.0226427	0.383799	35468	,unknown, unknown, unknown	No data	,Protein Z-dependent protease inhibitor precursor (PZ-dependent protease inhibitor) (PZI) (Serpin A10). [Source:Uniprot/SWISSPROT;Acc:Q9UK55],SERPINA10 (1 of 2),PRECURSOR,"Protease inhibitor I4, serpin"	,Putative ataxin-3-like protein (EC 3.4.22.-) (Machado-Joseph disease protein 1-like). [Source:Uniprot/SWISSPROT;Acc:Q9H3M9],ATXN3L,ATAXIN 3 EC_3.4.22.- MACHADO JOSEPH DISEASE,Machado-Joseph disease protein MJD
24	2	0.0227672	0.79398	10873	, zgc:154123, zic1	zgc:154123,hypothetical protein LOC767673 [Source:RefSeq_peptide;Acc:NP_001070080],zgc:154123,ZINC FINGER ZIC ZINC FINGER OF THE CEREBELLUM,"Aminoacyl-tRNA synthetase, class I"	zic1,"zic family member 1 (odd-paired homolog, Drosophila) [Source:RefSeq_peptide;Acc:NP_571008]",zic1,ZINC FINGER ZIC ZINC FINGER OF THE CEREBELLUM,"Zinc finger, C2H2-type"
3	2	0.0228099	-0.00239639	13902	, cbx4, cbx8	cbx4,hypothetical protein LOC573110 [Source:RefSeq_peptide;Acc:NP_001075163],zgc:158588,CHROMOBOX HOMOLOG,Chromo	cbx8,chromobox homolog 8 [Source:RefSeq_peptide;Acc:NP_991179],cbx8,CHROMOBOX HOMOLOG,Chromo
5	2	0.0228497	-0.0730387	37227	, sart3, si:ch211-191d15.5	sart3,squamous cell carcinoma antigen recognised by T cells 3 [Source:RefSeq_peptide;Acc:NP_001025289],sart3,SQUAMOUS CELL CARCINOMA ANTIGEN RECOGNIZED BY T CELLS 3 SART 3,"RNA recognition motif, RNP-1"	si:ch211-191d15.5,hypothetical protein LOC334648 [Source:RefSeq_peptide;Acc:NP_001017794],si:ch211-191d15.5,AMBIGUOUS,Filamentation induced by cAMP protein Fic
17	2	0.0228856	0.209285	43872	, pgrmc2, phf17	pgrmc2,progesterone receptor membrane component 2 [Source:RefSeq_peptide;Acc:NP_998269],pgrmc2,MEMBRANE ASSOCIATED PROGESTERONE RECEPTOR COMPONENT,Cytochrome b5	phf17,Protein Jade-1 (PHD finger protein 17). [Source:Uniprot/SWISSPROT;Acc:Q803A0],phf17,PHD FINGER,"Zinc finger, PHD-type"
2	2	0.0229276	0.469077	33323	, zgc:77479, zgc:92123	zgc:77479,hypothetical protein LOC404618 [Source:RefSeq_peptide;Acc:NP_996969],zgc:77479,ALCOHOL DEHYDROGENASE 4 EC_1.1.1.1 ALCOHOL DEHYDROGENASE IV,Iron-containing alcohol dehydrogenase	zgc:92123,hypothetical protein LOC436631 [Source:RefSeq_peptide;Acc:NP_001002358],zgc:92123,TRIPARTITE MOTIF CONTAINING MUSCLE SPECIFIC RING FINGER MURF RING FINGER,"Zinc finger, RING-type"
9	2	0.0230436	0.105588	28750	, zgc:112259, zgc:77526	zgc:112259,Transmembrane protein 41A precursor. [Source:Uniprot/SWISSPROT;Acc:Q502G2],zgc:112259,TRANSMEMBRANE,SNARE associated Golgi protein	zgc:77526,hypothetical protein LOC404600 [Source:RefSeq_peptide;Acc:NP_996951],zgc:77526,ENZYME [INCLUDES: ENOYL COA ; 3 HYDROXYACYL COA DEHYDROGENASE ],Enoyl-CoA hydratase/isomerase
20	2	0.0230832	0.188331	13696	, srp9, ephx1	srp9,signal recognition particle 9 [Source:RefSeq_peptide;Acc:NP_957390],srp9,SIGNAL RECOGNITION PARTICLE 9 KDA SRP9,Signal recognition particle 9 kDa	ephx1,hypothetical protein LOC394043 [Source:RefSeq_peptide;Acc:NP_957362],ephx1,EPOXIDE HYDROLASE 1 EC_3.3.2.9 MICROSOMAL EPOXIDE HYDROLASE EPOXIDE HYDRATASE,Epoxide hydrolase
11	2	0.0231162	0.0956129	22570	, unknown, unknown	,Dual specificity tyrosine-phosphorylation-regulated kinase 3 (EC 2.7.12.1). [Source:Uniprot/SWISSPROT;Acc:O43781],DYRK3 (2 of 2),DUAL SPECIFICITY TYROSINE PHOSPHORYLATION REGULATED KINASE EC_2.7.12.1,"Protein kinase, core"	,Ras association domain-containing family protein 5 (New ras effector 1) (Regulator for cell adhesion and polarization enriched in lymphoid tissues) (RAPL). [Source:Uniprot/SWISSPROT;Acc:Q8WWW0],RASSF5 (1 of 2),RAS ASSOCIATION DOMAIN CONTAINING FAMILY 5 NEW RAS EFFECTOR 1,Ras-association
13	4	0.0232447	0.200524	42948	, chuk, zgc:92254, zgc:110677, zgc:110677	chuk,Inhibitor of nuclear factor kappa-B kinase subunit alpha (EC 2.7.11.10) (I kappa-B kinase alpha) (IkBKA) (IKK-alpha) (IKK-A) (IkappaB kinase) (I-kappa-B kinase 1) (IKK1) (Conserved helix-loop- helix ubiquitous kinase) (Nuclear factor NF-kappa-B inhibitor [Source:Uniprot/SWISSPROT;Acc:Q4G3H4],chuk,INHIBITOR OF NUCLEAR FACTOR KAPPA B KINASE SUBUNIT ALPHA EC_2.7.11.10 I KAPPA B KINASE ALPHA IKB…	zgc:92254,hypothetical protein LOC436894 [Source:RefSeq_peptide;Acc:NP_001002621],zgc:92254,GLUTATHIONE TRANSFERASE OMEGA 1 EC_2.5.1.18 GSTO 1 1,"Glutathione S-transferase, omega-class"	zgc:110677,hypothetical protein LOC550570 [Source:RefSeq_peptide;Acc:NP_001017872],zgc:110677,UNCHARACTERIZED PRECURSOR,	zgc:110677,hypothetical protein LOC550570 [Source:RefSeq_peptide;Acc:NP_001017872],zgc:110677,UNCHARACTERIZED PRECURSOR,
19	2	0.0233574	0.689693	64769	, unknown, gdf6b	,,,POLYCYSTIC KIDNEY AND HEPATIC DISEASE 1 PRECURSOR FIBROCYSTIN POLYDUCTIN TIGMIN,Cell surface receptor IPT/TIG	gdf6b,growth differentiation factor 6b [Source:RefSeq_peptide;Acc:NP_571062],gdf6b,PRECURSOR,Transforming growth factor beta
7	3	0.0233717	-0.22452	33958	, unknown, unknown, unknown	,Tmed3 protein (Fragment). [Source:Uniprot/SPTREMBL;Acc:Q6PHI4],tmed3,TRANSMEMBRANE EMP24 DOMAIN CONTAINING PRECURSOR,emp24/gp25L/p24	,LOC407663 protein (Fragment). [Source:Uniprot/SPTREMBL;Acc:Q6NY49],Q6NY49_DANRE,EC_1.1.1.-,Short-chain dehydrogenase/reductase SDR	,Zinc finger protein 710. [Source:Uniprot/SWISSPROT;Acc:Q8N1W2],ZNF710 (2 of 2),ZINC FINGER,"Zinc finger, C2H2-type"
12	2	0.0234277	-0.320308	24867	, unknown,unknown	,hypothetical protein LOC556628 [Source:RefSeq_peptide;Acc:NP_001030142],zgc:111868,ZGC:,	No data
6	2	0.0234866	-0.169096	74508	, mitfa, zgc:113054	mitfa,microphthalmia-associated transcription factor a [Source:RefSeq_peptide;Acc:NP_570998],mitfa,TRANSCRIPTION FACTOR,Basic helix-loop-helix dimerisation region bHLH	zgc:113054,hypothetical protein LOC541322 [Source:RefSeq_peptide;Acc:NP_001013468],zgc:113054,2 DEHYDROGENASE,Short-chain dehydrogenase/reductase SDR
16	3	0.0235093	0.828092	29817	, apoeb, unknown, unknown	apoeb,Apolipoprotein Eb precursor (Apo-Eb). [Source:Uniprot/SWISSPROT;Acc:O42364],apoeb,APOLIPOPROTEIN E APO E,Apolipoprotein A1/A4/E	,,LOC570408,APOLIPOPROTEIN,	,,LOC568972,APOLIPOPROTEIN,
8	2	0.0235131	0.0346038	46141	, upb1, snrpd3l	upb1,beta-ureidopropionase [Source:RefSeq_peptide;Acc:NP_955910],upb1,BETA UREIDOPROPIONASE EC_3.5.1.6 BETA ALANINE SYNTHASE N CARBAMOYL BETA ALANINE AMIDOHYDROLASE,Nitrilase/cyanide hydratase and apolipoprotein N-acyltransferase	snrpd3l,small nuclear ribonucleoprotein D3 polypeptide [Source:RefSeq_peptide;Acc:NP_001002081],snrpd3,SMALL NUCLEAR RIBONUCLEOPROTEIN SM D3 SNRNP CORE D3 SM D3,"Like-Sm ribonucleoprotein, core"
13	2	0.0235483	-0.287927	33125	, tm9sf3, prdx3	tm9sf3,transmembrane 9 superfamily member 3 [Source:RefSeq_peptide;Acc:NP_998554],tm9sf3,TRANSMEMBRANE 9 SUPERFAMILY PRECURSOR,Nonaspanin (TM9SF)	prdx3,peroxiredoxin 3 [Source:RefSeq_peptide;Acc:NP_001013478],prdx3,THIOREDOXIN PEROXIDASE THIOREDOXIN DEPENDENT PEROXIDE REDUCTASE,Redoxin
9	2	0.0235943	0.723806	12634	, dlx2a, dlx1a	dlx2a,Homeobox protein Dlx2a (DLX-2) (Distal-less homeobox gene 2a). [Source:Uniprot/SWISSPROT;Acc:P50574],zgc:110065,HOMEOBOX,Homeobox	dlx1a,Homeobox protein Dlx1a (DLX-1) (Distal-less homeobox gene 1a). [Source:Uniprot/SWISSPROT;Acc:Q98875],dlx1a,HOMEOBOX,Homeobox
7	3	0.023605	0.19679	29813	, sox32, mrpl15, lypla1	sox32,SRY-box containing gene 32 [Source:RefSeq_peptide;Acc:NP_571926],sox32,TRANSCRIPTION FACTOR SOX,High mobility group box HMG1 and HMG2	mrpl15,"39S ribosomal protein L15, mitochondrial precursor (L15mt) (MRP-L15). [Source:Uniprot/SWISSPROT;Acc:Q6DGM3]",mrpl15,39S RIBOSOMAL L15 MITOCHONDRIAL PRECURSOR L15MT MRP L15,Ribosomal protein L15	lypla1,lysophospholipase I [Source:RefSeq_peptide;Acc:NP_001017616],lypla1,ACYL THIOESTERASE 1 EC_3.1.2.-,Phospholipase/Carboxylesterase
17	2	0.0236529	-0.0248039	17927	, bmp2a, dvr1	bmp2a,bone morphogenetic protein 2a [Source:RefSeq_peptide;Acc:NP_571434],bmp2a,PRECURSOR,Transforming growth factor beta	dvr1,Protein DVR-1 precursor. [Source:Uniprot/SWISSPROT;Acc:P35621],dvr1,PRECURSOR,Transforming growth factor beta
15	2	0.0237138	0.109222	25635	, rps6kb1, zgc:86914	rps6kb1,"ribosomal protein S6 kinase b, polypeptide 1 [Source:RefSeq_peptide;Acc:NP_998241]",rps6kb1,RIBOSOMAL S6 KINASE EC_2.7.11.1 S6K KDA RIBOSOMAL S6 KINASE S6 KINASE,"Protein kinase, core"	zgc:86914,hypothetical protein LOC415183 [Source:RefSeq_peptide;Acc:NP_001002093],zgc:86914,TUBULIN DELTA CHAIN DELTA TUBULIN,Tubulin
7	2	0.0239632	0.433287	63739	, ppp4r2, rybpa	ppp4r2,Wu:fe11b04 protein (Fragment). [Source:Uniprot/SPTREMBL;Acc:Q6P964],ppp4r2,AMBIGUOUS,Protein phosphatase 4 core regulatory subunit R2	rybpa,RING1 and YY1 binding protein [Source:RefSeq_peptide;Acc:NP_958474],rybpa,RING1 AND YY1 BINDING DEATH EFFECTOR DOMAIN ASSOCIATED FACTOR DED ASSOCIATED FACTOR,"Zinc finger, RanBP2-type"
20	2	0.0239659	-0.252709	6763	, cx52.6, casp8ap2	cx52.6,connexin 52.6 [Source:RefSeq_peptide;Acc:NP_997984],cx52.6,GAP JUNCTION ALPHA CONNEXIN,Connexins	casp8ap2,Novel protein (Fragment). [Source:Uniprot/SPTREMBL;Acc:Q5RHN8],casp8ap2,CASP8 ASSOCIATED 2 FLICE ASSOCIATED HUGE,"SANT, DNA-binding"
8	2	0.0239724	0.0203003	19500	, ppia, unknown	ppia,2-peptidylprolyl isomerase A [Source:RefSeq_peptide;Acc:NP_997923],ppia,PEPTIDYL PROLYL CIS TRANS ISOMERASE EC_5.2.1.8 PPIASE ROTAMASE,"Peptidyl-prolyl cis-trans isomerase, cyclophilin-type"	,Ogdh protein. [Source:Uniprot/SPTREMBL;Acc:Q6PBQ6],ogdh,2 OXOGLUTARATE DEHYDROGENASE E1 COMPONENT MITOCHONDRIAL PRECURSOR EC_1.2.4.2 ALPHA KETOGLUTARATE DEHYDROGENASE,"Dehydrogenase, E1 component"
2	2	0.02408	0.284985	36931	, lrrc6l, zgc:136585	lrrc6l,leucine-rich repeat-containing 6 like [Source:RefSeq_peptide;Acc:NP_001002311],lrrc6l,LEUCINE RICH REPEAT CONTAINING 6 LEUCINE RICH TESTIS SPECIFIC TESTIS SPECIFIC LEUCINE RICH REPEAT,Leucine-rich repeat	zgc:136585,hypothetical protein LOC692298 [Source:RefSeq_peptide;Acc:NP_001038735],zgc:136585,UNKNOWN,"Zinc finger, RING-type"
15	2	0.0241092	0.0135581	64594	, rpa1, oclna	rpa1,Replication protein A 70 kDa DNA-binding subunit (RP-A) (RF-A) (Replication factor-A protein 1) (p70). [Source:Uniprot/SWISSPROT;Acc:Q6NY74],rpa1,REPLICATION A 70 KDA DNA BINDING SUBUNIT RP A RF A REPLICATION FACTOR A 1 P70,"Replication factor-A protein 1, N-terminal"	oclna,occludin [Source:RefSeq_peptide;Acc:NP_997997],oclna,OCCLUDIN,Occludin
16	2	0.0242913	-0.175188	58740	, atp6v1c1, unknown	atp6v1c1,Vacuolar ATP synthase subunit C 1-A (EC 3.6.3.14) (V-ATPase subunit C 1-A) (Vacuolar proton pump subunit C 1-A). [Source:Uniprot/SWISSPROT;Acc:Q7T385],atp6v1c1,VACUOLAR ATP SYNTHASE SUBUNIT C EC_3.6.3.14 V ATPASE SUBUNIT C VACUOLAR PROTON PUMP SUBUNIT C,"ATPase, V1 complex, subunit C"	,hypothetical protein LOC550230 [Source:RefSeq_peptide;Acc:NP_001017568],zgc:110131,ORNITHINE DECARBOXYLASE EC_4.1.1.17 ODC,Orn/DAP/Arg decarboxylase 2
19	2	0.0243617	-0.184281	43734	, mtx1b, txnip	mtx1b,metaxin 1 [Source:RefSeq_peptide;Acc:NP_001007281],mtx1b,METAXIN 1,	txnip,thioredoxin interacting protein [Source:RefSeq_peptide;Acc:NP_956381],txnip,ARRESTIN DOMAIN CONTAINING,"Arrestin-like, N-terminal"
6	2	0.0243664	-0.204796	31443	,unknown,unknown	No data	No data
16	2	0.0243835	0.139226	36048	, tpi1b, zgc:92606	tpi1b,triosephosphate isomerase 1b [Source:RefSeq_peptide;Acc:NP_705954],tpi1b,TRIOSEPHOSPHATE ISOMERASE EC_5.3.1.1 TIM TRIOSE PHOSPHATE ISOMERASE,Triosephosphate isomerase	zgc:92606,hypothetical protein LOC436980 [Source:RefSeq_peptide;Acc:NP_001002707],zgc:92606,AUTOPHAGY RELATED AUTOPHAGY RELATED UBIQUITIN MODIFIER,Light chain 3 (LC3)
3	3	0.0243873	-0.304971	28415	, zgc:91833, unknown, adsl	zgc:91833,hypothetical protein LOC445084 [Source:RefSeq_peptide;Acc:NP_001003478],zgc:91833,ATAD4,	,Cyclic AMP-dependent transcription factor ATF-4 (Activating transcription factor 4) (DNA-binding protein TAXREB67) (Cyclic AMP response element-binding protein 2) (CREB2). [Source:Uniprot/SWISSPROT;Acc:P18848],ATF4 (1 of 2),CYCLIC AMP DEPENDENT TRANSCRIPTION FACTOR ATF ACTIVATING TRANSCRIPTION FACTOR,Basic-leucine zipper (bZIP) transcription factor	adsl,adenylosuccinate lyase [Source:RefSeq_peptide;Acc:NP_956193],adsl,ADENYLOSUCCINATE LYASE EC_4.3.2.2 ADENYLOSUCCINASE ASL ASASE,Fumarate lyase
8	3	0.0244093	-0.187481	77857	, was, slc38a3, zgc:114058	was,Wiskott-Aldrich syndrome (eczema-thrombocytopenia) [Source:RefSeq_peptide;Acc:NP_956232],was,WISKOTT ALDRICH SYNDROME WASP,"Inhibin, beta B subunit"	slc38a3,"solute carrier family 38, member 3 [Source:RefSeq_peptide;Acc:NP_001002648]",slc38a3,SODIUM COUPLED NEUTRAL AMINO ACID TRANSPORTER 4 NA + COUPLED NEUTRAL AMINO ACID TRANSPORTER 4 AMINO ACID TRANSPORTER A3 SYSTEM A AMINO ACID TRANSPORTER 3 SOLUTE CARRIER FAMILY 38 MEMBER 4,Polycystic kidney disease type 1 protein	zgc:114058,hypothetical protein LOC556259 [Source:RefSeq_peptide;Acc:NP_001020656],zgc:114058,COILED COIL DOMAIN CONTAINING 22,Protein of unknown function DUF812
20	3	0.0245123	-0.030235	28533	, klf11a, rrm2, actc1l	klf11a,hypothetical protein LOC560787 [Source:RefSeq_peptide;Acc:NP_001038406],klf11a,KRUEPPEL FACTOR TRANSCRIPTION FACTOR BASIC TRANSCRIPTION ELEMENT BINDING BTE BINDING,"Zinc finger, C2H2-type"	rrm2,Ribonucleoside-diphosphate reductase M2 subunit (EC 1.17.4.1) (Ribonucleotide reductase small subunit) (Ribonucleotide reductase small chain) (Ribonucleotide reductase protein R2 class I). [Source:Uniprot/SWISSPROT;Acc:P79733],rrm2,RIBONUCLEOSIDE DIPHOSPHATE REDUCTASE EC_1.17.4.1 RIBONUCLEOTIDE REDUCTASE SMALL SUBUNIT,Ribonucleotide reductase	actc1l,"actin, alpha, cardiac muscle 1 like [Source:RefSeq_peptide;Acc:NP_001001409]",actc1l,ACTIN,Actin/actin-like
6	2	0.0245728	0.506592	75874	, zgc:85790, jak1	zgc:85790,hypothetical protein LOC406590 [Source:RefSeq_peptide;Acc:NP_998464],zgc:85790,ADENYLATE KINASE EC_2.7.4.3 ATP AMP TRANSPHOSPHORYLASE,Shikimate kinase	jak1,Tyrosine-protein kinase Jak1 (EC 2.7.10.2) (Janus kinase 1) (Jak-1). [Source:Uniprot/SWISSPROT;Acc:O12990],jak1,TYROSINE KINASE EC_2.7.10.2 JANUS KINASE JAK,"Protein kinase, core"
20	2	0.0245918	-0.3773	19777	, si:ch211-101l18.3, si:ch211-101l18.3	si:ch211-101l18.3,Si:ch211-101l18.3 protein (Fragment). [Source:Uniprot/SPTREMBL;Acc:Q502E7],si:ch211-101l18.3,APOPTOSIS RELATED 3 PRECURSOR APR 3,EGF-like region	si:ch211-101l18.3,Si:ch211-101l18.3 protein (Fragment). [Source:Uniprot/SPTREMBL;Acc:Q502E7],si:ch211-101l18.3,APOPTOSIS RELATED 3 PRECURSOR APR 3,EGF-like region
23	2	0.0246594	-0.0989209	231710	,unknown, phc2	No data	phc2,Polyhomeotic-like protein 2. [Source:Uniprot/SWISSPROT;Acc:Q8QHL5],phc2,POLYHOMEOTIC EARLY DEVELOPMENT REGULATORY,Sterile alpha motif homology 2
17	2	0.0246787	0.622168	146963	, zgc:113947, pex13	zgc:113947,"hypothetical protein LOC793362 (LOC793362), mRNA [Source:RefSeq_dna;Acc:XR_028941]",zgc:113947,BETA 1 3 GALACTOSYLTRANSFERASE BETA 1 3 GALTASE UDP GALACTOSE:BETA N BETA 1 3 GALACTOSYLTRANSFERASE,	pex13,peroxisome biogenesis factor 13 [Source:RefSeq_peptide;Acc:NP_956939],pex13,PEROXISOMAL MEMBRANE PEX13 PEROXIN 13,Rhodopsin-like GPCR superfamily
9	2	0.0246958	0.696246	48517	, unknown,unknown	,"amyotrophic lateral sclerosis 2 (juvenile) chromosome region, candidate 13 [Source:RefSeq_peptide;Acc:NP_775782]",ALS2CR13,GLUCOCORTICOID INDUCED TRANSCRIPT 1,	No data
9	2	0.0247298	-0.344043	55209	, gabpa, gabpa	gabpa,"GA-binding protein transcription factor, alpha subunit [Source:RefSeq_peptide;Acc:NP_571662]",gabpa,GA BINDING ALPHA CHAIN GABP SUBUNIT ALPHA,Ets	gabpa,"GA-binding protein transcription factor, alpha subunit [Source:RefSeq_peptide;Acc:NP_571662]",gabpa,GA BINDING ALPHA CHAIN GABP SUBUNIT ALPHA,Ets
9	2	0.0248016	0.569738	25596	, ubxd2, lcp1	ubxd2,UBX domain containing 2 [Source:RefSeq_peptide;Acc:NP_998206],ubxd2,UBX DOMAIN CONTAINING,	lcp1,Plastin-2 (L-plastin) (Lymphocyte cytosolic plastin 1). [Source:Uniprot/SWISSPROT;Acc:Q6P698],lcp1,PLASTIN PLASTIN,"Actin-binding, actinin-type"
20	2	0.0248361	-0.318296	51485	, unknown, psmc1b	,Calmodulin (CaM). [Source:Uniprot/SWISSPROT;Acc:P62158],CALM_HUMAN (1 of 2),CALMODULIN CAM,Calcium-binding EF-hand	psmc1b,"proteasome (prosome, macropain) 26S subunit, ATPase, 1b [Source:RefSeq_peptide;Acc:NP_001002091]",psmc1b,26S PROTEASE REGULATORY SUBUNIT PROTEASOME 26S SUBUNIT ATPASE,"AAA ATPase, subdomain"
23	2	0.024878	0.259092	32862	, atp6ap1, atp6ap1	atp6ap1,"ATPase, H+ transporting, lysosomal accessory protein 1 [Source:RefSeq_peptide;Acc:NP_775372]",atp6ap1,VACUOLAR ATP SYNTHASE SUBUNIT S1 PRECURSOR EC_3.6.3.14 V ATPASE SUBUNIT S1 V ATPASE S1 ACCESSORY V ATPASE AC45 SUBUNIT,"ATPase, V1 complex, subunit S1"	atp6ap1,"ATPase, H+ transporting, lysosomal accessory protein 1 [Source:RefSeq_peptide;Acc:NP_775372]",atp6ap1,VACUOLAR ATP SYNTHASE SUBUNIT S1 PRECURSOR EC_3.6.3.14 V ATPASE SUBUNIT S1 V ATPASE S1 ACCESSORY V ATPASE AC45 SUBUNIT,"ATPase, V1 complex, subunit S1"
2	2	0.0249037	-0.0995266	29736	, copb2,unknown	copb2,"coatomer protein complex, subunit beta 2 [Source:RefSeq_peptide;Acc:NP_001001940]",copb2,COATOMER SUBUNIT BETA' BETA' COAT BETA' COP,WD40 repeat	No data
17	2	0.0249596	-0.0327487	27422	, yy1, gdf7	yy1,YY1 transcription factor [Source:RefSeq_peptide;Acc:NP_997782],yy1,TRANSCRIPTIONAL REPRESSOR YY1 YIN AND YANG 1 YY 1 DELTA TRANSCRIPTION FACTOR NF E1,"Zinc finger, C2H2-type"	gdf7,Growth/differentiation factor 7 (Fragment). [Source:Uniprot/SPTREMBL;Acc:Q9W6C0],gdf7,PRECURSOR,Transforming growth factor beta
24	2	0.0249918	0.147042	32948	, decr2, zgc:64222	decr2,"Peroxisomal 2,4-dienoyl-CoA reductase (EC 1.3.1.34) (2,4-dienoyl-CoA reductase 2). [Source:Uniprot/SWISSPROT;Acc:Q6NV34]",decr2,2 4 DIENOYL COA REDUCTASE EC_1.3.1.34 2 4 DIENOYL COA REDUCTASE,Hexokinase	zgc:64222,Histone H3.3. [Source:Uniprot/SWISSPROT;Acc:Q6PI20],zgc:110292,HISTONE H3,Histone H3
9	3	0.0250099	0.067882	12329	, zgc:162944, txndc9, txndc9	zgc:162944,hypothetical protein LOC569993 [Source:RefSeq_peptide;Acc:NP_001077031],zgc:162944,ES1 MITOCHONDRIAL PRECURSOR,ThiJ/PfpI	txndc9,thioredoxin domain containing 9 [Source:RefSeq_peptide;Acc:NP_956315],txndc9,THIOREDOXIN DOMAIN CONTAINING,Phosducin	txndc9,thioredoxin domain containing 9 [Source:RefSeq_peptide;Acc:NP_956315],txndc9,THIOREDOXIN DOMAIN CONTAINING,Phosducin
1	2	0.0250339	0.52322	172606	, rgs12, hd	rgs12,RGS12TS-S [Source:RefSeq_peptide;Acc:NP_999889],rgs12,REGULATOR OF G SIGNALING,Regulator of G protein signalling	hd,huntingtin [Source:RefSeq_peptide;Acc:NP_571093],hd,HUNTINGTIN HUNTINGTON DISEASE HD,Huntingtin
5	2	0.0250564	-0.0185295	50558	, unknown, unknown	,"130 kDa phosphatidylinositol 4,5-biphosphate-dependent ARF1 GTPase- activating protein (PIP2-dependent ARF1 GAP) (ADP-ribosylation factor- directed GTPase-activating protein 1) (ARF GTPase-activating protein 1) (Development and differentiation-enhancing f [Source:Uniprot/SWISSPROT;Acc:Q9ULH1]",DDEF1 (1 of 2),130 KDA PHOSPHATIDYLINOSITOL 4 5 BIPHOSPHATE DEPENDENT ARF1 GTPASE ACTIVATING PIP2 DEPE…	,"130 kDa phosphatidylinositol 4,5-biphosphate-dependent ARF1 GTPase- activating protein (PIP2-dependent ARF1 GAP) (ADP-ribosylation factor- directed GTPase-activating protein 1) (ARF GTPase-activating protein 1) (Development and differentiation-enhancing f [Source:Uniprot/SWISSPROT;Acc:Q9ULH1]",DDEF1 (1 of 2),130 KDA PHOSPHATIDYLINOSITOL 4 5 BIPHOSPHATE DEPENDENT ARF1 GTPASE ACTIVATING PIP2 DEPE…
22	2	0.0250973	-0.639113	148438	, lhx9, zgc:100962	lhx9,LIM homeobox 9 [Source:RefSeq_peptide;Acc:NP_001017710],lhx9,LIM DOMAIN ONLY,"LIM, zinc-binding"	zgc:100962,hypothetical protein LOC445223 [Source:RefSeq_peptide;Acc:NP_001003617],zgc:100962,SERINE/THREONINE KINASE EC_2.7.11.1 NIMA RELATED KINASE,"Protein kinase, core"
25	2	0.0252566	0.338654	33975	, zgc:63491, sh3gl3	zgc:63491,hypothetical protein LOC406827 [Source:RefSeq_peptide;Acc:NP_998671],zgc:63491,NEDD1,WD40 repeat	sh3gl3,SH3-domain GRB2-like 3 [Source:RefSeq_peptide;Acc:NP_956475],sh3gl3,SH3 CONTAINING GRB2 ENDOPHILIN ENDOPHILIN SH3 DOMAIN,Neutrophil cytosol factor 2
13	2	0.0252603	-0.0516909	24403	, mxtx1, zgc:153613	mxtx1,mix-type homeobox gene 1 [Source:RefSeq_peptide;Acc:NP_571635],mxtx1,AMBIGUOUS,"Helix-turn-helix motif, lambda-like repressor"	zgc:153613,hypothetical protein LOC751700 [Source:RefSeq_peptide;Acc:NP_001038877],zgc:153613,TETRASPANIN TSPAN,CD9/CD37/CD63 antigen
7	2	0.0253073	0.0015362	13801	, sox17, zgc:76914	sox17,SRY-box 17 [Source:RefSeq_peptide;Acc:NP_571362],sox17,TRANSCRIPTION FACTOR SOX,High mobility group box HMG1 and HMG2	zgc:76914,docking protein 1 [Source:RefSeq_peptide;Acc:NP_998253],zgc:76914,DOCKING DOWNSTREAM OF TYROSINE KINASE,Pleckstrin-like
16	2	0.0253154	-0.0801433	48549	, rcc1, phactr4	rcc1,regulator of chromosome condensation 1 [Source:RefSeq_peptide;Acc:NP_998343],rcc1,REGULATOR OF CHROMOSOME CONDENSATION,"Regulator of chromosome condensation, RCC1"	phactr4,Phosphatase and actin regulator 4. [Source:Uniprot/SWISSPROT;Acc:Q6PEI3],phactr4,PHOSPHATASE AND ACTIN REGULATOR,RPEL repeat
11	2	0.025337	-0.0467982	23774	, eif4a3, unknown	eif4a3,DEAD (Asp-Glu-Ala-Asp) box polypeptide 48 [Source:RefSeq_peptide;Acc:NP_957372],eif4a3,ATP DEPENDENT RNA HELICASE,"ATP-dependent helicase, DEAD-box"	,,LOC572109,60S RIBOSOMAL,Ribosomal protein L37ae
1	2	0.0253683	0.252535	18232	, uchl1, anxa5	uchl1,ubiquitin carboxyl-terminal esterase L1 (ubiquitin thiolesterase) [Source:RefSeq_peptide;Acc:NP_958885],uchl1,UBIQUITIN CARBOXYL TERMINAL HYDROLASE ISOZYME L1 EC_3.4.19.12 EC 6 UCH L1 UBIQUITIN THIOESTERASE L1,"Peptidase C12, ubiquitin carboxyl-terminal hydrolase 1"	anxa5,annexin A5 [Source:RefSeq_peptide;Acc:NP_861422],anxa5,ANNEXIN ANNEXIN ANNEXIN,Annexin
14	3	0.0253884	0.0220475	88024	, flj12716l, zgc:92215, zgc:92215	flj12716l,FLJ12716-like protein [Source:RefSeq_peptide;Acc:NP_955920],flj12716l,AMBIGUOUS,"Protein of unknown function DUF1683, C-terminal"	zgc:92215,hypothetical protein LOC447847 [Source:RefSeq_peptide;Acc:NP_001004586],zgc:92215,HISTIDYL TRNA SYNTHETASE EC_6.1.1.21 HISTIDINE TRNA LIGASE HISRS,"tRNA synthetase, class II (G, H, P and S)"	zgc:92215,hypothetical protein LOC447847 [Source:RefSeq_peptide;Acc:NP_001004586],zgc:92215,HISTIDYL TRNA SYNTHETASE EC_6.1.1.21 HISTIDINE TRNA LIGASE HISRS,"tRNA synthetase, class II (G, H, P and S)"
23	2	0.0254068	-0.595724	190907	, dip2b, scn8aa	dip2b,DIP2 disco-interacting protein 2 homolog B [Source:RefSeq_peptide;Acc:NP_998128],dip2b,DISCO INTERACTING 2,DMAP1-binding	scn8aa,"sodium channel, voltage-gated, type VIII, alpha a [Source:RefSeq_peptide;Acc:NP_571703]",scn8aa,SODIUM CHANNEL TYPE SUBUNIT ALPHA SODIUM CHANNEL TYPE SUBUNIT ALPHA VOLTAGE GATED SODIUM CHANNEL SUBUNIT ALPHA NAV1 SODIUM CHANNEL,Na+ channel
24	2	0.0254136	-0.240172	50290	, mtmr6, nupl1	mtmr6,myotubularin related protein 6 [Source:RefSeq_peptide;Acc:NP_956085],mtmr6,MYOTUBULARIN RELATED,"Protein-tyrosine phosphatase, Tyr-specific/dual-specificity type"	nupl1,nucleoporin like 1 [Source:RefSeq_peptide;Acc:NP_998394],nupl1,NUCLEOPORIN P58/P45 NUCLEOPORIN 1,"Antifreeze protein, type I"
7	2	0.0254235	-0.129866	27681	, zgc:112340, ik	zgc:112340,hypothetical protein LOC554125 [Source:RefSeq_peptide;Acc:NP_001019591],zgc:112340,NADH DEHYDROGENASE [UBIQUINONE] 1 ALPHA SUBCOMPLEX SUBUNIT 2 EC_1.6.5.3 EC_1.6.99.- 3 NADH UBIQUINONE OXIDOREDUCTASE B8 SUBUNIT COMPLEX I B8 CI B8,Mitochondrial ribosome	ik,IK cytokine [Source:RefSeq_peptide;Acc:NP_955883],ik,RED IK FACTOR CYTOKINE IK,MAP kinase
11	2	0.0254484	-0.119321	17929	, tk1, zgc:162081	tk1,thymidine kinase 1 [Source:RefSeq_peptide;Acc:NP_956126],tk1,THYMIDINE KINASE CYTOSOLIC EC_2.7.1.21,Thymidine kinase	zgc:162081,LOC568509 protein (Fragment). [Source:Uniprot/SPTREMBL;Acc:Q566Y0],zgc:162081,SYNAPTOGYRIN,Marvel
1	3	0.0256207	-0.129316	40016	, zgc:112098, unknown,unknown	zgc:112098,hypothetical protein LOC550445 [Source:RefSeq_peptide;Acc:NP_001017750],zgc:112098,ACTIN,Actin/actin-like	,Nuclear pore complex protein Nup133 (Nucleoporin Nup133) (133 kDa nucleoporin). [Source:Uniprot/SWISSPROT;Acc:Q8WUM0],NUP133,NUCLEAR PORE COMPLEX NUP133 NUCLEOPORIN NUP133.133 KDA NUCLEOPORIN,"Nup133, N-terminal"	No data
1	3	0.0256207	-0.16154	25526	, zgc:77820, unknown, nanos	zgc:77820,hypothetical protein LOC393821 [Source:RefSeq_peptide;Acc:NP_957142],zgc:77820,NADH DEHYDROGENASE [UBIQUINONE] 1 BETA SUBCOMPLEX SUBUNIT 7 EC_1.6.5.3 EC_1.6.99.- 3 NADH UBIQUINONE OXIDOREDUCTASE B18 SUBUNIT COMPLEX I B18 CI B18,NADH-ubiquinone oxidoreductase B18 subunit	,,LOC791459,SYNAPTIC GLYCOPROTEIN SC2,"3-oxo-5-alpha-steroid 4-dehydrogenase, C-terminal"	nanos,nanos homolog [Source:RefSeq_peptide;Acc:NP_571953],nanos,NANOS,"Zinc finger, Nanos"
4	2	0.0256539	0.383636	17077	, mdm2, slc35e3	mdm2,E3 ubiquitin-protein ligase Mdm2 (EC 6.3.2.-) (p53-binding protein Mdm2) (Double minute 2 protein). [Source:Uniprot/SWISSPROT;Acc:O42354],mdm2,E3 UBIQUITIN LIGASE MDM2 EC_6.3.2.- P53 BINDING MDM2 DOUBLE MINUTE 2,"Zinc finger, RanBP2-type"	slc35e3,"solute carrier family 35, member E3 [Source:RefSeq_peptide;Acc:NP_001025350]",slc35e3,AMBIGUOUS,Protein of unknown function DUF250
8	2	0.0256743	0.100878	66007	,unknown,unknown	No data	No data
8	2	0.0256925	0.233592	18644	, si:dkey-6n6.2, si:dkey-6n6.2	si:dkey-6n6.2,hypothetical protein LOC751683 [Source:RefSeq_peptide;Acc:NP_001038862],si:dkey-6n6.2,AMBIGUOUS,NUDIX hydrolase	si:dkey-6n6.2,hypothetical protein LOC751683 [Source:RefSeq_peptide;Acc:NP_001038862],si:dkey-6n6.2,AMBIGUOUS,NUDIX hydrolase
14	3	0.0257073	0.0763033	22439	, c6orf194l, zgc:86674, unknown	c6orf194l,hypothetical protein LOC336120 [Source:RefSeq_peptide;Acc:NP_001003414],c6orf194l,NF KAPPA B ACTIVATING,Protein of unknown function DUF926	zgc:86674,hypothetical protein LOC415243 [Source:RefSeq_peptide;Acc:NP_001002153],zgc:86674,UNKNOWN,	,,LOC562723,SIMILAR TO VERTEBRATE PIM ONCOGENE FAMILY,"Serine/threonine protein kinase, active site"
14	2	0.0257263	0.210955	29968	, aup1, tubb2c	aup1,ancient ubiquitous protein 1 [Source:RefSeq_peptide;Acc:NP_955984],aup1,ANCIENT UBIQUITOUS 1 PRECURSOR,Phospholipid/glycerol acyltransferase	tubb2c,"tubulin, beta 2c [Source:RefSeq_peptide;Acc:NP_942104]",tubb2c,TUBULIN BETA CHAIN,Tubulin
22	2	0.0257621	-0.0155016	98815	, fkbp8, ell	fkbp8,FK506 binding protein 8 [Source:RefSeq_peptide;Acc:NP_957178],fkbp8,FK506 BINDING 8 EC_5.2.1.8 PEPTIDYL PROLYL CIS TRANS ISOMERASE PPIASE ROTAMASE 38 KDA FK506 BINDING FKBPR38,"Peptidyl-prolyl cis-trans isomerase, FKBP-type"	ell,elongation factor RNA polymerase II [Source:RefSeq_peptide;Acc:NP_956001],ell,RNA POLYMERASE II ELONGATION FACTOR ELL ELEVEN NINETEEN LYSINE RICH LEUKEMIA,Occludin and RNA polymerase II elongation factor ELL
9	2	0.0258306	-0.356532	574531	, slc40a1, wdr75	slc40a1,Solute carrier family 40 member 1 (Ferroportin-1). [Source:Uniprot/SWISSPROT;Acc:Q9I9R3],slc40a1,SOLUTE CARRIER FAMILY 40 MEMBER 1 FERROPORTIN 1 IRON REGULATED TRANSPORTER 1,Ferroportin1	wdr75,WD repeat protein 75. [Source:Uniprot/SWISSPROT;Acc:Q7ZVR1],wdr75,WD REPEAT 75,WD40 repeat
15	2	0.0259986	0.549542	41797	,unknown, zgc:103612	No data	zgc:103612,hypothetical protein LOC494053 [Source:RefSeq_peptide;Acc:NP_001008596],zgc:103612,LATEXIN ENDOGENOUS CARBOXYPEPTIDASE INHIBITOR ECI TISSUE CARBOXYPEPTIDASE INHIBITOR TCI,"Proteinase inhibitor I47, latexin"
25	2	0.0259995	0.0824145	38311	, unknown, cecr1	,Ndufa9 protein (Fragment). [Source:Uniprot/SPTREMBL;Acc:Q6NUY8],ndufa9,NADH DEHYDROGENASE [UBIQUINONE] 1 ALPHA SUBCOMPLEX SUBUNIT 9 MITOCHONDRIAL PRECURSOR EC_1.6.5.3 EC_1.6.99.- 3 NADH UBIQUINONE OXIDOREDUCTASE 39 KDA SUBUNIT COMPLEX I 39KD CI 39KD,NAD-dependent epimerase/dehydratase	cecr1,Cat eye syndrome critical region protein 1 homolog precursor. [Source:Uniprot/SWISSPROT;Acc:P58781],cecr1,CAT EYE SYNDROME CRITICAL REGION 1 PRECURSOR,Adenosine/AMP deaminase N-terminal
5	2	0.0260183	-0.288888	42703	, hadha, utp15	hadha,LOC553401 protein (Fragment). [Source:Uniprot/SPTREMBL;Acc:Q561U8],hadha,ENZYME [INCLUDES: ENOYL COA ; 3 HYDROXYACYL COA DEHYDROGENASE ],Enoyl-CoA hydratase/isomerase	utp15,U3 small nucleolar RNA-associated protein 15 homolog. [Source:Uniprot/SWISSPROT;Acc:Q7ZW33],utp15,U3 SMALL NUCLEOLAR RNA ASSOCIATED 15 HOMOLOG,WD40 repeat
19	2	0.0260811	-0.424948	27774	, irx4b, ndufs6	irx4b,iroquois homeobox protein 4b [Source:RefSeq_peptide;Acc:NP_001018329],irx4b,IROQUOIS CLASS HOMEODOMAIN IRX IROQUOIS HOMEOBOX HOMEODOMAIN,Homeobox	ndufs6,NADH dehydrogenase (ubiquinone) Fe-S protein 6 [Source:RefSeq_peptide;Acc:NP_001004651],ndufs6,NADH DEHYDROGENASE [UBIQUINONE] IRON SULFUR 6 MITOCHONDRIAL PRECURSOR EC_1.6.5.3 EC_1.6.99.- 3 NADH UBIQUINONE OXIDOREDUCTASE 13 KDA A SUBUNIT COMPLEX I 13KD A CI 13KD A,
21	2	0.0260931	-0.0658401	75102	, psmb7, nr5a1b	psmb7,"proteasome (prosome, macropain) subunit, beta type, 7 [Source:RefSeq_peptide;Acc:NP_571750]",psmb7,PROTEASOME SUBUNIT BETA TYPE PRECURSOR EC_3.4.25.1 PROTEASOME MACROPAIN MULTICATALYTIC ENDOPEPTIDASE COMPLEX,"Peptidase T1A, proteasome beta-subunit"	nr5a1b,"nuclear receptor subfamily 5, group A, member 1b [Source:RefSeq_peptide;Acc:NP_997999]",nr5a1b,STEROIDOGENIC FACTOR 1 STF 1 SF 1,"Nuclear hormone receptor, DNA-binding"
1	2	0.0261828	0.393888	41268	, zgc:64148, zgc:110323	zgc:64148,hypothetical protein LOC393354 [Source:RefSeq_peptide;Acc:NP_956677],zgc:64148,ZINC FINGER CDGSH DOMAIN CONTAINING 1,	zgc:110323,hypothetical protein LOC550507 [Source:RefSeq_peptide;Acc:NP_001017809],zgc:110323,3 HYDROXYBUTYRATE DEHYDROGENASE TYPE 2 EC_1.1.1.30 R BETA HYDROXYBUTYRATE DEHYDROGENASE DEHYDROGENASE/REDUCTASE SDR FAMILY MEMBER 6,Short-chain dehydrogenase/reductase SDR
10	2	0.0262035	-0.212957	52648	, bnip3l, ppp2r2d	bnip3l,BCL2/adenovirus E1B interacting protein 3-like [Source:RefSeq_peptide;Acc:NP_991134],bnip3l,BCL2/ADENOVIRUS E1B 19 KDA INTERACTING 3,BNIP3	ppp2r2d,"protein phosphatase 2, regulatory subunit B, delta isoform [Source:RefSeq_peptide;Acc:NP_956070]",ppp2r2d,SERINE/THREONINE PHOSPHATASE 2A 55 KDA REGULATORY SUBUNIT B PP2A SUBUNIT B B PP2A SUBUNIT B B55 PP2A SUBUNIT B PR55 PP2A SUBUNIT B R2,"Protein phosphatase 2A, regulatory subunit PR55"
15	2	0.0262177	0.273079	229197	, ncam3,unknown	ncam3,neural cell adhesion molecule 3 [Source:RefSeq_peptide;Acc:NP_571906],ncam3,NEURAL CELL ADHESION MOLECULE 1 KDA PRECURSOR N CAM NCAM,"Fibronectin, type III subdomain"	No data
22	2	0.0262469	-0.3313	63944	, smc3, dusp5	smc3,chondroitin sulfate proteoglycan 6 [Source:RefSeq_peptide;Acc:NP_999854],smc3,STRUCTURAL MAINTENANCE OF CHROMOSOMES 3 CHONDROITIN SULFATE PROTEOGLYCAN 6,ABC transporter related	dusp5,dual specificity phosphatase 5 [Source:RefSeq_peptide;Acc:NP_997730],dusp5,DUAL SPECIFICITY PHOSPHATASE EC_3.1.3.48 EC_3.1.3.- 16 MITOGEN ACTIVATED KINASE PHOSPHATASE MAP KINASE PHOSPHATASE MKP,"Protein-tyrosine phosphatase, Tyr-specific/dual-specificity type"
16	2	0.026247	0.55533	9441	, zgc:103481, zgc:86850	zgc:103481,hypothetical protein LOC492475 [Source:RefSeq_peptide;Acc:NP_001007348],zgc:103481,TRIPARTITE MOTIF CONTAINING 35 HEMOPOIETIC LINEAGE SWITCH 5,"Zinc finger, RING-type"	zgc:86850,hypothetical protein LOC415198 [Source:RefSeq_peptide;Acc:NP_001002108],zgc:86850,UNCHARACTERIZED,"YL1 nuclear, C-terminal"
4	2	0.0262481	0.0630479	17551	, copg2, copg2	copg2,"coatomer protein complex, subunit gamma 2 [Source:RefSeq_peptide;Acc:NP_571069]",copg2,COATOMER SUBUNIT GAMMA GAMMA COAT GAMMA COP,"Clathrin/Coatomer adaptor, adaptin-like, N-terminal"	copg2,"coatomer protein complex, subunit gamma 2 [Source:RefSeq_peptide;Acc:NP_571069]",copg2,COATOMER SUBUNIT GAMMA GAMMA COAT GAMMA COP,"Clathrin/Coatomer adaptor, adaptin-like, N-terminal"
18	2	0.0262873	-0.282946	30555	,unknown, pcid1	No data	pcid1,PCI domain containing 1 (herpesvirus entry mediator) [Source:RefSeq_peptide;Acc:NP_001019906],pcid1,PROBABLE COP9 SIGNALOSOME COMPLEX SUBUNIT 7 SIGNALOSOME SUBUNIT 7,Proteasome component region PCI
8	2	0.0263817	0.0457003	27086	, unknown, unknown	,,LOC558410,UBIA PRENYLTRANSFERASE DOMAIN CONTAINING 1,"GPCR, family 2, secretin-like"	,,LOC100001275,MATRIX METALLOPROTEINASE 23 PRECURSOR EC_3.4.24.- MMP 23 MATRIX METALLOPEPTIDASE [CONTAINS: MATRIX METALLOPROTEINASE 23 SOLUBLE FORM],"Peptidase M, neutral zinc metallopeptidases, zinc-binding site"
2	2	0.0264117	-0.122749	24078	, zgc:112208, psen2	zgc:112208,hypothetical protein LOC550398 [Source:RefSeq_peptide;Acc:NP_001017703],zgc:112208,3 OXO 5 ALPHA STEROID 4 DEHYDROGENASE 2 EC_1.3.99.5 STEROID 5 ALPHA REDUCTASE 2 SR TYPE 2 5 ALPHA SR2,"3-oxo-5-alpha-steroid 4-dehydrogenase, C-terminal"	psen2,Presenilin-2 (EC 3.4.23.-) (PS2) (Zf-PS2) (Pre2). [Source:Uniprot/SWISSPROT;Acc:Q90ZE4],psen2,PRESENILIN 1 EC_3.4.23.- PS [CONTAINS: PRESENILIN 1 NTF SUBUNIT; PRESENILIN 1 CTF,"Peptidase A22A, presenilin"
16	2	0.0264609	0.194191	32012	, sp8l, unknown	sp8l,sp8 transcription factor-like [Source:RefSeq_peptide;Acc:NP_991113],sp8l,TRANSCRIPTION FACTOR,"Zinc finger, C2H2-type"	,"hypothetical protein LOC799700 (LOC799700), mRNA [Source:RefSeq_dna;Acc:XR_029210]",XR_029210.1,ATP BINDING CASSETTE SUB FAMILY B MEMBER P GLYCOPROTEIN,ABC transporter related
6	2	0.0264799	-0.218959	65430	, ndpkz4, atp1b1a	ndpkz4,nucleoside diphosphate kinase-Z4 [Source:RefSeq_peptide;Acc:NP_571004],ndpkz4,NUCLEOSIDE DIPHOSPHATE KINASE NDK NDP KINASE NM23,"Nucleoside diphosphate kinase, core"	atp1b1a,"ATPase, Na+/K+ transporting, beta 1a polypeptide [Source:RefSeq_peptide;Acc:NP_571743]",atp1b1a,SODIUM/POTASSIUM TRANSPORTING ATPASE SUBUNIT BETA SODIUM/POTASSIUM DEPENDENT ATPASE BETA SUBUNIT,"ATPase, P-type cation exchange, beta subunit"
12	2	0.0265577	0.129158	64272	, unknown, gch	,,,PRECURSOR,Ras GTPase	gch,GTP cyclohydrolase 1 [Source:RefSeq_peptide;Acc:NP_571742],gch,GTP CYCLOHYDROLASE I EC_3.5.4.16 GTP CH I,GTP cyclohydrolase I
12	2	0.0265577	-0.237631	47954	, unknown, pea3	,,LOC564059,ATP DEPENDENT RNA HELICASE EC_3.6.1.-,"ATP-dependent helicase, DEAH-box"	pea3,ETS domain-containing transcription factor PEA3. [Source:Uniprot/SWISSPROT;Acc:Q9PUQ1],pea3,ETS TRANSLOCATION VARIANT,Ets
9	2	0.0270418	0.429513	33808	, zgc:153391, unknown	zgc:153391,hypothetical protein LOC751756 [Source:RefSeq_peptide;Acc:NP_001038931],zgc:153391,RAS RELATED RAB,"Dynamin, GTPase region"	,Beta thymosin-like protein. [Source:Uniprot/SPTREMBL;Acc:Q45QT2],Q45QT2_DANRE,ADULT MALE TESTIS CDNA PRODUCT:THYMOSIN BETA HOMOLOG E11 GENE,Thymosin beta-4
12	2	0.0270551	-0.255517	17314	,unknown, tob1b	No data	tob1b,"transducer of ERBB2, 1b [Source:RefSeq_peptide;Acc:NP_998139]",tob1b,AMBIGUOUS,Anti-proliferative protein
11	2	0.0270935	0.0310272	20807	, unknown, psmd6	,Hypothetical protein (Fragment). [Source:Uniprot/SPTREMBL;Acc:Q08B88],Q08B88_DANRE,SOLUTE CARRIER FAMILY 2 FACILITATED GLUCOSE TRANSPORTER MEMBER GLUCOSE TRANSPORTER TYPE GLUT,Sugar transporter superfamily	psmd6,"proteasome, 26S, non-ATPase regulatory subunit 6 [Source:RefSeq_peptide;Acc:NP_956585]",psmd6,26S PROTEASOME NON ATPASE REGULATORY SUBUNIT 6 26S PROTEASOME REGULATORY SUBUNIT,Proteasome component region PCI
4	2	0.0271016	0.178674	27287	, myf5, myf6	myf5,myogenic factor 5 [Source:RefSeq_peptide;Acc:NP_571651],myf5,MYOGENIC FACTOR,Myogenic basic muscle-specific protein	myf6,Myogenic factor 6 (Myf-6) (Muscle-specific regulatory factor 4). [Source:Uniprot/SWISSPROT;Acc:Q6VNZ9],myf6,MYOGENIC FACTOR,Myogenic basic muscle-specific protein
17	2	0.0272168	0.170032	23126	, tm9sf4, plagl2	tm9sf4,transmembrane 9 superfamily protein member 4 [Source:RefSeq_peptide;Acc:NP_956804],tm9sf4,TRANSMEMBRANE 9 SUPERFAMILY PRECURSOR,Nonaspanin (TM9SF)	plagl2,pleiomorphic adenoma gene-like 2 [Source:RefSeq_peptide;Acc:NP_705938],plagl2,ZINC FINGER PLAG1 PLEIOMORPHIC ADENOMA GENE 1,"Zinc finger, C2H2-type"
17	2	0.0272573	0.390023	30571	, fyn, marcks	fyn,hypothetical protein LOC574422 [Source:RefSeq_peptide;Acc:NP_001025140],fyn,TYROSINE KINASE EC_2.7.10.2,"Protein kinase, core"	marcks,myristoylated alanine rich protein kinase C substrate [Source:RefSeq_peptide;Acc:NP_001015060],marcks,MYRISTOYLATED ALANINE RICH C KINASE SUBSTRATE MARCKS KINASE C SUBSTRATE 80 KDA,Myristoylated alanine-rich C-kinase substrate MARCKS
3	3	0.0274112	0.0996164	62498	, rhot1,unknown, rps15a	rhot1,Mitochondrial Rho GTPase 1 (EC 3.6.5.-) (MIRO-1) (Ras homolog gene family member T1). [Source:Uniprot/SWISSPROT;Acc:Q6NVC5],rhot1,MITOCHONDRIAL RHO GTPASE 1 EC_3.6.5.- GTPASE EF HAND OF MITOCHONDRIA 1,Calcium-binding EF-hand	No data	rps15a,ribosomal protein S15a [Source:RefSeq_peptide;Acc:NP_997927],rps15a,40S RIBOSOMAL,Ribosomal protein S8
24	2	0.0274864	-0.431793	124487	, eif5a, tnikb	eif5a,eukaryotic translation initiation factor 5A [Source:RefSeq_peptide;Acc:NP_998350],eif5a,EUKARYOTIC TRANSLATION INITIATION FACTOR 5A EIF 5A EIF EUKARYOTIC INITIATION FACTOR 5A,Eukaryotic initiation factor 5A hypusine (eIF-5A)	tnikb,TRAF2 and NCK interacting kinase b [Source:RefSeq_peptide;Acc:NP_001032765],tnikb,MITOGEN ACTIVATED KINASE KINASE KINASE KINASE MAPK/ERK KINASE KINASE KINASE MEK KINASE KINASE MEKKK KINASE KINASE,Citron-like
24	2	0.0277271	0.985814	19030	, unknown, zgc:122991	,,,ZGC:,	zgc:122991,,zgc:122991,ZGC:,
7	2	0.0278261	0.558733	72029	, unknown, plaa	,,,TUDOR DOMAIN CONTAINING 7 TUDOR REPEAT ASSOCIATOR WITH PCTAIRE 2 TRAP,Maternal tudor protein	plaa,phospholipase A2-activating protein [Source:RefSeq_peptide;Acc:NP_997855],plaa,PHOSPHOLIPASE A 2 ACTIVATING PLAP,WD40 repeat
3	2	0.0278654	-0.320569	20397	, zgc:101877, ndpkz3	zgc:101877,hypothetical protein LOC492504 [Source:RefSeq_peptide;Acc:NP_001007377],zgc:101877,MITOCHONDRIAL 28S RIBOSOMAL S34 S34MT MRP S34,	ndpkz3,nucleoside diphosphate kinase-Z3 [Source:RefSeq_peptide;Acc:NP_571003],ndpkz3,NUCLEOSIDE DIPHOSPHATE KINASE EC_2.7.4.6 NDK NDP KINASE,"Nucleoside diphosphate kinase, core"
20	2	0.0279457	0.0924636	88107	, si:ch211-184m19.1, si:ch211-184m19.2	si:ch211-184m19.1,Novel protein (Fragment). [Source:Uniprot/SPTREMBL;Acc:Q5TYS7],si:ch211-184m19.1,UNCHARACTERIZED YOR154W PRECURSOR,"Sad1/UNC-like, C-terminal"	si:ch211-184m19.2,Secernin-2. [Source:Uniprot/SWISSPROT;Acc:Q5TYS5],si:ch211-184m19.2,SECERNIN,"Peptidase C69, dipeptidase A"
6	2	0.0279908	-0.424961	97773	, ptma, dlg1	ptma,Prothymosin alpha. [Source:Uniprot/SWISSPROT;Acc:Q6NV32],ptma,PROTHYMOSIN ALPHA,Prothymosin/parathymosin	dlg1,Disks large homolog 1 (Synapse-associated protein 97A) (SAP-97A). [Source:Uniprot/SWISSPROT;Acc:Q5PYH6],dlg1,DISKS LARGE HOMOLOG POSTSYNAPTIC DENSITY PSD,Guanylate kinase
19	3	0.0280193	0.237387	52477	, unknown, tpi1a, gnb3	,enolase 2 [Source:RefSeq_peptide;Acc:NP_001003848],eno2,ENOLASE EC_4.2.1.11 2 PHOSPHOGLYCERATE DEHYDRATASE 2 PHOSPHO D GLYCERATE HYDRO LYASE,Enolase	tpi1a,triosephosphate isomerase 1a [Source:RefSeq_peptide;Acc:NP_705953],tpi1a,TRIOSEPHOSPHATE ISOMERASE EC_5.3.1.1 TIM TRIOSE PHOSPHATE ISOMERASE,Triosephosphate isomerase	gnb3,"guanine nucleotide binding protein (G protein), beta polypeptide 3 [Source:RefSeq_peptide;Acc:NP_998367]",gnb3,GUANINE NUCLEOTIDE BINDING G I /G S /G T SUBUNIT BETA TRANSDUCIN BETA CHAIN,Allergen V5/Tpx-1 related
3	2	0.0282228	0.309175	45463	, unknown, zgc:110598	,pKU-alpha protein kinase [Source:RefSeq_peptide;Acc:NP_999970],zgc:136697,SERINE/THREONINE KINASE TOUSLED EC_2.7.11.1 TOUSLED KINASE,"Protein kinase, core"	zgc:110598,hypothetical protein LOC550601 [Source:RefSeq_peptide;Acc:NP_001017902],zgc:110598,METHYLTRANSFERASE EC_2.1.1.-,Methyltransferase type 11
1	2	0.0282506	0.0448999	43452	, cryaa, unknown	cryaa,"crystallin, alpha A [Source:RefSeq_peptide;Acc:NP_694482]",cryaa,ALPHA CRYSTALLIN CHAIN ALPHA CRYSTALLIN,Alpha crystallin/Heat shock protein	,,LOC565831,HEAT SHOCK FACTOR 2 BINDING,
8	2	0.028281	0.584393	51158	, mapk14a, srpk1	mapk14a,Mitogen-activated protein kinase 14a (EC 2.7.11.24) (Mitogen-activated protein kinase p38a) (MAP kinase p38a) (zp38a). [Source:Uniprot/SWISSPROT;Acc:Q9DGE2],mapk14a,MITOGEN ACTIVATED KINASE EC_2.7.11.24 MAP KINASE,"Protein kinase, core"	srpk1,Mitogen-activated protein kinase 14a (EC 2.7.11.24) (Mitogen-activated protein kinase p38a) (MAP kinase p38a) (zp38a). [Source:Uniprot/SWISSPROT;Acc:Q9DGE2],mapk14a,SERINE/THREONINE KINASE EC_2.7.11.1 SERINE/ARGININE RICH SPECIFIC KINASE SR SPECIFIC KINASE SFRS KINASE,"Protein kinase, core"
25	2	0.0284023	-0.564075	36003	, psma4, unknown	psma4,"proteasome (prosome, macropain) subunit, alpha type, 4 [Source:RefSeq_peptide;Acc:NP_999862]",psma4,PROTEASOME SUBUNIT ALPHA TYPE EC_3.4.25.1,"Peptidase T1A, proteasome beta-subunit"	,,LOC100002007,ORNITHINE DECARBOXYLASE ANTIZYME ODC AZ,Ornithine decarboxylase antizyme
15	2	0.0284107	0.115382	24560	, trappc4, trappc4	trappc4,trafficking protein particle complex 4 [Source:RefSeq_peptide;Acc:NP_957058],trappc4,TRAFFICKING PARTICLE COMPLEX SUBUNIT 4 SYNBINDIN TRS23 HOMOLOG,Sybindin-like protein	trappc4,trafficking protein particle complex 4 [Source:RefSeq_peptide;Acc:NP_957058],trappc4,TRAFFICKING PARTICLE COMPLEX SUBUNIT 4 SYNBINDIN TRS23 HOMOLOG,Sybindin-like protein
23	2	0.0284208	-0.230047	35672	, bcl2l, zgc:73355	bcl2l,bcl2-like [Source:RefSeq_peptide;Acc:NP_571882],bcl2l,APOPTOSIS REGULATOR BCL 2,"Apoptosis regulator Bcl-2, BH"	zgc:73355,hypothetical protein LOC393776 [Source:RefSeq_peptide;Acc:NP_957097],zgc:73355,CYTOCHROME C OXIDASE SUBUNIT 4 1 EC_1.9.3.1 CYTOCHROME C OXIDASE SUBUNIT IV 1 COX IV 1 CYTOCHROME C OXIDASE POLYPEPTIDE IV,Cytochrome c oxidase subunit 4
16	2	0.028638	-0.461122	18273	, zgc:100914, taf12	zgc:100914,hypothetical protein LOC445245 [Source:RefSeq_peptide;Acc:NP_001003639],zgc:100914,CTP SYNTHASE EC_6.3.4.2 UTP AMMONIA LIGASE CTP SYNTHETASE,"Glutamine amidotransferase, class I, active site"	taf12,"TAF12 RNA polymerase II, TATA box binding protein (TBP)-associated factor [Source:RefSeq_peptide;Acc:NP_938182]",taf12,TRANSCRIPTION INITIATION FACTOR TFIID SUBUNIT 12 TRANSCRIPTION INITIATION FACTOR TFIID 20/15 KDA SUBUNITS TAFII 20/TAFII 15 TAFII20/TAFII15,Transcription initiation factor TFIID
15	2	0.0286714	0.880099	14342	, unknown, sdhd	,,LOC556554,L AMINO ACID OXIDASE PRECURSOR EC_1.4.3.2 LAAO LAO,"Pyridine nucleotide-disulphide oxidoreductase, class-II"	sdhd,"succinate dehydrogenase complex, subunit D, integral membrane protein [Source:RefSeq_peptide;Acc:NP_001004004]",sdhd,SUCCINATE DEHYDROGENASE [UBIQUINONE] CYTOCHROME B SMALL SUBUNIT MITOCHONDRIAL PRECURSOR CYBS SUCCINATE UBIQUINONE REDUCTASE MEMBRANE ANCHOR SUBUNIT QPS3 CII 4 SUCCINATE DEHYDROGENASE COMPLEX SUBUNIT D SUCCINATE UBIQUINONE OXIDOREDUCTASE CYTOCHROME B SMALL,CybS
18	2	0.02869	-0.490147	33585	, si:ch211-15i6.2, mapk12	si:ch211-15i6.2,hypothetical protein LOC558648 [Source:RefSeq_peptide;Acc:NP_001038336],si:ch211-15i6.2,SELENOPROTEIN O,Protein of unknown function UPF0061	mapk12,Mitogen-activated protein kinase 12 (EC 2.7.11.24) (Stress-activated protein kinase 3). [Source:Uniprot/SWISSPROT;Acc:O42376],mapk12,MITOGEN ACTIVATED KINASE EC_2.7.11.24 MAP KINASE,"Protein kinase, core"
7	2	0.0286942	-0.130365	28697	, bdnf, zgc:101613	bdnf,brain-derived neurotrophic factor [Source:RefSeq_peptide;Acc:NP_571670],bdnf,BRAIN DERIVED NEUROTROPHIC FACTOR PRECURSOR BDNF,Nerve growth factor	zgc:101613,hypothetical protein LOC492812 [Source:RefSeq_peptide;Acc:NP_001007454],zgc:101613,NUCLEOSOME ASSEMBLY 1,Nucleosome assembly protein (NAP)
14	2	0.0288868	0.754126	13508	, zic6, zic3	zic6,zic family member 6 [Source:RefSeq_peptide;Acc:NP_001001837],zic6,ZINC FINGER ZIC ZINC FINGER OF THE CEREBELLUM,"Zinc finger, C2H2-type"	zic3,"zic family member 3 heterotaxy 1 (odd-paired homolog, Drosophila) [Source:RefSeq_peptide;Acc:NP_001001950]",zic3,ZINC FINGER ZIC ZINC FINGER OF THE CEREBELLUM,"Zinc finger, C2H2-type"
5	2	0.0290253	-0.196536	25754	, fst, ndufs4	fst,Follistatin precursor (FS) (Activin-binding protein). [Source:Uniprot/SWISSPROT;Acc:Q9YHV4],fst,FOLLISTATIN PRECURSOR FS ACTIVIN BINDING,"Follistatin-like, N-terminal, subgroup"	ndufs4,"NADH dehydrogenase (ubiquinone) Fe-S protein 4, (NADH-coenzyme Q reductase) [Source:RefSeq_peptide;Acc:NP_001018512]",ndufs4,NADH DEHYDROGENASE [UBIQUINONE] IRON SULFUR 4 MITOCHONDRIAL PRECURSOR EC_1.6.5.3 EC_1.6.99.- 3 NADH UBIQUINONE OXIDOREDUCTASE 18 KDA SUBUNIT COMPLEX I 18 KDA CI 18 KDA,ETC complex I subunit conserved region
18	2	0.0291499	-0.42101	50440	, hsbp1, unknown	hsbp1,Heat shock factor binding protein 1. [Source:Uniprot/SPTREMBL;Acc:Q6PBV8],hsbp1,HSBP1 FRAGMENT,Heat shock factor binding 1	,,,DNA TOPOISOMERASE 1 EC_5.99.1.2 DNA TOPOISOMERASE I,"Glycoside hydrolase, family 10"
16	2	0.0291836	0.645017	50777	, unknown,unknown	,LOC553294 protein (Fragment). [Source:Uniprot/SPTREMBL;Acc:Q5EAZ8],Q5EAZ8_DANRE,AMBIGUOUS,	No data
16	2	0.0291836	0.202143	32962	, cdkal1, sox4b	cdkal1,CDK5 regulatory subunit associated protein 1-like 1 [Source:RefSeq_peptide;Acc:NP_956921],cdkal1,AMBIGUOUS,Deoxyribonuclease/rho motif-related TRAM	sox4b,"SRY (sex determining region Y)-box 4b (sox4b), mRNA [Source:RefSeq_dna;Acc:NM_200901]",sox4b,TRANSCRIPTION FACTOR SOX,High mobility group box HMG1 and HMG2
11	2	0.0292493	-0.135739	18907	, cflar, unknown	cflar,CASP8 and FADD-like apoptosis regulator [Source:RefSeq_peptide;Acc:NP_919380],cflar,CASP8 AND FADD APOPTOSIS REGULATOR PRECURSOR CELLULAR FLICE INHIBITORY C FLIP CASPASE EIGHT RELATED CASPER CASPASE APOPTOSIS REGULATORY CLARP MACH RELATED INDUCER OF TOXICITY MRIT CASPASE HOMOLOG CASH INHIBITOR OF FLICE I FLICE FADD ANTIAPOPTOTIC MOLE,Death effector	,LOC558508 protein (Fragment). [Source:Uniprot/SPTREMBL;Acc:Q498V8],Q498V8_DANRE,UDP GLUCURONOSYLTRANSFERASE PRECURSOR EC_2.4.1.17 UDPGT,UDP-glucuronosyl/UDP-glucosyltransferase
25	3	0.0292973	0.197925	43092	, zgc:56294, zgc:92053, tnni2	zgc:56294,troponin [Source:RefSeq_peptide;Acc:NP_957387],zgc:56294,TROPONIN I MUSCLE TROPONIN I,Troponin	zgc:92053,"troponin I, skeletal, fast [Source:RefSeq_peptide;Acc:NP_991138]",zgc:92053,TROPONIN I MUSCLE TROPONIN I,Troponin	tnni2,"troponin I type 2 (skeletal, fast) [Source:RefSeq_peptide;Acc:NP_001009901]",tnni2,TROPONIN I MUSCLE TROPONIN I,Troponin
24	2	0.0293137	0.686941	28862	, zgc:101879,unknown	zgc:101879,hypothetical protein LOC447935 [Source:RefSeq_peptide;Acc:NP_001004673],zgc:101879,TRANSCRIPTION ELONGATION FACTOR B POLYPEPTIDE 1 RNA POLYMERASE II TRANSCRIPTION FACTOR SIII SUBUNIT C SIII P15 ELONGIN C ELOC ELONGIN 15 KDA SUBUNIT,SKP1 component	No data
16	2	0.0294805	0.394612	40437	,unknown, sri	No data	sri,sorcin [Source:RefSeq_peptide;Acc:NP_956667],sri,AMBIGUOUS,Calcium-binding EF-hand
16	2	0.0294805	-0.0117303	40065	, med18, atg5	med18,"mediator of RNA polymerase II transcription, subunit 18 homolog [Source:RefSeq_peptide;Acc:NP_956629]",med18,AMBIGUOUS,	atg5,APG5 autophagy 5-like protein isoform 2 [Source:RefSeq_peptide;Acc:NP_991181],atg5,AUTOPHAGY 5,Autophagy protein Apg5
18	2	0.0295797	-0.273949	33063	, sephs1, sephs1	sephs1,selenophosphate synthetase [Source:RefSeq_peptide;Acc:NP_955995],sephs1,SELENIDE WATER DIKINASE EC_2.7.9.3 SELENOPHOSPHATE SYNTHETASE SELENIUM DONOR,AIR synthase related protein	sephs1,selenophosphate synthetase [Source:RefSeq_peptide;Acc:NP_955995],sephs1,SELENIDE WATER DIKINASE EC_2.7.9.3 SELENOPHOSPHATE SYNTHETASE SELENIUM DONOR,AIR synthase related protein
2	2	0.0296219	0.453186	117047	, zgc:56637, stap2	zgc:56637,SH3-domain GRB2-like 1b [Source:RefSeq_peptide;Acc:NP_956595],zgc:56637,SH3 CONTAINING GRB2 ENDOPHILIN ENDOPHILIN SH3 DOMAIN,Neutrophil cytosol factor 2	stap2,Semaphorin-4E precursor (Semaphorin-7) (Semaphorin Z7) (Sema-Z7). [Source:Uniprot/SWISSPROT;Acc:Q9YHX4],stap2,SIGNAL TRANSDUCING ADAPTOR 1 STAP 1 STEM CELL ADAPTOR 1,Pleckstrin-like
2	2	0.0296456	0.420208	48956	, arf1, zgc:86776	arf1,ADP-ribosylation factor 1 [Source:RefSeq_peptide;Acc:NP_958860],arf1,ADP RIBOSYLATION FACTOR,ADP-ribosylation factor	zgc:86776,hypothetical protein LOC415216 [Source:RefSeq_peptide;Acc:NP_001002126],zgc:86776,GUANYLATE KINASE EC_2.7.4.8 GMP KINASE,Guanylate kinase
10	2	0.0296605	0.838601	16605	, unknown, zgc:77067	,"28S ribosomal protein S24, mitochondrial precursor (S24mt) (MRP-S24). [Source:Uniprot/SWISSPROT;Acc:Q502C1]",zgc:112331,28S RIBOSOMAL S24 MITOCHONDRIAL PRECURSOR S24MT MRP S24,	zgc:77067,nudC domain containing 3 [Source:RefSeq_peptide;Acc:NP_998356],zgc:77067,NUDC DOMAIN CONTAINING 3,CS
18	2	0.0298311	0.348337	91230	, hnrpul1, ppp1r13l	hnrpul1,heterogeneous nuclear ribonucleoprotein U-like 1 [Source:RefSeq_peptide;Acc:NP_998436],hnrpul1,HETEROGENEOUS NUCLEAR RIBONUCLEOPROTEIN U,DNA-binding SAP	ppp1r13l,"protein phosphatase 1, regulatory (inhibitor) subunit 13 like [Source:RefSeq_peptide;Acc:NP_001014342]",ppp1r13l,UNKNOWN,Src homology-3
18	2	0.0298311	-0.0808074	21036	, exosc5, bckdha	exosc5,hypothetical protein LOC751632 [Source:RefSeq_peptide;Acc:NP_001038817],exosc5,EXOSOME COMPLEX EXONUCLEASE RRP46 EC_3.1.13.- RIBOSOMAL RNA PROCESSING 46,"Exoribonuclease, phosphorolytic domain 1"	bckdha,"branched chain keto acid dehydrogenase E1, alpha polypeptide [Source:RefSeq_peptide;Acc:NP_001019590]",bckdha,2 OXOISOVALERATE DEHYDROGENASE SUBUNIT ALPHA MITOCHONDRIAL PRECURSOR EC_1.2.4.4 BRANCHED CHAIN ALPHA KETO ACID DEHYDROGENASE E1 COMPONENT ALPHA CHAIN BCKDH E1 ALPHA,"Dehydrogenase, E1 component"
17	2	0.0300947	-0.385951	261418	, atp6v1ba, vax1	atp6v1ba,"ATPase, H+ transporting, lysosomal, V1 subunit B, member a [Source:RefSeq_peptide;Acc:NP_878298]",atp6v1ba,VACUOLAR ATP SYNTHASE SUBUNIT B EC_3.6.3.14 V ATPASE SUBUNIT B VACUOLAR PROTON PUMP SUBUNIT B,"ATPase, F1/V1/A1 complex, alpha/beta subunit, nucleotide-binding"	vax1,Ventral anterior homeobox 1. [Source:Uniprot/SWISSPROT;Acc:Q801E0],vax1,VENTRAL ANTERIOR HOMEOBOX,Homeobox
2	3	0.030099	0.540144	32497	, zgc:56526, sec22ba, zgc:55943	zgc:56526,hypothetical protein LOC393237 [Source:RefSeq_peptide;Acc:NP_956561],zgc:56526,U3 SMALL NUCLEOLAR RIBONUCLEOPROTEIN IMP3 U3 SNORNP IMP3,RNA-binding S4	sec22ba,Vesicle-trafficking protein SEC22b-A (SEC22 vesicle-trafficking protein homolog B-A). [Source:Uniprot/SWISSPROT;Acc:Q7ZV15],sec22ba,VESICLE TRAFFICKING SEC22B SEC22 VESICLE TRAFFICKING HOMOLOG B,Synaptobrevin	zgc:55943,hypothetical protein LOC406337 [Source:RefSeq_peptide;Acc:NP_998229],zgc:55943,UNCHARACTERIZED,
10	3	0.0301012	-0.0262071	42538	, unknown, rfc3, unknown	,,,ZYGOTE ARREST 1 OOCYTE SPECIFIC MATERNAL EFFECT FACTOR,	rfc3,replication factor C (activator 1) 3 [Source:RefSeq_peptide;Acc:NP_958865],rfc3,REPLICATION FACTOR C SUBUNIT 3 REPLICATION FACTOR C 38 KDA SUBUNIT RFC38 ACTIVATOR 1.38 KDA SUBUNIT A1.38 KDA SUBUNIT RF C 38 KDA SUBUNIT,	,hypothetical protein LOC100000024 [Source:RefSeq_peptide;Acc:NP_001082916],NP_001082916.1,SERINE PROTEASE PRECURSOR HIGH TEMPERATURE REQUIREMENT SERINE PROTEASE,"Peptidase S1C, HrtA/DegP2/Q/S"
[truncated: 604 more rows]

## Sheet: D=25K no tandem
Chr	cluster size	p value	pairwise R	length	gene list	details
[truncated: 1,290 more rows]
