# Supplementary material for: Positive correlation between gene coexpression and positional clustering in the zebrafish genome
Source: BMC Genomics. 2009 Jan 22;10:42. doi: 10.1186/1471-2164-10-42 (PMC2654907; doi:10.1186/1471-2164-10-42)
Supplement: Additional file 4 — Positional clusters formed by genes with GO classes. It contains spreadsheet data from analysis of positional clusters that are composed of genes within GO classes. [file 1471-2164-10-42-S4.xls]

## Sheet: 25K
Cluster ID	Chromo#	Cluster Size	Gene Names		Size of gene clusters
					2	3	4	5	6	7	>=8
				#Clusters formed by genes in some GO clusters	328	48	12	3	2	0	3
2	1	2	Dr.14507.1.A1_at,Dr.22367.1.A1_at		1	0	0	0	0	0	0
5	1	2	Dr.25976.1.A1_at,Dr.10719.1.S1_at		1	0	0	0	0	0	0
6	1	3	Dr.4704.1.A1_at,Dr.19652.1.S1_at,Dr.1565.1.S1_at		0	1	0	0	0	0	0
12	1	2	Dr.18916.1.S1_at,Dr.15723.1.S1_at		1	0	0	0	0	0	0
14	1	2	Dr.24980.1.S1_at,Dr.19494.1.S1_at		1	0	0	0	0	0	0
17	1	2	Dr.15984.1.S1_at,Dr.18349.1.A1_at		1	0	0	0	0	0	0
19	1	2	Dr.676.1.S1_at,Dr.6580.1.A1_at		1	0	0	0	0	0	0
20	1	2	Dr.2062.1.S1_at,Dr.1493.1.A1_at		1	0	0	0	0	0	0
23	1	2	Dr.9196.1.S1_at,Dr.25617.1.A1_at		1	0	0	0	0	0	0
26	1	2	Dr.600.1.S1_at,Dr.7795.1.S1_at		1	0	0	0	0	0	0
30	1	2	Dr.490.1.S1_at,Dr.4907.1.S1_at		1	0	0	0	0	0	0
34	1	2	Dr.2448.1.A1_at,Dr.19224.1.S1_at		1	0	0	0	0	0	0
42	1	3	Dr.5111.1.A1_at,Dr.1591.1.S1_at,Dr.4500.1.A1_at		0	1	0	0	0	0	0
43	1	2	Dr.26471.1.S1_at,Dr.15584.1.S1_at		1	0	0	0	0	0	0
44	1	2	Dr.20383.1.A1_at,Dr.5968.1.S1_at		1	0	0	0	0	0	0
45	1	2	Dr.13756.1.S1_at,Dr.7374.1.A1_at		1	0	0	0	0	0	0
46	1	2	Dr.4224.1.S1_at,Dr.14269.1.A1_at		1	0	0	0	0	0	0
49	1	2	Dr.25689.1.A1_at,Dr.19079.1.S1_at		1	0	0	0	0	0	0
54	1	2	Dr.6819.1.A1_at,Dr.4629.1.A1_at		1	0	0	0	0	0	0
60	1	2	Dr.9952.1.A1_at,Dr.8171.1.S1_at		1	0	0	0	0	0	0
68	2	2	Dr.7171.1.S1_at,Dr.4651.1.S1_at		1	0	0	0	0	0	0
72	2	2	Dr.26505.1.A1_at,Dr.4133.3.S1_at		1	0	0	0	0	0	0
74	2	2	Dr.17519.1.S1_at,Dr.8759.1.S1_at		1	0	0	0	0	0	0
76	2	2	Dr.6099.1.S1_at,Dr.3546.1.S1_at		1	0	0	0	0	0	0
78	2	3	Dr.23900.1.S1_at,Dr.9109.1.A1_at,Dr.20362.1.A1_at		0	1	0	0	0	0	0
80	2	6	Dr.17211.1.S1_at,Dr.15714.1.S1_at,Dr.5758.1.S1_at,Dr.5759.1.A1_at,Dr.5736.1.S1_at,Dr.5769.1.S1_at		0	0	0	0	1	0	0
86	2	2	Dr.14781.1.S1_at,Dr.4773.1.A1_at		1	0	0	0	0	0	0
88	2	2	Dr.2519.1.S1_at,Dr.18807.1.S1_at		1	0	0	0	0	0	0
89	2	2	Dr.6680.1.S1_at,Dr.20528.1.A1_at		1	0	0	0	0	0	0
90	2	2	Dr.24560.1.S1_at,Dr.7338.1.S1_at		1	0	0	0	0	0	0
98	2	3	Dr.25587.1.A1_at,Dr.18679.1.A1_at,Dr.17826.1.S1_at		0	1	0	0	0	0	0
101	2	2	Dr.1012.1.A1_at,Dr.25458.1.S1_at		1	0	0	0	0	0	0
105	2	2	Dr.15941.1.A1_at,Dr.1658.1.A1_at		1	0	0	0	0	0	0
106	2	4	Dr.21062.1.S1_at,Dr.19486.1.A1_at,Dr.24487.1.A1_at,Dr.17327.1.S1_at		0	0	1	0	0	0	0
107	2	2	Dr.18130.2.A1_at,Dr.3224.1.S1_at		1	0	0	0	0	0	0
113	2	2	Dr.12401.1.S1_at,Dr.17502.1.A1_at		1	0	0	0	0	0	0
122	2	2	Dr.1362.1.S1_at,Dr.10438.1.S1_at		1	0	0	0	0	0	0
131	2	2	Dr.10414.1.A1_at,Dr.15973.1.A1_at		1	0	0	0	0	0	0
136	3	2	Dr.9029.1.S1_at,Dr.98.1.A1_at		1	0	0	0	0	0	0
138	3	2	Dr.20053.2.A1_at,Dr.4485.3.A1_at		1	0	0	0	0	0	0
139	3	2	Dr.10575.1.A1_at,Dr.12484.1.S1_at		1	0	0	0	0	0	0
143	3	2	Dr.14424.1.A1_at,Dr.16878.2.A1_a_at		1	0	0	0	0	0	0
146	3	2	Dr.20970.1.S1_at,Dr.13256.1.A1_at		1	0	0	0	0	0	0
150	3	2	Dr.7649.1.A1_at,Dr.25461.1.A1_at		1	0	0	0	0	0	0
151	3	2	Dr.20495.1.S1_at,Dr.7379.1.A1_at		1	0	0	0	0	0	0
152	3	2	DrAffx.1.79.S1_at,Dr.16599.1.A1_at		1	0	0	0	0	0	0
156	3	10	Dr.15717.1.S1_at,Dr.10626.1.A1_at,Dr.2693.1.A1_at,Dr.15716.1.S1_at,Dr.5572.1.S1_at,Dr.509.1.S1_at,Dr.5726.1.S1_at,Dr.5723.1.S1_s_at,Dr.21414.1.A1_at,Dr.21613.1.A1_at		0	0	0	0	0	0	1
159	3	3	Dr.9730.1.A1_at,Dr.3992.1.S1_at,Dr.12169.1.A1_at		0	1	0	0	0	0	0
160	3	2	Dr.14651.1.A1_at,Dr.11335.1.S1_at		1	0	0	0	0	0	0
165	3	2	Dr.24966.1.A1_at,Dr.26367.1.A1_at		1	0	0	0	0	0	0
168	3	2	Dr.17536.2.S1_a_at,Dr.12516.1.S1_at		1	0	0	0	0	0	0
172	3	3	Dr.14395.1.A1_at,Dr.11215.1.A1_at,Dr.12134.3.S1_x_at		0	1	0	0	0	0	0
173	3	3	Dr.10254.1.A1_at,Dr.20272.1.A1_at,Dr.24115.1.S1_at		0	1	0	0	0	0	0
174	3	2	Dr.10952.1.A1_at,Dr.1304.1.S1_at		1	0	0	0	0	0	0
175	3	2	Dr.26126.1.S1_at,Dr.26034.1.A1_at		1	0	0	0	0	0	0
176	3	2	Dr.20591.1.A1_at,Dr.8425.1.S1_at		1	0	0	0	0	0	0
178	3	2	Dr.9155.1.S1_at,Dr.454.1.S1_at		1	0	0	0	0	0	0
179	3	2	Dr.9514.1.A1_at,Dr.4094.1.S1_at		1	0	0	0	0	0	0
180	3	2	Dr.411.1.A1_at,Dr.515.1.A1_at		1	0	0	0	0	0	0
183	3	2	Dr.1232.1.A1_at,Dr.4949.1.A1_at		1	0	0	0	0	0	0
185	3	3	Dr.9761.1.S1_at,Dr.7963.1.S1_at,Dr.7805.1.S1_at		0	1	0	0	0	0	0
188	3	2	Dr.19225.1.S1_at,Dr.3167.1.A1_at		1	0	0	0	0	0	0
192	3	2	Dr.9123.1.A1_at,Dr.22212.1.A1_at		1	0	0	0	0	0	0
193	3	2	Dr.16996.1.A1_at,Dr.7320.1.A1_at		1	0	0	0	0	0	0
195	3	2	Dr.387.1.S1_at,Dr.20522.1.A1_at		1	0	0	0	0	0	0
196	3	2	Dr.18504.1.S1_at,Dr.16868.1.A1_at		1	0	0	0	0	0	0
198	3	4	Dr.7753.1.S1_at,Dr.20928.1.S1_at,DrAffx.1.80.S1_at,Dr.23350.1.S1_at		0	0	1	0	0	0	0
200	3	2	DrAffx.1.85.S1_s_at,Dr.25422.1.S1_s_at		1	0	0	0	0	0	0
204	3	3	Dr.1411.1.S1_at,Dr.25155.1.S1_s_at,Dr.6751.1.S1_at		0	1	0	0	0	0	0
210	4	2	Dr.16123.1.S1_at,Dr.16839.1.S1_at		1	0	0	0	0	0	0
213	4	2	Dr.25683.4.S1_at,Dr.7063.1.A1_at		1	0	0	0	0	0	0
220	4	2	Dr.16436.1.A1_at,Dr.10442.1.A1_at		1	0	0	0	0	0	0
225	4	3	Dr.3730.1.A1_at,Dr.3312.1.A1_at,Dr.3690.1.S1_at		0	1	0	0	0	0	0
226	4	2	Dr.17685.1.A1_at,Dr.8194.1.S1_at		1	0	0	0	0	0	0
227	4	2	Dr.10241.1.S1_at,Dr.7344.1.A1_at		1	0	0	0	0	0	0
228	4	2	Dr.6142.1.A1_at,Dr.7318.1.S1_at		1	0	0	0	0	0	0
231	4	2	Dr.2974.1.A1_at,Dr.3873.1.A1_at		1	0	0	0	0	0	0
232	4	2	Dr.729.1.S1_at,Dr.11283.1.A1_at		1	0	0	0	0	0	0
233	4	2	Dr.6069.1.S1_at,Dr.12402.1.S1_at		1	0	0	0	0	0	0
235	4	2	Dr.18975.1.A1_at,Dr.16822.1.A1_at		1	0	0	0	0	0	0
237	4	2	Dr.13658.1.S1_at,Dr.7372.1.S1_at		1	0	0	0	0	0	0
246	4	2	Dr.8300.1.S1_at,DrAffx.2.28.S1_at		1	0	0	0	0	0	0
247	4	2	Dr.21306.1.A1_at,Dr.24628.1.S1_at		1	0	0	0	0	0	0
255	5	2	Dr.25204.1.S1_at,Dr.16763.1.S1_at		1	0	0	0	0	0	0
264	5	2	Dr.5674.1.A1_at,Dr.5585.1.S1_at		1	0	0	0	0	0	0
266	5	2	Dr.528.1.A1_at,Dr.11824.1.S1_at		1	0	0	0	0	0	0
267	5	3	Dr.2052.1.S1_at,Dr.14744.1.A1_at,Dr.12845.1.S1_at		0	1	0	0	0	0	0
269	5	2	DrAffx.1.54.S1_at,Dr.15721.1.S1_at		1	0	0	0	0	0	0
274	5	2	Dr.1630.1.S1_at,Dr.2174.1.A1_at		1	0	0	0	0	0	0
275	5	2	Dr.11722.1.S1_at,Dr.9838.1.S1_at		1	0	0	0	0	0	0
283	5	2	Dr.9443.1.A1_at,Dr.2452.2.A1_a_at		1	0	0	0	0	0	0
286	5	2	Dr.14292.1.S1_at,Dr.24686.1.S1_at		1	0	0	0	0	0	0
287	5	3	Dr.11971.1.A1_at,Dr.9399.1.A1_at,Dr.25657.1.A1_at		0	1	0	0	0	0	0
288	5	2	Dr.10938.1.A1_at,Dr.15440.1.A1_at		1	0	0	0	0	0	0
294	5	2	Dr.11838.1.S1_at,Dr.18672.1.A1_at		1	0	0	0	0	0	0
296	5	3	Dr.9145.1.S1_at,Dr.14325.1.S1_at,Dr.2140.1.A1_at		0	1	0	0	0	0	0
301	5	3	Dr.8088.1.S1_at,Dr.24033.1.S1_at,Dr.17656.1.A1_at		0	1	0	0	0	0	0
302	5	2	Dr.10070.1.A1_at,Dr.19902.1.S1_at		1	0	0	0	0	0	0
305	5	2	Dr.7225.1.S1_at,Dr.22965.1.S1_at		1	0	0	0	0	0	0
306	5	3	Dr.13110.1.A1_at,Dr.18588.1.S1_at,Dr.25166.1.S1_at		0	1	0	0	0	0	0
307	5	2	Dr.23943.1.S1_at,Dr.25189.1.S1_at		1	0	0	0	0	0	0
311	5	2	Dr.4167.1.A1_at,Dr.13193.1.A1_at		1	0	0	0	0	0	0
317	5	2	Dr.17015.1.S1_at,Dr.11577.1.A1_at		1	0	0	0	0	0	0
318	5	2	Dr.26453.1.S1_at,Dr.11772.1.A1_at		1	0	0	0	0	0	0
320	5	2	Dr.20417.1.S1_at,Dr.16990.1.S1_at		1	0	0	0	0	0	0
322	5	2	Dr.1190.1.S1_at,Dr.4833.1.S1_at		1	0	0	0	0	0	0
323	5	2	Dr.9192.1.A1_at,Dr.17453.1.A1_at		1	0	0	0	0	0	0
324	5	2	Dr.17710.1.A1_at,Dr.24995.4.S1_at		1	0	0	0	0	0	0
329	5	2	Dr.1462.1.S1_at,Dr.3696.1.S1_at		1	0	0	0	0	0	0
331	5	3	Dr.8403.1.A1_at,Dr.5579.1.A1_at,Dr.4751.1.S1_a_at		0	1	0	0	0	0	0
332	5	4	Dr.22206.1.A1_at,Dr.20183.1.A1_at,Dr.7184.1.A1_at,Dr.4420.1.S1_at		0	0	1	0	0	0	0
342	6	2	Dr.13835.1.A1_at,Dr.14423.1.S1_at		1	0	0	0	0	0	0
352	6	2	Dr.123.1.S1_at,Dr.1043.1.S1_at		1	0	0	0	0	0	0
356	6	2	Dr.1707.1.S1_at,Dr.275.1.S1_at		1	0	0	0	0	0	0
358	6	2	Dr.16135.1.S1_s_at,Dr.17401.1.A1_at		1	0	0	0	0	0	0
363	6	2	Dr.13969.1.A1_at,Dr.1164.1.S1_at		1	0	0	0	0	0	0
366	6	2	Dr.9621.1.A1_at,Dr.20778.1.S1_at		1	0	0	0	0	0	0
369	6	3	Dr.8102.1.S1_at,Dr.9850.1.A1_at,Dr.8103.1.S1_at		0	1	0	0	0	0	0
371	6	2	Dr.18925.1.A1_at,Dr.9899.1.S1_at		1	0	0	0	0	0	0
374	6	2	Dr.10744.1.S1_at,Dr.7801.1.A1_at		1	0	0	0	0	0	0
385	6	2	Dr.9926.1.S1_at,Dr.12022.1.A1_at		1	0	0	0	0	0	0
388	6	2	Dr.504.1.S1_at,Dr.9060.1.S1_at		1	0	0	0	0	0	0
389	6	2	Dr.10293.2.S1_a_at,Dr.10524.1.S1_at		1	0	0	0	0	0	0
394	6	3	Dr.17187.1.S1_at,Dr.7876.1.S1_at,Dr.2219.1.A1_at		0	1	0	0	0	0	0
396	6	3	DrAffx.1.21.S1_at,Dr.366.1.S1_at,Dr.3408.1.A1_at		0	1	0	0	0	0	0
400	7	2	Dr.10640.1.S1_at,Dr.5775.1.S1_at		1	0	0	0	0	0	0
407	7	2	Dr.17351.1.A1_at,Dr.12407.1.S1_at		1	0	0	0	0	0	0
410	7	2	Dr.8162.1.S1_at,Dr.8163.1.S1_at		1	0	0	0	0	0	0
414	7	2	Dr.23652.1.A1_at,Dr.10548.1.S1_at		1	0	0	0	0	0	0
415	7	2	Dr.16762.1.S1_at,Dr.3545.1.A1_at		1	0	0	0	0	0	0
420	7	2	Dr.10669.1.S1_at,Dr.17571.1.S1_at		1	0	0	0	0	0	0
424	7	3	Dr.17491.1.A1_at,Dr.10662.1.A1_at,Dr.21594.1.A1_at		0	1	0	0	0	0	0
428	7	2	Dr.17500.1.A1_at,Dr.18194.1.A1_at		1	0	0	0	0	0	0
429	7	2	Dr.880.1.A1_at,Dr.8723.1.S1_at		1	0	0	0	0	0	0
433	7	4	Dr.18527.1.S1_at,Dr.214.1.A1_at,Dr.15768.1.A1_at,Dr.12768.1.A1_at		0	0	1	0	0	0	0
443	7	2	Dr.3581.1.S1_a_at,Dr.3581.1.S1_at		1	0	0	0	0	0	0
445	7	2	Dr.15651.1.A1_at,Dr.11542.1.A1_at		1	0	0	0	0	0	0
446	7	2	Dr.22050.1.A1_at,Dr.3143.1.S1_at		1	0	0	0	0	0	0
448	7	2	Dr.15663.1.S1_at,Dr.12055.1.S1_at		1	0	0	0	0	0	0
456	7	2	Dr.6289.1.S1_at,Dr.13076.1.S1_at		1	0	0	0	0	0	0
461	7	2	Dr.614.1.S2_at,Dr.20582.1.S1_at		1	0	0	0	0	0	0
468	7	2	Dr.23043.1.A1_at,Dr.16044.1.S1_at		1	0	0	0	0	0	0
470	7	3	Dr.1899.2.A1_at,Dr.18524.1.A1_at,Dr.25277.1.S1_at		0	1	0	0	0	0	0
483	8	2	Dr.13589.1.A1_at,Dr.14419.1.S1_at		1	0	0	0	0	0	0
487	8	2	Dr.8113.1.S1_at,Dr.20033.1.S1_at		1	0	0	0	0	0	0
499	8	2	Dr.146.1.A1_at,Dr.13404.1.A1_at		1	0	0	0	0	0	0
500	8	2	Dr.13517.1.S1_at,Dr.6442.1.A1_at		1	0	0	0	0	0	0
502	8	2	Dr.8180.1.S1_at,Dr.7469.1.S1_at		1	0	0	0	0	0	0
504	8	2	Dr.7930.1.S1_at,Dr.26334.1.A1_at		1	0	0	0	0	0	0
510	8	2	Dr.8095.1.A1_at,Dr.7824.1.S1_at		1	0	0	0	0	0	0
513	8	2	Dr.3113.1.S1_at,Dr.5240.1.S1_at		1	0	0	0	0	0	0
519	8	2	Dr.7010.1.S1_at,Dr.25651.1.A1_at		1	0	0	0	0	0	0
524	8	2	Dr.8047.1.S1_at,Dr.26339.1.A1_at		1	0	0	0	0	0	0
526	8	2	Dr.4295.1.S1_at,Dr.19593.1.A1_at		1	0	0	0	0	0	0
534	8	2	Dr.22806.1.A1_at,Dr.19458.1.A1_at		1	0	0	0	0	0	0
548	9	2	Dr.2.1.S1_at,Dr.128.1.S1_at		1	0	0	0	0	0	0
555	9	2	Dr.8687.1.S1_at,Dr.2900.1.A1_at		1	0	0	0	0	0	0
559	9	2	Dr.199.1.A1_at,Dr.2330.1.A1_at		1	0	0	0	0	0	0
560	9	2	Dr.15878.1.A1_at,Dr.2906.1.S1_at		1	0	0	0	0	0	0
563	9	2	Dr.17400.1.S1_at,Dr.2536.1.S1_at		1	0	0	0	0	0	0
570	9	2	Dr.9686.1.A1_at,DrAffx.2.4.S1_at		1	0	0	0	0	0	0
571	9	2	Dr.11312.1.S1_at,Dr.7108.1.S1_at		1	0	0	0	0	0	0
574	9	2	Dr.11998.1.S1_at,Dr.9633.1.A1_at		1	0	0	0	0	0	0
578	9	2	Dr.2941.1.S1_at,Dr.7335.1.A1_at		1	0	0	0	0	0	0
581	9	2	Dr.24235.1.A1_at,Dr.13365.1.S1_at		1	0	0	0	0	0	0
585	9	2	Dr.13717.1.S1_at,Dr.7273.1.A1_at		1	0	0	0	0	0	0
587	9	2	Dr.11033.1.S1_at,Dr.2961.1.S1_at		1	0	0	0	0	0	0
588	9	2	Dr.24995.5.A1_at,Dr.16470.1.A1_at		1	0	0	0	0	0	0
594	10	2	Dr.14716.1.A1_at,Dr.26464.1.S1_at		1	0	0	0	0	0	0
599	10	2	Dr.20939.1.S1_at,Dr.2964.1.S1_at		1	0	0	0	0	0	0
601	10	2	Dr.16691.1.S1_at,Dr.23466.1.S1_at		1	0	0	0	0	0	0
605	10	2	Dr.19937.1.S1_at,Dr.18843.1.S1_at		1	0	0	0	0	0	0
618	10	3	Dr.19751.1.A1_at,Dr.1519.1.S1_at,Dr.12860.1.A1_at		0	1	0	0	0	0	0
621	10	2	Dr.21921.1.A1_at,Dr.691.1.S1_at		1	0	0	0	0	0	0
623	10	2	Dr.5018.1.A1_at,Dr.17380.1.S1_at		1	0	0	0	0	0	0
627	10	2	Dr.26338.1.A1_at,Dr.11982.1.S1_at		1	0	0	0	0	0	0
632	10	2	Dr.7894.1.S1_at,Dr.5468.1.S1_at		1	0	0	0	0	0	0
633	10	2	Dr.15062.1.S1_at,Dr.10429.1.A1_at		1	0	0	0	0	0	0
634	10	2	Dr.808.1.S1_at,Dr.19888.1.S1_at		1	0	0	0	0	0	0
635	10	2	Dr.5120.1.S1_at,Dr.12920.1.S1_at		1	0	0	0	0	0	0
640	11	3	Dr.5729.1.S1_at,Dr.15715.1.S1_at,Dr.5722.1.S1_at		0	1	0	0	0	0	0
643	11	2	Dr.17883.1.S1_at,Dr.263.1.S1_a_at		1	0	0	0	0	0	0
644	11	2	Dr.7311.1.S1_at,Dr.1237.1.S1_at		1	0	0	0	0	0	0
650	11	2	Dr.2978.1.S1_at,Dr.3375.1.A1_at		1	0	0	0	0	0	0
660	11	3	Dr.23470.1.S1_s_at,Dr.4848.1.S1_at,Dr.5220.1.S1_at		0	1	0	0	0	0	0
661	11	2	Dr.3433.1.S1_at,Dr.11449.1.A1_at		1	0	0	0	0	0	0
664	11	3	Dr.26150.1.A1_at,Dr.20010.15.A1_at,Dr.8097.1.S1_at		0	1	0	0	0	0	0
666	11	2	Dr.13687.1.S1_at,Dr.3780.1.S1_at		1	0	0	0	0	0	0
672	11	2	Dr.16025.1.S1_at,Dr.25493.2.A1_at		1	0	0	0	0	0	0
685	12	2	Dr.11711.1.A1_at,Dr.19766.1.A1_at		1	0	0	0	0	0	0
686	12	2	Dr.15094.1.A1_at,Dr.5479.1.S1_at		1	0	0	0	0	0	0
695	12	2	Dr.5559.1.S1_at,Dr.20375.1.A1_at		1	0	0	0	0	0	0
696	12	3	Dr.15359.1.S1_at,Dr.460.1.A1_at,Dr.5434.4.S1_at		0	1	0	0	0	0	0
697	12	2	Dr.4249.1.S1_at,Dr.18777.1.S1_at		1	0	0	0	0	0	0
698	12	2	Dr.7298.1.S1_at,Dr.2071.1.S1_at		1	0	0	0	0	0	0
703	12	3	Dr.18047.1.A1_at,Dr.25492.1.S1_at,Dr.137.1.S1_at		0	1	0	0	0	0	0
705	12	3	DrAffx.2.19.S1_at,Dr.14286.1.A1_at,Dr.916.1.S1_at		0	1	0	0	0	0	0
708	12	2	Dr.7592.1.S1_at,Dr.7919.1.S1_at		1	0	0	0	0	0	0
715	12	2	Dr.5727.1.S1_at,Dr.5725.1.S1_at		1	0	0	0	0	0	0
717	12	2	Dr.5756.1.S1_at,Dr.74.1.S1_at		1	0	0	0	0	0	0
720	12	2	Dr.76.2.A1_a_at,Dr.17541.1.S1_at		1	0	0	0	0	0	0
725	12	2	Dr.19674.1.A1_at,Dr.18289.1.S1_at		1	0	0	0	0	0	0
731	13	2	Dr.7107.1.A1_at,Dr.16326.1.A1_at		1	0	0	0	0	0	0
733	13	2	Dr.13792.1.S1_at,Dr.18648.1.S1_at		1	0	0	0	0	0	0
735	13	2	Dr.616.1.S1_at,Dr.8955.1.S1_at		1	0	0	0	0	0	0
737	13	2	Dr.3907.1.S1_at,Dr.15126.1.A1_at		1	0	0	0	0	0	0
744	13	2	Dr.25515.1.S1_at,DrAffx.1.2.S1_at		1	0	0	0	0	0	0
745	13	3	Dr.3335.1.A1_at,Dr.16130.1.S1_at,Dr.20966.1.S1_at		0	1	0	0	0	0	0
746	13	2	Dr.15521.1.S1_at,Dr.2897.1.S1_at		1	0	0	0	0	0	0
755	13	2	Dr.2761.1.A1_at,Dr.2389.1.A1_at		1	0	0	0	0	0	0
757	13	2	Dr.20167.5.S1_at,Dr.16562.1.S1_at		1	0	0	0	0	0	0
759	13	3	Dr.14012.1.S1_at,Dr.22149.1.A1_at,Dr.16014.1.S1_at		0	1	0	0	0	0	0
771	13	3	Dr.7875.1.S1_at,Dr.20956.1.S1_at,Dr.26486.1.S1_at		0	1	0	0	0	0	0
774	13	4	Dr.2512.1.A1_at,Dr.8896.1.A1_at,Dr.15115.1.S1_at,Dr.9681.1.A1_at		0	0	1	0	0	0	0
776	13	2	Dr.14950.1.A1_at,Dr.9637.1.S1_at		1	0	0	0	0	0	0
777	13	2	Dr.4661.1.A1_at,Dr.11725.1.S1_at		1	0	0	0	0	0	0
778	13	2	Dr.15252.1.S1_at,Dr.15600.1.S1_at		1	0	0	0	0	0	0
779	13	2	Dr.7685.1.S1_at,Dr.2200.1.A1_at		1	0	0	0	0	0	0
782	13	2	Dr.13298.1.S1_at,Dr.23861.1.A1_at		1	0	0	0	0	0	0
786	13	2	Dr.10457.1.S1_at,Dr.10458.1.S1_at		1	0	0	0	0	0	0
793	14	2	Dr.17452.1.S1_at,Dr.16865.1.S1_at		1	0	0	0	0	0	0
795	14	2	Dr.1368.1.S1_a_at,Dr.14439.1.A1_at		1	0	0	0	0	0	0
797	14	2	Dr.14046.1.S1_at,Dr.16666.1.A1_at		1	0	0	0	0	0	0
800	14	2	Dr.923.1.A1_at,Dr.14496.1.S1_a_at		1	0	0	0	0	0	0
802	14	2	Dr.13622.1.A1_at,Dr.13171.1.A1_at		1	0	0	0	0	0	0
812	14	2	Dr.11431.1.S1_at,Dr.18431.1.S1_at		1	0	0	0	0	0	0
814	14	2	Dr.271.1.S1_at,Dr.18287.2.A1_at		1	0	0	0	0	0	0
817	14	2	Dr.620.1.S1_at,Dr.7036.1.S1_at		1	0	0	0	0	0	0
820	14	2	Dr.555.1.S1_at,Dr.26442.1.S1_at		1	0	0	0	0	0	0
823	14	2	Dr.23352.1.S1_at,Dr.15371.1.A1_at		1	0	0	0	0	0	0
830	14	4	Dr.9072.1.S1_at,Dr.7304.1.S1_at,Dr.1668.1.S1_at,Dr.14775.1.A1_at		0	0	1	0	0	0	0
842	14	2	Dr.12317.1.A1_at,Dr.14416.1.A1_at		1	0	0	0	0	0	0
844	14	2	Dr.10325.1.A1_at,Dr.13531.1.A1_at		1	0	0	0	0	0	0
851	15	3	Dr.5038.1.S1_at,Dr.1056.1.S1_at,Dr.3454.1.S1_at		0	1	0	0	0	0	0
852	15	2	Dr.4181.1.S1_at,Dr.13661.1.S1_at		1	0	0	0	0	0	0
855	15	3	Dr.16183.1.S1_at,Dr.5208.1.A1_at,Dr.11474.1.S1_at		0	1	0	0	0	0	0
858	15	2	Dr.24528.1.S1_at,Dr.13150.1.A1_at		1	0	0	0	0	0	0
866	15	2	Dr.16687.1.S1_at,Dr.3169.1.A1_at		1	0	0	0	0	0	0
867	15	2	Dr.12975.1.A1_at,Dr.25494.1.A1_at		1	0	0	0	0	0	0
869	15	2	Dr.14848.1.A1_at,Dr.17681.1.S1_at		1	0	0	0	0	0	0
872	15	2	Dr.8234.1.S1_at,Dr.8233.1.S1_at		1	0	0	0	0	0	0
873	15	3	Dr.22148.1.A1_at,Dr.25862.1.A1_at,Dr.4573.1.A1_at		0	1	0	0	0	0	0
874	15	17	Dr.15707.1.S1_at,Dr.15702.1.S1_at,Dr.5783.1.S1_at,Dr.552.1.S1_at,Dr.551.1.S1_at,Dr.5784.1.S1_at,Dr.550.1.S1_at,Dr.19907.1.S1_at,Dr.549.1.S1_at,Dr.19571.1.S1_at,Dr.19906.1.S1_at,Dr.19908.1.S1_s_at,Dr.548.1.S1_at,Dr.15706.1.S1_at,Dr.15704.1.S1_at,Dr.15703.1.S1_at,Dr.15705.1.S1_at		0	0	0	0	0	0	1
877	15	2	Dr.17450.1.A1_at,Dr.4930.1.A1_at		1	0	0	0	0	0	0
891	16	2	Dr.24823.1.A1_at,Dr.14960.1.S1_at		1	0	0	0	0	0	0
892	16	5	Dr.14021.1.A1_at,Dr.15718.1.S1_at,Dr.10666.1.S1_at,Dr.5721.1.S1_at,Dr.19904.1.S1_at		0	0	0	1	0	0	0
896	16	4	Dr.4048.1.S1_at,Dr.24219.5.S1_at,Dr.25714.1.A1_at,Dr.15425.1.S1_at		0	0	1	0	0	0	0
903	16	2	Dr.14110.1.A1_at,Dr.20822.1.S1_at		1	0	0	0	0	0	0
905	16	2	Dr.20841.1.S1_at,Dr.10016.1.A1_at		1	0	0	0	0	0	0
912	16	2	Dr.10311.1.S1_at,Dr.24964.1.S1_at		1	0	0	0	0	0	0
921	16	2	Dr.6109.1.A1_at,Dr.17688.1.S1_at		1	0	0	0	0	0	0
923	16	3	Dr.18456.1.A1_at,Dr.8371.1.S1_at,Dr.18465.1.A1_at		0	1	0	0	0	0	0
924	16	2	Dr.26430.1.A1_at,Dr.11332.1.A1_at		1	0	0	0	0	0	0
926	16	2	Dr.17277.1.S1_at,Dr.15720.1.S1_at		1	0	0	0	0	0	0
927	16	2	Dr.23559.1.S1_at,Dr.15870.1.S1_at		1	0	0	0	0	0	0
932	16	2	Dr.11823.1.S1_at,Dr.5605.4.S1_at		1	0	0	0	0	0	0
940	17	5	Dr.987.1.S1_at,Dr.26112.1.A1_at,Dr.7938.1.S1_at,Dr.4770.1.A1_at,Dr.3743.1.S1_at		0	0	0	1	0	0	0
941	17	2	Dr.14462.1.S1_at,Dr.17178.1.S1_at		1	0	0	0	0	0	0
944	17	2	Dr.1463.1.S1_at,Dr.307.1.S1_at		1	0	0	0	0	0	0
950	17	3	Dr.4816.1.A1_at,Dr.2724.2.A1_at,Dr.12715.1.S1_at		0	1	0	0	0	0	0
953	17	2	Dr.15661.1.S1_at,Dr.24758.2.S1_at		1	0	0	0	0	0	0
963	17	3	Dr.9205.1.S1_at,Dr.21771.1.A1_at,DrAffx.2.41.S1_s_at		0	1	0	0	0	0	0
964	17	2	Dr.15711.1.S1_at,Dr.7340.1.A1_at		1	0	0	0	0	0	0
967	17	2	Dr.16959.1.S1_at,Dr.7237.1.S1_at		1	0	0	0	0	0	0
974	17	2	Dr.1467.2.S1_a_at,Dr.2317.1.A1_at		1	0	0	0	0	0	0
980	17	2	Dr.16693.1.A1_at,Dr.17269.1.A1_at		1	0	0	0	0	0	0
988	18	2	Dr.14189.1.S1_at,Dr.13011.1.A1_at		1	0	0	0	0	0	0
989	18	3	Dr.24916.2.S1_at,Dr.15767.1.A1_at,Dr.989.1.S1_at		0	1	0	0	0	0	0
993	18	2	Dr.20479.1.S1_at,Dr.7926.1.A1_at		1	0	0	0	0	0	0
997	18	2	Dr.15374.1.A1_at,Dr.7291.1.S1_at		1	0	0	0	0	0	0
999	18	2	Dr.1599.1.S1_at,Dr.25160.1.S1_at		1	0	0	0	0	0	0
1001	18	2	Dr.14052.1.A1_at,Dr.5321.1.A1_at		1	0	0	0	0	0	0
1008	18	2	Dr.6391.2.S1_at,Dr.13975.1.S1_at		1	0	0	0	0	0	0
1009	18	2	Dr.421.1.A1_at,Dr.3514.1.S1_at		1	0	0	0	0	0	0
1010	18	3	Dr.17749.1.A1_at,Dr.4585.1.S1_at,Dr.1663.1.A1_at		0	1	0	0	0	0	0
1011	18	2	Dr.4194.1.A1_at,Dr.19303.1.A1_at		1	0	0	0	0	0	0
1013	18	2	Dr.21019.1.S1_at,Dr.10674.1.S1_at		1	0	0	0	0	0	0
1014	18	2	Dr.7882.1.A1_a_at,Dr.11087.1.A1_at		1	0	0	0	0	0	0
1015	18	2	Dr.16808.1.A1_at,Dr.25567.1.S1_at		1	0	0	0	0	0	0
1018	18	2	Dr.5659.1.A1_at,Dr.4371.1.A1_at		1	0	0	0	0	0	0
1019	18	2	Dr.941.1.S1_at,Dr.5902.1.S1_at		1	0	0	0	0	0	0
1020	18	2	Dr.26475.1.S1_at,Dr.20787.1.A1_at		1	0	0	0	0	0	0
1023	19	2	Dr.13842.1.A1_at,Dr.20972.1.S1_at		1	0	0	0	0	0	0
1024	19	2	Dr.14413.1.A1_at,Dr.1603.1.A1_at		1	0	0	0	0	0	0
1025	19	2	Dr.25597.1.S1_at,Dr.22128.1.A1_at		1	0	0	0	0	0	0
1028	19	2	Dr.3249.1.A1_at,Dr.2377.1.A1_at		1	0	0	0	0	0	0
1029	19	3	Dr.8141.1.S1_at,Dr.8140.1.S1_at,Dr.9528.1.S1_at		0	1	0	0	0	0	0
1030	19	4	Dr.6237.1.S1_at,Dr.15097.1.A1_at,Dr.21010.1.S1_at,Dr.8062.1.S1_at		0	0	1	0	0	0	0
1032	19	2	Dr.18415.1.A1_at,Dr.18038.1.S1_at		1	0	0	0	0	0	0
1034	19	2	Dr.6354.1.S1_at,Dr.25310.1.A1_at		1	0	0	0	0	0	0
1037	19	2	Dr.19663.1.A1_at,Dr.2970.1.S1_at		1	0	0	0	0	0	0
1040	19	6	Dr.8101.1.S1_a_at,Dr.8183.1.S1_at,Dr.2821.1.A1_at,Dr.19905.1.S1_at,Dr.24774.1.S1_at,Dr.21031.1.S1_at		0	0	0	0	1	0	0
1042	19	2	Dr.11549.1.S1_at,Dr.15712.1.S1_at		1	0	0	0	0	0	0
1043	19	2	Dr.14420.1.A1_at,Dr.4183.1.S1_at		1	0	0	0	0	0	0
1044	19	2	Dr.16567.1.S1_at,Dr.4049.1.S1_at		1	0	0	0	0	0	0
1048	19	2	Dr.25168.1.S1_at,Dr.723.1.A1_at		1	0	0	0	0	0	0
1050	19	2	Dr.188.1.A1_at,Dr.14818.1.A1_at		1	0	0	0	0	0	0
1052	19	2	Dr.15450.1.A1_at,Dr.24217.1.S1_at		1	0	0	0	0	0	0
1054	19	2	Dr.6288.1.S1_at,Dr.14411.1.S1_at		1	0	0	0	0	0	0
1055	19	2	Dr.11392.1.A1_at,Dr.14079.1.S1_at		1	0	0	0	0	0	0
1057	19	2	Dr.10261.1.S1_at,Dr.25176.1.S1_at		1	0	0	0	0	0	0
1062	19	2	Dr.24253.1.S1_at,Dr.18514.1.S1_at		1	0	0	0	0	0	0
1063	19	3	Dr.16701.1.A1_at,Dr.17279.1.A1_at,Dr.16546.1.S1_at		0	1	0	0	0	0	0
1066	19	2	Dr.145.1.S1_at,Dr.429.1.S1_at		1	0	0	0	0	0	0
1069	19	2	Dr.14120.1.A1_at,Dr.24981.1.S1_at		1	0	0	0	0	0	0
1070	19	2	Dr.12107.1.A1_at,Dr.7345.1.S1_at		1	0	0	0	0	0	0
1071	19	2	Dr.14688.1.S1_at,Dr.18880.1.A1_at		1	0	0	0	0	0	0
1074	19	2	Dr.7253.1.S1_at,Dr.4553.1.A1_at		1	0	0	0	0	0	0
1078	20	2	Dr.25742.1.A1_at,DrAffx.1.12.S1_at		1	0	0	0	0	0	0
1080	20	2	Dr.16507.1.A1_at,Dr.10125.1.S1_at		1	0	0	0	0	0	0
1082	20	2	Dr.25148.1.S1_x_at,Dr.6397.1.S1_at		1	0	0	0	0	0	0
1096	20	2	Dr.22687.1.S1_at,Dr.2671.1.S1_at		1	0	0	0	0	0	0
1102	20	2	Dr.5645.1.S1_at,Dr.22835.1.A1_at		1	0	0	0	0	0	0
1103	20	5	Dr.6686.2.A1_a_at,Dr.26358.1.A1_at,Dr.983.1.S1_at,Dr.25426.1.S1_at,DrAffx.2.92.S1_at		0	0	0	1	0	0	0
1105	20	2	Dr.1692.1.S1_at,Dr.10717.1.S1_at		1	0	0	0	0	0	0
1106	20	4	Dr.503.1.S1_at,Dr.16595.1.S1_at,Dr.22569.1.S1_at,Dr.20148.1.A1_at		0	0	1	0	0	0	0
1108	20	2	Dr.13114.1.A1_at,Dr.8966.1.S1_at		1	0	0	0	0	0	0
1110	20	4	Dr.25166.2.S1_at,Dr.25594.1.A1_at,Dr.15473.1.A1_at,Dr.2579.1.S1_at		0	0	1	0	0	0	0
1116	20	2	Dr.18466.1.A1_at,Dr.5216.1.S1_at		1	0	0	0	0	0	0
1121	20	2	Dr.22673.1.A1_at,Dr.17217.1.S1_at		1	0	0	0	0	0	0
1127	20	2	Dr.3238.1.A1_at,Dr.1691.1.S1_at		1	0	0	0	0	0	0
1136	20	3	Dr.582.1.S1_a_at,Dr.7140.1.A1_at,Dr.4243.1.A1_at		0	1	0	0	0	0	0
1142	20	2	Dr.25536.1.A1_at,Dr.610.1.S1_at		1	0	0	0	0	0	0
1146	20	2	Dr.18707.1.S1_at,Dr.4806.1.A1_at		1	0	0	0	0	0	0
1147	20	2	Dr.19916.2.A1_s_at,Dr.23435.1.S1_at		1	0	0	0	0	0	0
1148	20	3	Dr.6190.1.A1_at,Dr.1455.1.S1_at,Dr.340.1.S1_at		0	1	0	0	0	0	0
1150	20	2	Dr.8587.1.A1_at,Dr.12583.1.S1_at		1	0	0	0	0	0	0
1151	20	2	Dr.14072.1.S1_at,Dr.5541.1.S1_at		1	0	0	0	0	0	0
1155	21	2	Dr.18562.1.A1_a_at,Dr.26326.1.S1_at		1	0	0	0	0	0	0
1156	21	3	Dr.3196.1.S1_at,Dr.14549.1.S1_at,Dr.14916.1.A1_at		0	1	0	0	0	0	0
1158	21	2	Dr.3953.1.S1_at,Dr.25558.1.A1_at		1	0	0	0	0	0	0
1160	21	2	Dr.4283.1.A1_at,Dr.13994.1.S1_at		1	0	0	0	0	0	0
1163	21	3	Dr.3569.1.S1_at,Dr.7497.1.S1_at,Dr.830.1.A1_at		0	1	0	0	0	0	0
1164	21	2	Dr.15106.1.S1_at,Dr.4453.1.S1_at		1	0	0	0	0	0	0
1165	21	2	Dr.12453.1.A1_at,Dr.5842.1.A1_at		1	0	0	0	0	0	0
1168	21	2	Dr.17260.1.A1_at,Dr.16670.1.S1_at		1	0	0	0	0	0	0
1174	21	2	Dr.1867.1.S1_at,Dr.9961.1.S1_at		1	0	0	0	0	0	0
1175	21	3	Dr.12596.1.S1_at,Dr.994.1.S1_at,Dr.5719.1.A1_at		0	1	0	0	0	0	0
1177	21	2	Dr.16769.1.A1_at,Dr.19668.1.A1_at		1	0	0	0	0	0	0
1179	21	2	Dr.16388.1.A1_at,Dr.25278.1.A1_at		1	0	0	0	0	0	0
1182	21	2	Dr.18796.1.S1_at,Dr.1551.1.A1_at		1	0	0	0	0	0	0
1183	21	2	Dr.17933.1.S1_at,Dr.10136.1.S1_at		1	0	0	0	0	0	0
1184	21	2	Dr.1425.1.S1_at,Dr.6422.1.S1_at		1	0	0	0	0	0	0
1186	21	2	Dr.4082.1.A1_at,Dr.18233.1.A1_at		1	0	0	0	0	0	0
1188	21	2	Dr.898.1.S1_at,Dr.25133.7.S1_a_at		1	0	0	0	0	0	0
1190	21	2	Dr.10339.1.S1_at,Dr.10462.1.S1_at		1	0	0	0	0	0	0
1192	21	2	Dr.12921.1.A1_at,Dr.743.1.S1_at		1	0	0	0	0	0	0
1194	21	2	Dr.4041.1.A1_at,Dr.4787.1.A1_at		1	0	0	0	0	0	0
1203	22	2	Dr.10331.1.S1_at,Dr.10330.1.S1_at		1	0	0	0	0	0	0
1209	22	2	Dr.2291.1.S1_at,Dr.6242.1.A1_at		1	0	0	0	0	0	0
1211	22	4	Dr.4959.1.A1_at,Dr.19704.1.A1_at,Dr.13817.1.A1_at,Dr.15327.1.A1_at		0	0	1	0	0	0	0
1213	22	2	Dr.9366.1.A1_at,Dr.761.1.A1_at		1	0	0	0	0	0	0
1216	22	2	Dr.11211.1.S1_at,Dr.3559.1.A1_at		1	0	0	0	0	0	0
1218	22	2	Dr.5470.1.A1_at,Dr.17508.1.A1_at		1	0	0	0	0	0	0
1228	22	2	Dr.11558.1.A1_at,Dr.1053.1.A1_at		1	0	0	0	0	0	0
1230	22	2	Dr.14825.1.S1_at,Dr.26533.1.A1_at		1	0	0	0	0	0	0
1231	22	2	Dr.5545.1.S1_at,Dr.5496.1.S1_at		1	0	0	0	0	0	0
1238	22	2	Dr.8167.1.S1_a_at,Dr.13259.1.A1_at		1	0	0	0	0	0	0
1240	22	2	Dr.1104.1.A1_at,Dr.23813.1.S1_at		1	0	0	0	0	0	0
1241	22	2	Dr.13168.1.S1_at,Dr.25042.1.A1_at		1	0	0	0	0	0	0
1244	23	2	Dr.25199.1.A1_at,Dr.2494.1.A1_at		1	0	0	0	0	0	0
1248	23	2	Dr.7898.1.S1_at,Dr.9070.1.A1_at		1	0	0	0	0	0	0
1254	23	2	Dr.3118.1.A1_a_at,Dr.3007.1.S1_at		1	0	0	0	0	0	0
1264	23	2	Dr.9653.1.A1_at,Dr.12290.1.S1_at		1	0	0	0	0	0	0
1267	23	2	Dr.25702.1.A1_at,Dr.5031.1.S1_at		1	0	0	0	0	0	0
1272	23	2	Dr.10629.1.S1_at,Dr.3589.1.A1_at		1	0	0	0	0	0	0
1273	23	2	Dr.8001.6.S1_a_at,Dr.15701.1.S1_at		1	0	0	0	0	0	0
1275	23	2	Dr.14256.1.S1_at,Dr.18505.1.S1_at		1	0	0	0	0	0	0
1276	23	8	Dr.15286.1.A1_at,Dr.1006.1.A1_at,Dr.19204.1.A1_at,Dr.5728.1.S1_at,Dr.5731.1.S1_at,Dr.2967.1.A1_at,Dr.5735.1.S1_at,Dr.5752.1.S1_at		0	0	0	0	0	0	1
1289	24	2	Dr.3539.1.A1_at,Dr.5040.1.S1_at		1	0	0	0	0	0	0
1294	24	2	Dr.14899.1.A1_at,Dr.19087.1.A1_at		1	0	0	0	0	0	0
1298	24	2	Dr.17566.1.A1_at,Dr.5544.2.S1_a_at		1	0	0	0	0	0	0
1304	24	2	Dr.8750.1.A1_at,Dr.11992.1.A1_at		1	0	0	0	0	0	0
1307	24	2	Dr.18801.1.A1_at,Dr.7424.1.A1_at		1	0	0	0	0	0	0
1308	24	2	Dr.14683.1.S1_at,Dr.15815.1.A1_at		1	0	0	0	0	0	0
1311	24	2	Dr.11977.1.A1_at,Dr.19994.1.S1_at		1	0	0	0	0	0	0
1312	24	2	Dr.15888.1.A1_at,Dr.12056.2.S1_at		1	0	0	0	0	0	0
1315	24	2	Dr.25338.1.A1_at,Dr.10688.1.S1_at		1	0	0	0	0	0	0
1316	24	2	Dr.9101.1.S1_at,Dr.5091.1.S1_at		1	0	0	0	0	0	0
1317	24	2	Dr.7771.1.S1_at,Dr.8864.1.S1_at		1	0	0	0	0	0	0
1324	24	2	Dr.15092.1.A1_at,Dr.17720.2.S1_at		1	0	0	0	0	0	0
1330	25	4	Dr.26410.1.S1_at,Dr.17515.1.A1_at,Dr.899.1.S1_at,Dr.17456.1.A1_at		0	0	1	0	0	0	0
1331	25	2	Dr.20227.1.A1_a_at,Dr.2250.1.S1_at		1	0	0	0	0	0	0
1334	25	2	Dr.5748.1.S1_at,Dr.5743.1.S1_at		1	0	0	0	0	0	0
1335	25	3	Dr.5980.1.S1_at,Dr.11062.1.A1_at,Dr.165.1.S1_at		0	1	0	0	0	0	0
1337	25	2	Dr.23513.1.S1_at,Dr.23467.1.S1_at		1	0	0	0	0	0	0
1338	25	2	Dr.18715.1.A1_at,Dr.26022.1.A1_at		1	0	0	0	0	0	0
1339	25	2	Dr.13689.1.S1_at,Dr.18689.1.A1_at		1	0	0	0	0	0	0
1341	25	2	Dr.15525.1.A1_at,Dr.13641.1.A1_at		1	0	0	0	0	0	0
1344	25	2	Dr.4882.1.S1_at,Dr.4244.1.A1_at		1	0	0	0	0	0	0
1349	25	2	Dr.9000.1.S1_at,Dr.14529.1.S1_at		1	0	0	0	0	0	0
1351	25	3	Dr.26411.2.S1_s_at,DrAffx.1.68.S1_at,Dr.26411.1.S1_a_at		0	1	0	0	0	0	0
1354	25	2	Dr.4561.2.A1_at,Dr.281.1.S1_at		1	0	0	0	0	0	0
1355	25	2	Dr.26452.1.S1_at,Dr.16079.1.S1_at		1	0	0	0	0	0	0
1356	25	2	Dr.13312.1.A1_at,Dr.11244.1.S1_at		1	0	0	0	0	0	0
1359	25	2	Dr.4617.1.A1_at,Dr.2438.1.S1_at		1	0	0	0	0	0	0

## Sheet: 25K-td
Cluster ID	Chromo#	Cluster Size	Gene Names		Size of gene clusters
					2	3	4	5	6	7	>=8
				#Clusters formed by genes in some GO clusters	322	33	9	1	2	1	1
2	1	2	Dr.14507.1.A1_at,Dr.22367.1.A1_at		1	0	0	0	0	0	0
5	1	2	Dr.1565.1.S1_at,Dr.17569.1.A1_at		1	0	0	0	0	0	0
11	1	2	Dr.18916.1.S1_at,Dr.15723.1.S1_at		1	0	0	0	0	0	0
13	1	2	Dr.24980.1.S1_at,Dr.19494.1.S1_at		1	0	0	0	0	0	0
16	1	2	Dr.15984.1.S1_at,Dr.18349.1.A1_at		1	0	0	0	0	0	0
18	1	2	Dr.676.1.S1_at,Dr.6580.1.A1_at		1	0	0	0	0	0	0
19	1	2	Dr.2062.1.S1_at,Dr.1493.1.A1_at		1	0	0	0	0	0	0
22	1	2	Dr.9196.1.S1_at,Dr.25617.1.A1_at		1	0	0	0	0	0	0
25	1	2	Dr.600.1.S1_at,Dr.51.1.S1_at		1	0	0	0	0	0	0
29	1	2	Dr.490.1.S1_at,Dr.4907.1.S1_at		1	0	0	0	0	0	0
33	1	2	Dr.2448.1.A1_at,Dr.19224.1.S1_at		1	0	0	0	0	0	0
41	1	3	Dr.5111.1.A1_at,Dr.1591.1.S1_at,Dr.4500.1.A1_at		0	1	0	0	0	0	0
42	1	2	Dr.26471.1.S1_at,Dr.15584.1.S1_at		1	0	0	0	0	0	0
43	1	2	Dr.20383.1.A1_at,Dr.5968.1.S1_at		1	0	0	0	0	0	0
44	1	2	Dr.13756.1.S1_at,Dr.7374.1.A1_at		1	0	0	0	0	0	0
45	1	2	Dr.4224.1.S1_at,Dr.14269.1.A1_at		1	0	0	0	0	0	0
48	1	2	Dr.25689.1.A1_at,Dr.19079.1.S1_at		1	0	0	0	0	0	0
53	1	2	Dr.6819.1.A1_at,Dr.4629.1.A1_at		1	0	0	0	0	0	0
58	1	2	Dr.9952.1.A1_at,Dr.8171.1.S1_at		1	0	0	0	0	0	0
66	2	2	Dr.7171.1.S1_at,Dr.4651.1.S1_at		1	0	0	0	0	0	0
70	2	2	Dr.26505.1.A1_at,Dr.4133.3.S1_at		1	0	0	0	0	0	0
72	2	2	Dr.17519.1.S1_at,Dr.8759.1.S1_at		1	0	0	0	0	0	0
74	2	2	Dr.6099.1.S1_at,Dr.3546.1.S1_at		1	0	0	0	0	0	0
76	2	3	Dr.23900.1.S1_at,Dr.9109.1.A1_at,Dr.20362.1.A1_at		0	1	0	0	0	0	0
78	2	6	Dr.17211.1.S1_at,Dr.15714.1.S1_at,Dr.5758.1.S1_at,Dr.5759.1.A1_at,Dr.5736.1.S1_at,Dr.5769.1.S1_at		0	0	0	0	1	0	0
87	2	2	Dr.2519.1.S1_at,Dr.18807.1.S1_at		1	0	0	0	0	0	0
88	2	2	Dr.6680.1.S1_at,Dr.20528.1.A1_at		1	0	0	0	0	0	0
89	2	2	Dr.24560.1.S1_at,Dr.7338.1.S1_at		1	0	0	0	0	0	0
97	2	3	Dr.25587.1.A1_at,Dr.18679.1.A1_at,Dr.17826.1.S1_at		0	1	0	0	0	0	0
100	2	2	Dr.1012.1.A1_at,Dr.25458.1.S1_at		1	0	0	0	0	0	0
104	2	2	Dr.15941.1.A1_at,Dr.1658.1.A1_at		1	0	0	0	0	0	0
105	2	4	Dr.21062.1.S1_at,Dr.19486.1.A1_at,Dr.24487.1.A1_at,Dr.17327.1.S1_at		0	0	1	0	0	0	0
106	2	2	Dr.18130.2.A1_at,Dr.3224.1.S1_at		1	0	0	0	0	0	0
110	2	2	Dr.12401.1.S1_at,Dr.17502.1.A1_at		1	0	0	0	0	0	0
118	2	2	Dr.1362.1.S1_at,Dr.10438.1.S1_at		1	0	0	0	0	0	0
127	2	2	Dr.10414.1.A1_at,Dr.15973.1.A1_at		1	0	0	0	0	0	0
131	3	2	Dr.9029.1.S1_at,Dr.98.1.A1_at		1	0	0	0	0	0	0
133	3	2	Dr.20053.2.A1_at,Dr.4485.3.A1_at		1	0	0	0	0	0	0
134	3	2	Dr.10575.1.A1_at,Dr.12484.1.S1_at		1	0	0	0	0	0	0
138	3	2	Dr.14424.1.A1_at,Dr.16878.2.A1_a_at		1	0	0	0	0	0	0
141	3	2	Dr.20970.1.S1_at,Dr.13256.1.A1_at		1	0	0	0	0	0	0
145	3	2	Dr.7649.1.A1_at,Dr.25461.1.A1_at		1	0	0	0	0	0	0
146	3	2	Dr.20495.1.S1_at,Dr.7379.1.A1_at		1	0	0	0	0	0	0
147	3	2	DrAffx.1.79.S1_at,Dr.16599.1.A1_at		1	0	0	0	0	0	0
151	3	8	Dr.15717.1.S1_at,Dr.10626.1.A1_at,Dr.2693.1.A1_at,Dr.15716.1.S1_at,Dr.509.1.S1_at,Dr.5726.1.S1_at,Dr.21414.1.A1_at,Dr.21613.1.A1_at		0	0	0	0	0	0	1
154	3	3	Dr.9730.1.A1_at,Dr.3992.1.S1_at,Dr.12169.1.A1_at		0	1	0	0	0	0	0
155	3	2	Dr.14651.1.A1_at,Dr.11335.1.S1_at		1	0	0	0	0	0	0
160	3	2	Dr.24966.1.A1_at,Dr.26367.1.A1_at		1	0	0	0	0	0	0
163	3	2	Dr.17536.2.S1_a_at,Dr.12516.1.S1_at		1	0	0	0	0	0	0
167	3	2	Dr.14395.1.A1_at,Dr.11215.1.A1_at		1	0	0	0	0	0	0
168	3	3	Dr.10254.1.A1_at,Dr.20272.1.A1_at,Dr.24115.1.S1_at		0	1	0	0	0	0	0
169	3	2	Dr.10952.1.A1_at,Dr.1304.1.S1_at		1	0	0	0	0	0	0
170	3	2	Dr.26126.1.S1_at,Dr.26034.1.A1_at		1	0	0	0	0	0	0
172	3	2	Dr.9155.1.S1_at,Dr.454.1.S1_at		1	0	0	0	0	0	0
173	3	2	Dr.9514.1.A1_at,Dr.4094.1.S1_at		1	0	0	0	0	0	0
174	3	2	Dr.411.1.A1_at,Dr.515.1.A1_at		1	0	0	0	0	0	0
177	3	2	Dr.1232.1.A1_at,Dr.4949.1.A1_at		1	0	0	0	0	0	0
179	3	3	Dr.9761.1.S1_at,Dr.7963.1.S1_at,Dr.7805.1.S1_at		0	1	0	0	0	0	0
181	3	2	Dr.19225.1.S1_at,Dr.3167.1.A1_at		1	0	0	0	0	0	0
185	3	2	Dr.9123.1.A1_at,Dr.22212.1.A1_at		1	0	0	0	0	0	0
186	3	2	Dr.16996.1.A1_at,Dr.7320.1.A1_at		1	0	0	0	0	0	0
188	3	2	Dr.387.1.S1_at,Dr.20522.1.A1_at		1	0	0	0	0	0	0
189	3	2	Dr.18504.1.S1_at,Dr.16868.1.A1_at		1	0	0	0	0	0	0
191	3	2	Dr.7753.1.S1_at,Dr.20928.1.S1_at		1	0	0	0	0	0	0
196	3	3	Dr.1411.1.S1_at,Dr.25155.1.S1_s_at,Dr.6751.1.S1_at		0	1	0	0	0	0	0
202	4	2	Dr.16123.1.S1_at,Dr.16839.1.S1_at		1	0	0	0	0	0	0
205	4	2	Dr.25683.4.S1_at,Dr.7063.1.A1_at		1	0	0	0	0	0	0
212	4	2	Dr.16436.1.A1_at,Dr.10442.1.A1_at		1	0	0	0	0	0	0
217	4	3	Dr.3730.1.A1_at,Dr.3312.1.A1_at,Dr.3690.1.S1_at		0	1	0	0	0	0	0
218	4	2	Dr.17685.1.A1_at,Dr.8194.1.S1_at		1	0	0	0	0	0	0
219	4	2	Dr.10241.1.S1_at,Dr.7344.1.A1_at		1	0	0	0	0	0	0
220	4	2	Dr.6142.1.A1_at,Dr.7318.1.S1_at		1	0	0	0	0	0	0
223	4	2	Dr.2974.1.A1_at,Dr.3873.1.A1_at		1	0	0	0	0	0	0
224	4	2	Dr.729.1.S1_at,Dr.11283.1.A1_at		1	0	0	0	0	0	0
225	4	2	Dr.6069.1.S1_at,Dr.12402.1.S1_at		1	0	0	0	0	0	0
227	4	2	Dr.18975.1.A1_at,Dr.16822.1.A1_at		1	0	0	0	0	0	0
229	4	2	Dr.13658.1.S1_at,Dr.7372.1.S1_at		1	0	0	0	0	0	0
238	4	2	Dr.8300.1.S1_at,DrAffx.2.28.S1_at		1	0	0	0	0	0	0
239	4	2	Dr.21306.1.A1_at,Dr.24628.1.S1_at		1	0	0	0	0	0	0
247	5	2	Dr.25204.1.S1_at,Dr.16763.1.S1_at		1	0	0	0	0	0	0
256	5	2	Dr.5674.1.A1_at,Dr.5585.1.S1_at		1	0	0	0	0	0	0
258	5	2	Dr.528.1.A1_at,Dr.11824.1.S1_at		1	0	0	0	0	0	0
259	5	3	Dr.2052.1.S1_at,Dr.14744.1.A1_at,Dr.12845.1.S1_at		0	1	0	0	0	0	0
261	5	2	DrAffx.1.54.S1_at,Dr.15721.1.S1_at		1	0	0	0	0	0	0
265	5	2	Dr.1630.1.S1_at,Dr.2174.1.A1_at		1	0	0	0	0	0	0
266	5	2	Dr.11722.1.S1_at,Dr.9838.1.S1_at		1	0	0	0	0	0	0
274	5	2	Dr.9443.1.A1_at,Dr.2452.2.A1_a_at		1	0	0	0	0	0	0
277	5	2	Dr.14292.1.S1_at,Dr.24686.1.S1_at		1	0	0	0	0	0	0
278	5	3	Dr.11971.1.A1_at,Dr.9399.1.A1_at,Dr.25657.1.A1_at		0	1	0	0	0	0	0
279	5	2	Dr.10938.1.A1_at,Dr.15440.1.A1_at		1	0	0	0	0	0	0
284	5	2	Dr.11838.1.S1_at,Dr.18672.1.A1_at		1	0	0	0	0	0	0
286	5	3	Dr.9145.1.S1_at,Dr.14325.1.S1_at,Dr.2140.1.A1_at		0	1	0	0	0	0	0
291	5	3	Dr.8088.1.S1_at,Dr.24033.1.S1_at,Dr.17656.1.A1_at		0	1	0	0	0	0	0
292	5	2	Dr.10070.1.A1_at,Dr.19902.1.S1_at		1	0	0	0	0	0	0
295	5	2	Dr.7225.1.S1_at,Dr.22965.1.S1_at		1	0	0	0	0	0	0
297	5	2	Dr.23943.1.S1_at,Dr.25189.1.S1_at		1	0	0	0	0	0	0
300	5	2	Dr.4167.1.A1_at,Dr.13193.1.A1_at		1	0	0	0	0	0	0
306	5	2	Dr.17015.1.S1_at,Dr.11577.1.A1_at		1	0	0	0	0	0	0
307	5	2	Dr.26453.1.S1_at,Dr.11772.1.A1_at		1	0	0	0	0	0	0
310	5	2	Dr.9192.1.A1_at,Dr.17453.1.A1_at		1	0	0	0	0	0	0
311	5	2	Dr.17710.1.A1_at,Dr.24995.4.S1_at		1	0	0	0	0	0	0
316	5	2	Dr.1462.1.S1_at,Dr.3696.1.S1_at		1	0	0	0	0	0	0
319	5	2	Dr.4751.1.S1_x_at,Dr.17304.1.A1_at		1	0	0	0	0	0	0
320	5	4	Dr.22206.1.A1_at,Dr.20183.1.A1_at,Dr.7184.1.A1_at,Dr.4420.1.S1_at		0	0	1	0	0	0	0
330	6	2	Dr.13835.1.A1_at,Dr.14423.1.S1_at		1	0	0	0	0	0	0
339	6	2	Dr.123.1.S1_at,Dr.1043.1.S1_at		1	0	0	0	0	0	0
343	6	2	Dr.1707.1.S1_at,Dr.275.1.S1_at		1	0	0	0	0	0	0
345	6	2	Dr.16135.1.S1_s_at,Dr.17401.1.A1_at		1	0	0	0	0	0	0
350	6	2	Dr.13969.1.A1_at,Dr.1164.1.S1_at		1	0	0	0	0	0	0
353	6	2	Dr.9621.1.A1_at,Dr.20778.1.S1_at		1	0	0	0	0	0	0
356	6	2	Dr.8102.1.S1_at,Dr.9850.1.A1_at		1	0	0	0	0	0	0
358	6	2	Dr.18925.1.A1_at,Dr.9899.1.S1_at		1	0	0	0	0	0	0
361	6	2	Dr.10744.1.S1_at,Dr.7801.1.A1_at		1	0	0	0	0	0	0
372	6	2	Dr.9926.1.S1_at,Dr.12022.1.A1_at		1	0	0	0	0	0	0
375	6	2	Dr.504.1.S1_at,Dr.9060.1.S1_at		1	0	0	0	0	0	0
376	6	2	Dr.10293.2.S1_a_at,Dr.10524.1.S1_at		1	0	0	0	0	0	0
381	6	3	Dr.17187.1.S1_at,Dr.7876.1.S1_at,Dr.2219.1.A1_at		0	1	0	0	0	0	0
383	6	3	DrAffx.1.21.S1_at,Dr.366.1.S1_at,Dr.3408.1.A1_at		0	1	0	0	0	0	0
387	7	2	Dr.10640.1.S1_at,Dr.5775.1.S1_at		1	0	0	0	0	0	0
394	7	2	Dr.17351.1.A1_at,Dr.12407.1.S1_at		1	0	0	0	0	0	0
400	7	2	Dr.23652.1.A1_at,Dr.10548.1.S1_at		1	0	0	0	0	0	0
401	7	2	Dr.16762.1.S1_at,Dr.3545.1.A1_at		1	0	0	0	0	0	0
406	7	2	Dr.10669.1.S1_at,Dr.17571.1.S1_at		1	0	0	0	0	0	0
409	7	3	Dr.17491.1.A1_at,Dr.10662.1.A1_at,Dr.21594.1.A1_at		0	1	0	0	0	0	0
413	7	2	Dr.17500.1.A1_at,Dr.18194.1.A1_at		1	0	0	0	0	0	0
414	7	2	Dr.880.1.A1_at,Dr.8723.1.S1_at		1	0	0	0	0	0	0
418	7	4	Dr.18527.1.S1_at,Dr.214.1.A1_at,Dr.15768.1.A1_at,Dr.12768.1.A1_at		0	0	1	0	0	0	0
429	7	2	Dr.15651.1.A1_at,Dr.11542.1.A1_at		1	0	0	0	0	0	0
430	7	2	Dr.22050.1.A1_at,Dr.3143.1.S1_at		1	0	0	0	0	0	0
432	7	2	Dr.15663.1.S1_at,Dr.12055.1.S1_at		1	0	0	0	0	0	0
440	7	2	Dr.6289.1.S1_at,Dr.13076.1.S1_at		1	0	0	0	0	0	0
444	7	2	Dr.614.1.S2_at,Dr.20582.1.S1_at		1	0	0	0	0	0	0
451	7	2	Dr.23043.1.A1_at,Dr.16044.1.S1_at		1	0	0	0	0	0	0
453	7	3	Dr.1899.2.A1_at,Dr.18524.1.A1_at,Dr.25277.1.S1_at		0	1	0	0	0	0	0
466	8	2	Dr.13589.1.A1_at,Dr.14419.1.S1_at		1	0	0	0	0	0	0
469	8	2	Dr.8113.1.S1_at,Dr.20033.1.S1_at		1	0	0	0	0	0	0
480	8	2	Dr.146.1.A1_at,Dr.13404.1.A1_at		1	0	0	0	0	0	0
481	8	2	Dr.13517.1.S1_at,Dr.6442.1.A1_at		1	0	0	0	0	0	0
485	8	2	Dr.7930.1.S1_at,Dr.26334.1.A1_at		1	0	0	0	0	0	0
493	8	2	Dr.3113.1.S1_at,Dr.5240.1.S1_at		1	0	0	0	0	0	0
499	8	2	Dr.7010.1.S1_at,Dr.25651.1.A1_at		1	0	0	0	0	0	0
505	8	2	Dr.4295.1.S1_at,Dr.19593.1.A1_at		1	0	0	0	0	0	0
513	8	2	Dr.22806.1.A1_at,Dr.19458.1.A1_at		1	0	0	0	0	0	0
532	9	2	Dr.8687.1.S1_at,Dr.2900.1.A1_at		1	0	0	0	0	0	0
535	9	2	Dr.199.1.A1_at,Dr.2330.1.A1_at		1	0	0	0	0	0	0
536	9	2	Dr.15878.1.A1_at,Dr.2906.1.S1_at		1	0	0	0	0	0	0
539	9	2	Dr.17400.1.S1_at,Dr.2536.1.S1_at		1	0	0	0	0	0	0
547	9	2	Dr.11312.1.S1_at,Dr.7108.1.S1_at		1	0	0	0	0	0	0
550	9	2	Dr.11998.1.S1_at,Dr.9633.1.A1_at		1	0	0	0	0	0	0
554	9	2	Dr.2941.1.S1_at,Dr.7335.1.A1_at		1	0	0	0	0	0	0
557	9	2	Dr.24235.1.A1_at,Dr.13365.1.S1_at		1	0	0	0	0	0	0
561	9	2	Dr.13717.1.S1_at,Dr.7273.1.A1_at		1	0	0	0	0	0	0
563	9	2	Dr.24995.5.A1_at,Dr.16470.1.A1_at		1	0	0	0	0	0	0
569	10	2	Dr.14716.1.A1_at,Dr.26464.1.S1_at		1	0	0	0	0	0	0
574	10	2	Dr.20939.1.S1_at,Dr.2964.1.S1_at		1	0	0	0	0	0	0
576	10	2	Dr.16691.1.S1_at,Dr.23466.1.S1_at		1	0	0	0	0	0	0
580	10	2	Dr.19937.1.S1_at,Dr.18843.1.S1_at		1	0	0	0	0	0	0
593	10	2	Dr.19751.1.A1_at,Dr.1519.1.S1_at		1	0	0	0	0	0	0
596	10	2	Dr.21921.1.A1_at,Dr.691.1.S1_at		1	0	0	0	0	0	0
598	10	2	Dr.5018.1.A1_at,Dr.17380.1.S1_at		1	0	0	0	0	0	0
602	10	2	Dr.26338.1.A1_at,Dr.11982.1.S1_at		1	0	0	0	0	0	0
607	10	2	Dr.7894.1.S1_at,Dr.5468.1.S1_at		1	0	0	0	0	0	0
608	10	2	Dr.15062.1.S1_at,Dr.10429.1.A1_at		1	0	0	0	0	0	0
609	10	2	Dr.808.1.S1_at,Dr.19888.1.S1_at		1	0	0	0	0	0	0
610	10	2	Dr.5120.1.S1_at,Dr.12920.1.S1_at		1	0	0	0	0	0	0
615	11	3	Dr.5729.1.S1_at,Dr.15715.1.S1_at,Dr.5722.1.S1_at		0	1	0	0	0	0	0
618	11	2	Dr.17883.1.S1_at,Dr.263.1.S1_a_at		1	0	0	0	0	0	0
619	11	2	Dr.7311.1.S1_at,Dr.1237.1.S1_at		1	0	0	0	0	0	0
624	11	2	Dr.2978.1.S1_at,Dr.3375.1.A1_at		1	0	0	0	0	0	0
634	11	2	Dr.23470.1.S1_s_at,Dr.4848.1.S1_at		1	0	0	0	0	0	0
635	11	2	Dr.3433.1.S1_at,Dr.11449.1.A1_at		1	0	0	0	0	0	0
638	11	3	Dr.26150.1.A1_at,Dr.20010.15.A1_at,Dr.8097.1.S1_at		0	1	0	0	0	0	0
640	11	2	Dr.13687.1.S1_at,Dr.3780.1.S1_at		1	0	0	0	0	0	0
645	11	2	Dr.16025.1.S1_at,Dr.25493.2.A1_at		1	0	0	0	0	0	0
657	12	2	Dr.11711.1.A1_at,Dr.19766.1.A1_at		1	0	0	0	0	0	0
658	12	2	Dr.15094.1.A1_at,Dr.5479.1.S1_at		1	0	0	0	0	0	0
666	12	2	Dr.5559.1.S1_at,Dr.20375.1.A1_at		1	0	0	0	0	0	0
667	12	2	Dr.15359.1.S1_at,Dr.5434.4.S1_at		1	0	0	0	0	0	0
668	12	2	Dr.4249.1.S1_at,Dr.18777.1.S1_at		1	0	0	0	0	0	0
669	12	2	Dr.7298.1.S1_at,Dr.2071.1.S1_at		1	0	0	0	0	0	0
674	12	3	Dr.18047.1.A1_at,Dr.25492.1.S1_at,Dr.137.1.S1_at		0	1	0	0	0	0	0
676	12	3	DrAffx.2.19.S1_at,Dr.14286.1.A1_at,Dr.916.1.S1_at		0	1	0	0	0	0	0
679	12	2	Dr.7592.1.S1_at,Dr.7919.1.S1_at		1	0	0	0	0	0	0
686	12	2	Dr.5756.1.S1_at,Dr.74.1.S1_at		1	0	0	0	0	0	0
688	12	2	Dr.76.2.A1_a_at,Dr.17541.1.S1_at		1	0	0	0	0	0	0
693	12	2	Dr.19674.1.A1_at,Dr.18289.1.S1_at		1	0	0	0	0	0	0
699	13	2	Dr.7107.1.A1_at,Dr.16326.1.A1_at		1	0	0	0	0	0	0
701	13	2	Dr.13792.1.S1_at,Dr.18648.1.S1_at		1	0	0	0	0	0	0
703	13	2	Dr.616.1.S1_at,Dr.8955.1.S1_at		1	0	0	0	0	0	0
705	13	2	Dr.3907.1.S1_at,Dr.15126.1.A1_at		1	0	0	0	0	0	0
712	13	2	Dr.25515.1.S1_at,DrAffx.1.2.S1_at		1	0	0	0	0	0	0
713	13	2	Dr.3335.1.A1_at,Dr.16130.1.S1_at		1	0	0	0	0	0	0
714	13	2	Dr.15521.1.S1_at,Dr.2897.1.S1_at		1	0	0	0	0	0	0
723	13	2	Dr.2761.1.A1_at,Dr.2389.1.A1_at		1	0	0	0	0	0	0
725	13	2	Dr.20167.5.S1_at,Dr.16562.1.S1_at		1	0	0	0	0	0	0
727	13	3	Dr.14012.1.S1_at,Dr.22149.1.A1_at,Dr.16014.1.S1_at		0	1	0	0	0	0	0
738	13	3	Dr.7875.1.S1_at,Dr.20956.1.S1_at,Dr.26486.1.S1_at		0	1	0	0	0	0	0
741	13	4	Dr.2512.1.A1_at,Dr.8896.1.A1_at,Dr.15115.1.S1_at,Dr.9681.1.A1_at		0	0	1	0	0	0	0
743	13	2	Dr.14950.1.A1_at,Dr.9637.1.S1_at		1	0	0	0	0	0	0
744	13	2	Dr.4661.1.A1_at,Dr.11725.1.S1_at		1	0	0	0	0	0	0
745	13	2	Dr.15252.1.S1_at,Dr.15600.1.S1_at		1	0	0	0	0	0	0
746	13	2	Dr.7685.1.S1_at,Dr.2200.1.A1_at		1	0	0	0	0	0	0
749	13	2	Dr.13298.1.S1_at,Dr.23861.1.A1_at		1	0	0	0	0	0	0
759	14	2	Dr.17452.1.S1_at,Dr.16865.1.S1_at		1	0	0	0	0	0	0
761	14	2	Dr.1368.1.S1_a_at,Dr.14439.1.A1_at		1	0	0	0	0	0	0
763	14	2	Dr.14046.1.S1_at,Dr.16666.1.A1_at		1	0	0	0	0	0	0
766	14	2	Dr.923.1.A1_at,Dr.14496.1.S1_a_at		1	0	0	0	0	0	0
768	14	2	Dr.13622.1.A1_at,Dr.13171.1.A1_at		1	0	0	0	0	0	0
778	14	2	Dr.11431.1.S1_at,Dr.18431.1.S1_at		1	0	0	0	0	0	0
779	14	2	Dr.271.1.S1_at,Dr.18287.2.A1_at		1	0	0	0	0	0	0
782	14	2	Dr.620.1.S1_at,Dr.7036.1.S1_at		1	0	0	0	0	0	0
785	14	2	Dr.555.1.S1_at,Dr.26442.1.S1_at		1	0	0	0	0	0	0
788	14	2	Dr.23352.1.S1_at,Dr.15371.1.A1_at		1	0	0	0	0	0	0
794	14	4	Dr.9072.1.S1_at,Dr.7304.1.S1_at,Dr.1668.1.S1_at,Dr.14775.1.A1_at		0	0	1	0	0	0	0
806	14	2	Dr.12317.1.A1_at,Dr.14416.1.A1_at		1	0	0	0	0	0	0
808	14	2	Dr.10325.1.A1_at,Dr.13531.1.A1_at		1	0	0	0	0	0	0
815	15	2	Dr.4181.1.S1_at,Dr.13661.1.S1_at		1	0	0	0	0	0	0
818	15	3	Dr.16183.1.S1_at,Dr.5208.1.A1_at,Dr.11474.1.S1_at		0	1	0	0	0	0	0
821	15	2	Dr.24528.1.S1_at,Dr.13150.1.A1_at		1	0	0	0	0	0	0
828	15	2	Dr.16687.1.S1_at,Dr.3169.1.A1_at		1	0	0	0	0	0	0
829	15	2	Dr.12975.1.A1_at,Dr.25494.1.A1_at		1	0	0	0	0	0	0
831	15	2	Dr.14848.1.A1_at,Dr.17681.1.S1_at		1	0	0	0	0	0	0
834	15	2	Dr.8234.1.S1_at,Dr.8233.1.S1_at		1	0	0	0	0	0	0
835	15	2	Dr.22148.1.A1_at,Dr.25862.1.A1_at		1	0	0	0	0	0	0
836	15	2	Dr.15707.1.S1_at,Dr.15702.1.S1_at		1	0	0	0	0	0	0
837	15	2	Dr.19571.1.S1_at,Dr.19908.1.S1_s_at		1	0	0	0	0	0	0
838	15	2	Dr.15704.1.S1_at,Dr.15705.1.S1_at		1	0	0	0	0	0	0
841	15	2	Dr.17450.1.A1_at,Dr.4930.1.A1_at		1	0	0	0	0	0	0
854	16	2	Dr.24823.1.A1_at,Dr.14960.1.S1_at		1	0	0	0	0	0	0
855	16	4	Dr.14021.1.A1_at,Dr.15718.1.S1_at,Dr.10666.1.S1_at,Dr.19904.1.S1_at		0	0	1	0	0	0	0
859	16	2	Dr.24219.5.S1_at,Dr.15425.1.S1_at		1	0	0	0	0	0	0
866	16	2	Dr.14110.1.A1_at,Dr.20822.1.S1_at		1	0	0	0	0	0	0
868	16	2	Dr.20841.1.S1_at,Dr.10016.1.A1_at		1	0	0	0	0	0	0
875	16	2	Dr.10311.1.S1_at,Dr.24964.1.S1_at		1	0	0	0	0	0	0
886	16	3	Dr.18456.1.A1_at,Dr.8371.1.S1_at,Dr.18465.1.A1_at		0	1	0	0	0	0	0
887	16	2	Dr.26430.1.A1_at,Dr.11332.1.A1_at		1	0	0	0	0	0	0
889	16	2	Dr.17277.1.S1_at,Dr.15720.1.S1_at		1	0	0	0	0	0	0
890	16	2	Dr.23559.1.S1_at,Dr.15870.1.S1_at		1	0	0	0	0	0	0
895	16	2	Dr.11823.1.S1_at,Dr.5605.4.S1_at		1	0	0	0	0	0	0
903	17	5	Dr.987.1.S1_at,Dr.26112.1.A1_at,Dr.7938.1.S1_at,Dr.4770.1.A1_at,Dr.3743.1.S1_at		0	0	0	1	0	0	0
904	17	2	Dr.14462.1.S1_at,Dr.17178.1.S1_at		1	0	0	0	0	0	0
907	17	2	Dr.1463.1.S1_at,Dr.307.1.S1_at		1	0	0	0	0	0	0
913	17	3	Dr.4816.1.A1_at,Dr.2724.2.A1_at,Dr.12715.1.S1_at		0	1	0	0	0	0	0
916	17	2	Dr.15661.1.S1_at,Dr.24758.2.S1_at		1	0	0	0	0	0	0
926	17	3	Dr.9205.1.S1_at,Dr.21771.1.A1_at,DrAffx.2.41.S1_s_at		0	1	0	0	0	0	0
927	17	2	Dr.15711.1.S1_at,Dr.7340.1.A1_at		1	0	0	0	0	0	0
930	17	2	Dr.16959.1.S1_at,Dr.7237.1.S1_at		1	0	0	0	0	0	0
937	17	2	Dr.1467.2.S1_a_at,Dr.2317.1.A1_at		1	0	0	0	0	0	0
943	17	2	Dr.17269.1.A1_at,Dr.13663.1.A1_at		1	0	0	0	0	0	0
951	18	2	Dr.13011.1.A1_at,Dr.7952.1.S1_at		1	0	0	0	0	0	0
952	18	3	Dr.24916.2.S1_at,Dr.15767.1.A1_at,Dr.989.1.S1_at		0	1	0	0	0	0	0
956	18	2	Dr.20479.1.S1_at,Dr.7926.1.A1_at		1	0	0	0	0	0	0
961	18	2	Dr.1599.1.S1_at,Dr.25160.1.S1_at		1	0	0	0	0	0	0
963	18	2	Dr.14052.1.A1_at,Dr.5321.1.A1_at		1	0	0	0	0	0	0
970	18	2	Dr.6391.2.S1_at,Dr.13975.1.S1_at		1	0	0	0	0	0	0
971	18	2	Dr.421.1.A1_at,Dr.3514.1.S1_at		1	0	0	0	0	0	0
972	18	2	Dr.4585.1.S1_at,Dr.1663.1.A1_at		1	0	0	0	0	0	0
973	18	2	Dr.4194.1.A1_at,Dr.19303.1.A1_at		1	0	0	0	0	0	0
975	18	2	Dr.21019.1.S1_at,Dr.10674.1.S1_at		1	0	0	0	0	0	0
976	18	2	Dr.7882.1.A1_a_at,Dr.11087.1.A1_at		1	0	0	0	0	0	0
977	18	2	Dr.16808.1.A1_at,Dr.25567.1.S1_at		1	0	0	0	0	0	0
980	18	2	Dr.5659.1.A1_at,Dr.4371.1.A1_at		1	0	0	0	0	0	0
981	18	2	Dr.941.1.S1_at,Dr.5902.1.S1_at		1	0	0	0	0	0	0
982	18	2	Dr.26475.1.S1_at,Dr.20787.1.A1_at		1	0	0	0	0	0	0
985	19	2	Dr.13842.1.A1_at,Dr.20972.1.S1_at		1	0	0	0	0	0	0
986	19	2	Dr.14413.1.A1_at,Dr.1603.1.A1_at		1	0	0	0	0	0	0
987	19	2	Dr.25597.1.S1_at,Dr.22128.1.A1_at		1	0	0	0	0	0	0
990	19	2	Dr.8140.1.S1_at,Dr.9528.1.S1_at		1	0	0	0	0	0	0
991	19	4	Dr.6237.1.S1_at,Dr.15097.1.A1_at,Dr.21010.1.S1_at,Dr.8062.1.S1_at		0	0	1	0	0	0	0
993	19	2	Dr.18415.1.A1_at,Dr.18038.1.S1_at		1	0	0	0	0	0	0
995	19	2	Dr.6354.1.S1_at,Dr.25310.1.A1_at		1	0	0	0	0	0	0
997	19	2	Dr.19663.1.A1_at,Dr.2970.1.S1_at		1	0	0	0	0	0	0
1000	19	6	Dr.8101.1.S1_a_at,Dr.8183.1.S1_at,Dr.2821.1.A1_at,Dr.19905.1.S1_at,Dr.24774.1.S1_at,Dr.21031.1.S1_at		0	0	0	0	1	0	0
1002	19	2	Dr.11549.1.S1_at,Dr.15712.1.S1_at		1	0	0	0	0	0	0
1003	19	2	Dr.14420.1.A1_at,Dr.4183.1.S1_at		1	0	0	0	0	0	0
1004	19	2	Dr.16567.1.S1_at,Dr.4049.1.S1_at		1	0	0	0	0	0	0
1008	19	2	Dr.25168.1.S1_at,Dr.723.1.A1_at		1	0	0	0	0	0	0
1010	19	2	Dr.188.1.A1_at,Dr.14818.1.A1_at		1	0	0	0	0	0	0
1012	19	2	Dr.15450.1.A1_at,Dr.24217.1.S1_at		1	0	0	0	0	0	0
1014	19	2	Dr.6288.1.S1_at,Dr.14411.1.S1_at		1	0	0	0	0	0	0
1017	19	2	Dr.10261.1.S1_at,Dr.25176.1.S1_at		1	0	0	0	0	0	0
1022	19	2	Dr.24253.1.S1_at,Dr.18514.1.S1_at		1	0	0	0	0	0	0
1023	19	3	Dr.16701.1.A1_at,Dr.17279.1.A1_at,Dr.16546.1.S1_at		0	1	0	0	0	0	0
1026	19	2	Dr.145.1.S1_at,Dr.429.1.S1_at		1	0	0	0	0	0	0
1029	19	2	Dr.14120.1.A1_at,Dr.24981.1.S1_at		1	0	0	0	0	0	0
1030	19	2	Dr.12107.1.A1_at,Dr.7345.1.S1_at		1	0	0	0	0	0	0
1031	19	2	Dr.14688.1.S1_at,Dr.18880.1.A1_at		1	0	0	0	0	0	0
1034	19	2	Dr.7253.1.S1_at,Dr.4553.1.A1_at		1	0	0	0	0	0	0
1038	20	2	Dr.25742.1.A1_at,DrAffx.1.12.S1_at		1	0	0	0	0	0	0
1040	20	2	Dr.16507.1.A1_at,Dr.10125.1.S1_at		1	0	0	0	0	0	0
1042	20	2	Dr.25148.1.S1_x_at,Dr.6397.1.S1_at		1	0	0	0	0	0	0
1056	20	2	Dr.22687.1.S1_at,Dr.2671.1.S1_at		1	0	0	0	0	0	0
1062	20	2	Dr.5645.1.S1_at,Dr.22835.1.A1_at		1	0	0	0	0	0	0
1064	20	2	Dr.8277.1.S1_at,Dr.11729.1.S1_at		1	0	0	0	0	0	0
1066	20	2	Dr.1692.1.S1_at,Dr.10717.1.S1_at		1	0	0	0	0	0	0
1067	20	4	Dr.503.1.S1_at,Dr.16595.1.S1_at,Dr.22569.1.S1_at,Dr.20148.1.A1_at		0	0	1	0	0	0	0
1069	20	2	Dr.13114.1.A1_at,Dr.8966.1.S1_at		1	0	0	0	0	0	0
1071	20	3	Dr.25166.2.S1_at,Dr.15473.1.A1_at,Dr.2579.1.S1_at		0	1	0	0	0	0	0
1077	20	2	Dr.18466.1.A1_at,Dr.5216.1.S1_at		1	0	0	0	0	0	0
1082	20	2	Dr.22673.1.A1_at,Dr.17217.1.S1_at		1	0	0	0	0	0	0
1088	20	2	Dr.3238.1.A1_at,Dr.1691.1.S1_at		1	0	0	0	0	0	0
1097	20	3	Dr.582.1.S1_a_at,Dr.7140.1.A1_at,Dr.4243.1.A1_at		0	1	0	0	0	0	0
1106	20	2	Dr.18707.1.S1_at,Dr.4806.1.A1_at		1	0	0	0	0	0	0
1107	20	2	Dr.19916.2.A1_s_at,Dr.13510.1.S1_at		1	0	0	0	0	0	0
1108	20	3	Dr.6190.1.A1_at,Dr.1455.1.S1_at,Dr.340.1.S1_at		0	1	0	0	0	0	0
1110	20	2	Dr.8587.1.A1_at,Dr.12583.1.S1_at		1	0	0	0	0	0	0
1111	20	2	Dr.14072.1.S1_at,Dr.5541.1.S1_at		1	0	0	0	0	0	0
1115	21	2	Dr.18562.1.A1_a_at,Dr.26326.1.S1_at		1	0	0	0	0	0	0
1116	21	3	Dr.3196.1.S1_at,Dr.14549.1.S1_at,Dr.14916.1.A1_at		0	1	0	0	0	0	0
1117	21	2	Dr.3953.1.S1_at,Dr.25558.1.A1_at		1	0	0	0	0	0	0
1119	21	2	Dr.4283.1.A1_at,Dr.13994.1.S1_at		1	0	0	0	0	0	0
1122	21	3	Dr.3569.1.S1_at,Dr.7497.1.S1_at,Dr.830.1.A1_at		0	1	0	0	0	0	0
1123	21	2	Dr.15106.1.S1_at,Dr.4453.1.S1_at		1	0	0	0	0	0	0
1124	21	2	Dr.12453.1.A1_at,Dr.5842.1.A1_at		1	0	0	0	0	0	0
1127	21	2	Dr.17260.1.A1_at,Dr.16670.1.S1_at		1	0	0	0	0	0	0
1133	21	2	Dr.1867.1.S1_at,Dr.9961.1.S1_at		1	0	0	0	0	0	0
1135	21	2	Dr.16769.1.A1_at,Dr.19668.1.A1_at		1	0	0	0	0	0	0
1137	21	2	Dr.16388.1.A1_at,Dr.25278.1.A1_at		1	0	0	0	0	0	0
1140	21	2	Dr.18796.1.S1_at,Dr.1551.1.A1_at		1	0	0	0	0	0	0
1141	21	2	Dr.17933.1.S1_at,Dr.10136.1.S1_at		1	0	0	0	0	0	0
1142	21	2	Dr.1425.1.S1_at,Dr.6422.1.S1_at		1	0	0	0	0	0	0
1144	21	2	Dr.4082.1.A1_at,Dr.18233.1.A1_at		1	0	0	0	0	0	0
1146	21	2	Dr.898.1.S1_at,Dr.25133.7.S1_a_at		1	0	0	0	0	0	0
1149	21	2	Dr.12921.1.A1_at,Dr.743.1.S1_at		1	0	0	0	0	0	0
1151	21	2	Dr.4041.1.A1_at,Dr.4787.1.A1_at		1	0	0	0	0	0	0
1165	22	2	Dr.2291.1.S1_at,Dr.6242.1.A1_at		1	0	0	0	0	0	0
1167	22	2	Dr.13817.1.A1_at,Dr.15327.1.A1_at		1	0	0	0	0	0	0
1168	22	2	Dr.9366.1.A1_at,Dr.761.1.A1_at		1	0	0	0	0	0	0
1171	22	2	Dr.11211.1.S1_at,Dr.3559.1.A1_at		1	0	0	0	0	0	0
1173	22	2	Dr.5470.1.A1_at,Dr.17508.1.A1_at		1	0	0	0	0	0	0
1183	22	2	Dr.11558.1.A1_at,Dr.1053.1.A1_at		1	0	0	0	0	0	0
1185	22	2	Dr.14825.1.S1_at,Dr.26533.1.A1_at		1	0	0	0	0	0	0
1186	22	2	Dr.5545.1.S1_at,Dr.5496.1.S1_at		1	0	0	0	0	0	0
1193	22	2	Dr.8167.1.S1_a_at,Dr.13259.1.A1_at		1	0	0	0	0	0	0
1195	22	2	Dr.1104.1.A1_at,Dr.23813.1.S1_at		1	0	0	0	0	0	0
1196	22	2	Dr.13168.1.S1_at,Dr.25042.1.A1_at		1	0	0	0	0	0	0
1202	23	2	Dr.7898.1.S1_at,Dr.9070.1.A1_at		1	0	0	0	0	0	0
1217	23	2	Dr.9653.1.A1_at,Dr.12290.1.S1_at		1	0	0	0	0	0	0
1220	23	2	Dr.25702.1.A1_at,Dr.5031.1.S1_at		1	0	0	0	0	0	0
1225	23	2	Dr.10629.1.S1_at,Dr.3589.1.A1_at		1	0	0	0	0	0	0
1226	23	2	Dr.8001.6.S1_a_at,Dr.15701.1.S1_at		1	0	0	0	0	0	0
1228	23	2	Dr.14256.1.S1_at,Dr.18505.1.S1_at		1	0	0	0	0	0	0
1229	23	7	Dr.15286.1.A1_at,Dr.1006.1.A1_at,Dr.19204.1.A1_at,Dr.5728.1.S1_at,Dr.5731.1.S1_at,Dr.2967.1.A1_at,Dr.5735.1.S1_at		0	0	0	0	0	1	0
1241	24	2	Dr.3539.1.A1_at,Dr.5040.1.S1_at		1	0	0	0	0	0	0
1245	24	2	Dr.14899.1.A1_at,Dr.19087.1.A1_at		1	0	0	0	0	0	0
1249	24	2	Dr.17566.1.A1_at,Dr.5544.2.S1_a_at		1	0	0	0	0	0	0
1254	24	2	Dr.8750.1.A1_at,Dr.11992.1.A1_at		1	0	0	0	0	0	0
1257	24	2	Dr.18801.1.A1_at,Dr.7424.1.A1_at		1	0	0	0	0	0	0
1258	24	2	Dr.14683.1.S1_at,Dr.15815.1.A1_at		1	0	0	0	0	0	0
1261	24	2	Dr.11977.1.A1_at,Dr.19994.1.S1_at		1	0	0	0	0	0	0
1262	24	2	Dr.15888.1.A1_at,Dr.12056.2.S1_at		1	0	0	0	0	0	0
1265	24	2	Dr.25338.1.A1_at,Dr.10688.1.S1_at		1	0	0	0	0	0	0
1266	24	2	Dr.9101.1.S1_at,Dr.5091.1.S1_at		1	0	0	0	0	0	0
1267	24	2	Dr.7771.1.S1_at,Dr.8864.1.S1_at		1	0	0	0	0	0	0
1273	24	2	Dr.15092.1.A1_at,Dr.17720.2.S1_at		1	0	0	0	0	0	0
1279	25	4	Dr.26410.1.S1_at,Dr.17515.1.A1_at,Dr.899.1.S1_at,Dr.17456.1.A1_at		0	0	1	0	0	0	0
1280	25	2	Dr.20227.1.A1_a_at,Dr.2250.1.S1_at		1	0	0	0	0	0	0
1283	25	2	Dr.5748.1.S1_at,Dr.5743.1.S1_at		1	0	0	0	0	0	0
1284	25	2	Dr.11062.1.A1_at,Dr.165.1.S1_at		1	0	0	0	0	0	0
1286	25	2	Dr.23513.1.S1_at,Dr.23467.1.S1_at		1	0	0	0	0	0	0
1287	25	2	Dr.18715.1.A1_at,Dr.26022.1.A1_at		1	0	0	0	0	0	0
1288	25	2	Dr.13689.1.S1_at,Dr.18689.1.A1_at		1	0	0	0	0	0	0
1290	25	2	Dr.15525.1.A1_at,Dr.13641.1.A1_at		1	0	0	0	0	0	0
1293	25	2	Dr.4244.1.A1_at,Dr.18520.1.S1_at		1	0	0	0	0	0	0
1298	25	2	Dr.9000.1.S1_at,Dr.14529.1.S1_at		1	0	0	0	0	0	0
1302	25	2	Dr.4561.2.A1_at,Dr.281.1.S1_at		1	0	0	0	0	0	0
1303	25	2	Dr.26452.1.S1_at,Dr.16079.1.S1_at		1	0	0	0	0	0	0
1304	25	2	Dr.13312.1.A1_at,Dr.11244.1.S1_at		1	0	0	0	0	0	0
1307	25	2	Dr.4617.1.A1_at,Dr.2438.1.S1_at		1	0	0	0	0	0	0
					0	0	0	0	0	0	0
					0	0	0	0	0	0	0
					0	0	0	0	0	0	0
					0	0	0	0	0	0	0
					0	0	0	0	0	0	0
					0	0	0	0	0	0	0
					0	0	0	0	0	0	0
					0	0	0	0	0	0	0
					0	0	0	0	0	0	0
					0	0	0	0	0	0	0
					0	0	0	0	0	0	0
					0	0	0	0	0	0	0
					0	0	0	0	0	0	0
					0	0	0	0	0	0	0
					0	0	0	0	0	0	0
					0	0	0	0	0	0	0
					0	0	0	0	0	0	0
					0	0	0	0	0	0	0
					0	0	0	0	0	0	0
					0	0	0	0	0	0	0
					0	0	0	0	0	0	0
					0	0	0	0	0	0	0
					0	0	0	0	0	0	0
					0	0	0	0	0	0	0
					0	0	0	0	0	0	0
					0	0	0	0	0	0	0
					0	0	0	0	0	0	0
